# Supplementary material for: A single-cell atlas of glioblastoma evolution under therapy reveals cell-intrinsic and cell-extrinsic therapeutic targets
Source: Nat Cancer. 2022 Dec 20;3(12):1534–52. doi: 10.1038/s43018-022-00475-x (PMC9767870; doi:10.1038/s43018-022-00475-x)
Supplement: Supplementary file 2 — Supplementary Tables 1–12 [file 43018_2022_475_MOESM2_ESM.xlsx]

## Sheet: Table of Contents
Supplementary Table 1 A summary of specimens used in this study, primary-recurrent pairing information, and patient metadata.
Supplementary Table 2 Gene scores for the MFA of sc/snRNA-seq described in Figure 2A-B.
Supplementary Table 3 Gene loadings from the PCA of snRNA-seq shown in Figure 2D.
Supplementary Table 4 Pearson correlations between snRNA-seq gene expression and pseudo-time from the RNA-velocity analysis in Figure 3D-E. Statistical significance is assessed via a two-sided T-test and adjusted for multiple hypothesis testing via Storey’s method.
Supplementary Table 5 A test for differential motif frequency via chromVAR contrasting primary- and recurrent-GBM neoplastic cells in scATAC-seq data by comparing standardized bias-adjusted motif deviances from a data-driven background using a two-sided T-test, adjusted for multiple hypothesis testing via the Benjamini-Hochberg method.
Supplementary Table 6 Differential peaks enriched in primary-GBM neoplastic cells, using recurrent-GBM neoplastic cells as a control, in scATAC-seq data via MACS, which controls from false discovery via library swap.
Supplementary Table 7 Differential peaks enriched in recurrent-GBM neoplastic cells, using primary-GBM neoplastic cells as a control, in scATAC-seq data via MACS, which controls from false discovery via library swap.
Supplementary Table 8 Motif over-representation analysis in primary GBM-specific peaks in neoplastic cells performed via HOMER, which computes p-values using Fisher’s Exact Test. P-values were adjusted for multiple hypothesis testing via Storey’s method.
Supplementary Table 9 Motif over-representation analysis in recurrent GBM-specific peaks in neoplastic cells performed via HOMER, which computes p-values using Fisher’s Exact Test. P-values were adjusted for multiple hypothesis testing via Storey’s method.
Supplementary Table 10 Normalized spatial transcriptomics expression Supplementary Tables.
Supplementary Table 11 Normalized spatial proteomics expression Supplementary Tables.
Supplementary Table 12 Receptor-agonist gene pairs and network summaries inferred from CellChat and their Pearson correlations in the ST data. Statistical significance is assessed via a two-sided T-test and adjusted for multiple hypothesis testing via Storey’s method.

## Sheet: Table 1
ID	Stage	Pair#	Diagnosis	Age	Sex	Tumor site	IDH	Elapsed time to recurrence	Overall survival	snRNA-seq	snATAC-seq	RNA-exome	Spatial RNA	Spatial protein
SF10022	Primary	1	Glioblastoma	65	M	R-TEMPORAL	IDH wildtype		496	Y
SF10484	Recurrent	1	Glioblastoma	67	M	TEMPORAL	IDH wildtype	419	496	Y
SF10099	Primary	2	Glioblastoma	55	M	L-TEMPORAL	IDH wildtype		462	Y
SF10441	Recurrent	2	Glioblastoma	56	M	TEMPORAL	IDH wildtype	NA	462	Y
SF10127	Primary	3	Glioblastoma	44	F	R-FRONTAL	IDH wildtype		560	Y		Y
SF10565	Recurrent	3	Glioblastoma	45	F	FRONTAL	IDH wildtype	370	560	Y
SF10432	Primary	4	Glioblastoma	50	F	PARIETAL	IDH wildtype		NA	Y
SF11248	Recurrent	4	Glioblastoma	52	F	OCCIPITAL	IDH wildtype	633	NA	Y		Y
SF10592	Primary	5	Glioblastoma	66	M	L-PARIETAL	IDH wildtype		688	Y	Y		Y	Y
SF11857	Recurrent	5	Glioblastoma	69	M	TEMPORAL	IDH wildtype	NA	688	Y	Y		Y	Y
SF11082	Primary	6	Glioblastoma	59	F	R-TEMPORAL	IDH wildtype		350	Y		Y	Y
SF11488	Recurrent	6	Glioblastoma	60	F	TEMPORAL	IDH wildtype	301	350	Y
SF11344	Primary	7	Glioblastoma	37	F	L-FRONTAL	IDH wildtype		998	Y
SF12460	Recurrent	7	Glioblastoma	40	F	L-FRONTAL	IDH wildtype	NA	998	Y
SF1199	Primary	8	Glioblastoma	57	M	L-FRONTAL	IDH wildtype		NA	Y
SF1343	Recurrent	8	Glioblastoma	57	M	FRONTAL	IDH wildtype	NA	NA	Y
SF11780	Primary	9	Glioblastoma	46	F	R-TEMPORAL	IDH wildtype		662	Y		Y
SF12243	Recurrent	9	Glioblastoma	47	F	R-TEMPORAL	IDH wildtype	327	662	Y		Y
SF2501	Primary	10	Glioblastoma	55	F	R-FRONTOTEMPORAL	IDH wildtype		NA	Y
SF2628	Recurrent	10	Glioblastoma	45	F	R-FRONTOTEMPORAL	IDH wildtype	NA	NA	Y
SF2777	Primary	11	Glioblastoma	29	F	TEMPORAL	IDH wildtype		NA	Y
SF2979	Recurrent	11	Glioblastoma	30	F	L-TEMPORAL	IDH wildtype	NA	NA	Y
SF2990	Primary	12	Glioblastoma	71	F	R-FRONTAL	IDH wildtype		NA	Y
SF3073	Recurrent	12	Glioblastoma	64	F	FRONTAL	IDH wildtype	NA	NA	Y
SF3076	Primary	13	Glioblastoma	25	M	R-FRONTAL-PARIETAL	IDH wildtype		NA	Y
SF3243	Recurrent	13	Glioblastoma	24	M	R-CORTEX	IDH wildtype	NA	NA	Y
SF3391	Primary	14	Glioblastoma	56	F	L-TEMPORAL	IDH wildtype		316	Y
SF3448	Recurrent	14	Glioblastoma	56	F	L-FRONTAL	IDH wildtype	64	316	Y
SF3996	Primary	15	Glioblastoma	44	F	R-FRONTAL	IDH wildtype		NA	Y
SF4449	Recurrent	15	Glioblastoma	45	F	R-FRONTAL	IDH wildtype	NA	NA	Y
SF4297	Primary	16	Glioblastoma	39	M	R-FRONTAL	IDH mutant		6301	Y	Y		Y	Y
SF6621	Recurrent	16	Glioblastoma	43	M	R-FRONTAL	IDH wildtype	1255	6301	Y	Y		Y	Y
SF4400	Primary	17	Glioblastoma	51	F	L-FRONTAL	IDH wildtype		1063	Y
SF6186	Recurrent	17	Glioblastoma	53	F	L-FRONTAL	IDH wildtype	NA	1063	Y
SF4810	Primary	18	Glioblastoma	59	F	L-FRONTAL	IDH wildtype		NA	Y
SF6098	Recurrent	18	Glioblastoma	60	F	L-FRONTAL	IDH wildtype	251	NA	Y
SF4849	Primary	19	Glioblastoma	62	M	R-INTRA-AXIAL	IDH wildtype		287	Y
SF6118	Recurrent	19	Glioblastoma	62	M	R-FRONTAL	IDH wildtype	NA	287	Y
SF5581	Primary	20	Glioblastoma	35	M	PARIETAL	IDH wildtype		567	Y
SF9715	Recurrent	20	Glioblastoma	36	M	R-PARIETAL	IDH wildtype	NA	567	Y
SF6809	Primary	21	Glioblastoma	57	M	R-FRONTAL	IDH wildtype		313	Y
SF7025	Recurrent	21	Glioblastoma	58	M	FRONTAL	IDH wildtype	223	313	Y
SF6996	Primary	22	Glioblastoma	40	F	R-FRONTAL	IDH wildtype		167	Y	Y	Y
SF7062	Recurrent	22	Glioblastoma	40	F	FRONTAL	IDH wildtype	79	167	Y	Y
SF7307	Primary	23	Glioblastoma	60	M	FRONTAL	IDH wildtype		546	Y
SF7388	Recurrent	23	Glioblastoma	60	M	FRONTAL	IDH wildtype	NA	546	Y
SF8963	Primary	24	Glioblastoma	33	F	L-INSULA	IDH mutant		2147	Y		Y
SF12165	Recurrent	24	Glioblastoma	40	F	L-FRONTAL	IDH mutant	2629	2147	Y		Y
SF9259R/S	Primary	25	Glioblastoma	73	M	R-TEMPORAL	IDH wildtype		470	Y	Y
SF9510	Recurrent	25	Glioblastoma	73	M	TEMPORAL	IDH wildtype	221	470	Y	Y
SF9358	Primary	26	Glioblastoma	60	M	OTHER	IDH wildtype		NA	Y
SF9962	Recurrent	26	Glioblastoma	61	M	PARIETAL	IDH wildtype	NA	NA	Y
SF9798	Primary	27	Glioblastoma	64	M	R-FRONTAL	IDH wildtype		NA	Y	Y
SF9494	Recurrent	27	Glioblastoma	64	M	FRONTAL	IDH wildtype	NA	NA	Y	Y
SF9871	Primary	28	Glioblastoma	46	M	L-FRONTAL	IDH wildtype		392	Y
SF10108	Recurrent	28	Glioblastoma	47	M	FRONTAL	IDH wildtype	231	392	Y
SF9372	Primary	29	Glioblastoma	50	F	PARIETAL	IDH wildtype		1473	Y
SF10433	Recurrent	29	Glioblastoma	53	F	L-POSTERIOR-TEMPORAL	IDH wildtype	NA	1473	Y
SF4209	Primary	30	Glioblastoma	57	F	R-PARIETAL	IDH wildtype		NA	Y		Y
SF4324	Recurrent	30	Glioblastoma	57	F	R-PARIETAL-OCCIPITAL	IDH wildtype	188	NA	Y		Y
SF11916	Primary	31	Glioblastoma	71	M	L-TEMPORAL	IDH wildtype		343	Y
SF12382	Recurrent	31	Glioblastoma	72	M	L-TEMPORAL	IDH wildtype	323	343	Y
SF11815	Primary	32	Glioblastoma	49	F	FRONTAL	IDH wildtype		564	Y
SF12408	Recurrent	32	Glioblastoma	50	F	L-FRONTAL	IDH wildtype	412	564	Y
SF10857	Primary	33	Glioblastoma	52	M	TEMPORAL	IDH wildtype		1057	Y
SF12008	Recurrent	33	Glioblastoma	54	M	L-PARIETAL	IDH wildtype	853	1057	Y
SF12115	Primary	34	Glioblastoma	43	M	L-TEMPORAL	IDH wildtype		NA	Y
SF12751	Recurrent	34	Glioblastoma	43	M	NA	IDH wildtype	NA	NA	Y
SF11587	Primary	35	Glioblastoma	58	F	R-FRONTAL	IDH wildtype		624	Y		Y
SF11981	Recurrent	35	Glioblastoma	59	F	R-FRONTAL	IDH wildtype	293	624	Y
SF12407	Recurrent	36	Glioblastoma	65	F	R-TEMPOPARIETAL	IDH wildtype	379	625	Y			Y
SF12754	Recurrent	36	Glioblastoma	65	F	NA	IDH wildtype	NA	625	Y			Y
SF10514	Recurrent	NA	Glioblastoma	53	F	TEMPORAL	IDH wildtype	NA	812	Y
SF11720	Recurrent	37	Glioblastoma	56	M	FRONTAL	IDH wildtype	NA	NA	Y			Y	Y
SF11977	Primary	NA	Glioblastoma	61	F	L-TEMPORAL	IDH wildtype		NA	Y
SF11979	Primary	NA	Glioblastoma	76	F	R-TEMPORAL	IDH wildtype		NA	Y
SF12090	Recurrent	NA	Glioblastoma	61	M	L-PARIETAL	IDH wildtype	NA	NA	Y
SF12333	Recurrent	NA	Glioblastoma	57	F	R-PARIETAL	IDH wildtype	346	NA	Y
SF12427	Recurrent	NA	Glioblastoma	55	F	R-TEMPORAL	IDH wildtype	NA	222	Y
SF12616	Primary	NA	Glioblastoma	50	M	NA	IDH wildtype		NA	Y
SF12704	Recurrent	NA	Glioblastoma	51	F	L-FRONTAL	IDH wildtype	NA	NA	Y
SF12707	Primary	NA	Glioblastoma	83	F	R-FRONTAL	IDH wildtype	NA	NA	Y
SF12594	Recurrent	NA	Glioblastoma	50	M	OTHER	IDH wildtype	NA	NA	Y
SF12774	Recurrent	NA	Glioblastoma	50	M	OTHER	IDH wildtype	NA	NA	Y
SF9791	Recurrent	NA	Glioblastoma	56	M	OCCIPITAL	IDH wildtype	NA	NA	Y
SF11873	Primary	36	Glioblastoma	64	F	R-TEMPOPARIETAL	IDH wildtype	379	625	Y			Y
SF11331	Primary	37	Glioblastoma	55	M	FRONTAL	IDH wildtype				Y		Y	Y
SF9640	Recurrent	RNAexome#15	Glioblastoma	62	F	NA	IDH wildtype	2507				Y
SF9581	Primary	RNAexome#23	Glioblastoma	57	F	NA	IDH wildtype					Y
SF9490	Recurrent	RNAexome#14	Glioblastoma	71	M	NA	IDH wildtype	784				Y
SF9301	Primary	RNAexome#5	Glioblastoma	56	M	NA	IDH wildtype					Y
SF9135	Recurrent	NA	Glioblastoma	38	F	NA	IDH wildtype	2411				Y
SF9037	Recurrent	RNAexome#20	Glioblastoma	64	M	NA	IDH wildtype	420				Y
SF8642	Primary	RNAexome#14	Glioblastoma	69	M	NA	IDH wildtype					Y
SF8570	Primary	RNAexome#20	Glioblastoma	63	M	NA	IDH wildtype					Y
SF7196	Primary	NA	Glioblastoma	53	F	NA	IDH wildtype					Y
SF6953	Recurrent	RNAexome#7	Glioblastoma	50	F	NA	IDH wildtype	252				Y
SF6839	Recurrent	RNAexome#7	Glioblastoma	49	F	NA	IDH wildtype	109				Y
SF6587	Primary	RNAexome#7	Glioblastoma	49	F	NA	IDH wildtype					Y
SF4987	Primary	RNAexome#21	Glioblastoma	57	F	NA	IDH wildtype					Y
SF4831	Recurrent	RNAexome#22	Glioblastoma	62	M	NA	IDH wildtype	256				Y
SF4567	Primary	RNAexome#22	Glioblastoma	61	M	NA	IDH wildtype					Y
SF11215	Primary	NA	Glioblastoma	NA	NA	NA	IDH wildtype					Y
SF11094	Recurrent	RNAexome#4	Glioblastoma	50	M	NA	IDH wildtype	280				Y
SF10931	Primary	NA	Glioblastoma	69	M	NA	IDH wildtype					Y
SF10770	Primary	NA	Glioblastoma	51	M	NA	IDH wildtype					Y
SF10750	Primary	RNAexome#4	Glioblastoma	49	M	NA	IDH wildtype					Y
SF10497	Recurrent	RNAexome#23	Glioblastoma	60	F	NA	IDH wildtype	823				Y
SF10228	Recurrent	RNAexome#15	Glioblastoma	60	F	NA	IDH wildtype	544				Y
SF10064	Recurrent	RNAexome#5	Glioblastoma	58	M	NA	IDH wildtype	659				Y
SF6136	Recurrent	RNAexome#21	Glioblastoma	58	F	NA	IDH wildtype	107				Y

## Sheet: Table 2
Gene	Dim.1	Dim.2	Dim.3	Dim.4	Dim.5
NEAT1	5.69466	-1.12544	0.225504	0.0505701	-0.0148683
LGALS3	5.65842	-0.568452	0.930086	-1.51473	-0.921042
CD99	5.32159	-0.433564	0.0831988	0.722982	-0.0976047
CHI3L1	5.15582	-1.37032	0.217356	-1.03592	-0.778547
CD44	4.83162	-2.56026	-0.0290529	0.271694	-1.34749
TIMP1	4.76093	0.0370434	1.30542	-0.675493	-1.42304
PMP22	4.55117	0.425869	1.58066	0.679333	-0.305266
EMP3	4.49508	-0.841334	0.442235	0.0741439	-1.28263
TNC	4.44985	-0.238134	0.794893	-0.00606497	-0.32196
S100A10	4.26235	-1.69665	-0.606349	-0.615717	-2.05144
LGALS1	4.23991	0.851702	0.365914	-0.46219	-1.82344
SPARC	4.18599	-0.420951	1.60492	1.29861	-0.854296
SPOCD1	4.03669	-0.469091	0.784607	-2.28047	-1.77242
ARSJ	4.01396	1.32372	1.32433	-1.55372	0.461999
F3	4.00877	-0.404703	1.33109	1.66998	0.913577
NNMT	3.95915	-1.37478	0.490693	-0.933155	-0.664129
COL6A2	3.94124	0.574371	0.288231	-2.44313	-1.18546
SRPX	3.88643	-0.0625701	1.32761	0.895337	0.219023
HLA-A	3.85417	-0.029921	1.29862	0.542246	-0.42411
HLA-E	3.84642	-0.243198	0.264145	0.396081	-0.279803
MRC2	3.76175	1.09692	1.2213	-0.514989	0.286434
IGFBP3	3.75593	0.492902	1.54517	-2.38425	-0.890639
YBX3	3.68808	-0.0580511	0.417755	-0.986658	-0.358442
METTL7B	3.63791	1.77082	2.10861	-0.794312	-0.0150697
OCIAD2	3.6264	0.259576	0.579167	-2.62	0.348965
NEK6	3.61835	1.55005	1.63212	-0.500227	0.054674
EMP1	3.52047	-1.42077	0.76849	-0.0840976	-1.23965
CSRP2	3.47252	1.35011	0.325436	-0.861008	0.0402252
CAST	3.39942	-0.568851	-0.137699	-0.172539	-0.488885
AK4	3.37497	-0.0892617	0.545615	-0.137908	0.101199
RRBP1	3.37417	1.10648	1.3913	-0.32324	-0.280869
TNFRSF12A	3.36632	1.08713	1.0399	-2.17296	-0.957102
NRP2	3.35008	0.275533	0.342798	-1.4133	0.178386
FAM129A	3.3221	0.875447	0.102457	-0.405447	0.0480265
FLNA	3.29737	0.156227	1.07967	-0.963687	-0.748548
ANXA1	3.25838	-3.0419	-1.13667	0.965818	-1.43704
IGFBP5	3.19051	-1.61272	-0.163267	0.0534896	0.254938
IRS2	3.17555	-0.0848802	1.55315	-0.162061	0.649232
IQGAP1	3.16429	0.559837	0.238529	-0.801126	-0.372141
ANXA5	3.14028	0.570672	0.64868	1.50079	-0.850182
POSTN	3.10179	2.10896	1.96879	-1.71516	0.78047
C8orf4	3.08801	-1.40128	-0.342552	-0.437234	-1.0856
KCNE4	3.08312	0.679134	0.754427	-1.23425	1.00501
SOD2	3.03731	-2.60043	-0.394968	0.145659	-1.22198
ADAM9	3.02004	1.47332	1.23848	-0.502622	0.0776739
ITGA7	3.00733	1.60567	1.62129	-0.736326	0.52366
COL5A2	2.97123	0.610787	0.449224	-0.858793	0.462529
XAF1	2.92163	-0.387394	0.0580593	2.17426	1.01533
HRH1	2.87804	-0.141244	0.307592	0.553836	0.0370729
EPAS1	2.86072	-1.36692	-0.620997	-0.327237	-1.04573
CCDC109B	2.83136	1.58233	-0.11974	-1.55408	1.29438
SAT1	2.81879	-1.55972	0.169174	0.000450156	-0.650283
MOXD1	2.81747	0.819138	0.416705	-0.844673	0.973242
SOCS2	2.81212	1.68151	0.985827	0.419022	1.50524
GBP1	2.80077	-1.14155	-0.40063	1.24591	-0.252287
SPRY1	2.79174	1.63034	1.4454	-0.382824	-0.284568
ZFP36	2.71274	-3.06285	-0.331124	0.971378	-0.727736
TMEM158	2.70789	0.946717	1.68986	-1.39366	0.181596
RUNX1	2.67154	0.231535	0.712925	-1.32998	-0.892561
RDH10	2.66968	-0.19492	0.24711	-1.31857	-0.373971
A2M	2.65089	-0.534574	-0.130937	-1.35562	-0.921128
KLF6	2.6276	-1.47044	-0.577858	-0.763779	-0.442253
SPRY2	2.59631	1.45137	1.87236	-0.474361	0.284004
PLSCR1	2.59581	0.0374938	-0.226538	1.96562	0.313963
CPNE4	2.59268	1.92614	1.5878	-0.287902	0.936104
NPNT	2.55854	0.1742	0.0169592	1.79689	1.24683
NEDD9	2.52725	-0.207771	0.189306	-0.12545	0.290224
LHFP	2.52534	0.195856	1.38788	1.97046	0.981739
CA2	2.462	0.525692	0.759311	-0.170606	-0.158212
SSBP2	2.44729	0.437168	-0.55041	0.171694	1.66503
PARP14	2.4469	0.406804	0.105368	1.09704	0.0954816
PLEKHG1	2.41655	0.357406	-0.204239	-0.165504	0.259523
SLC25A37	2.41419	-0.591419	-0.269521	-0.315752	-0.584464
SP100	2.39639	-0.884783	-1.05682	0.845845	-0.562522
SH3PXD2B	2.39296	0.809973	1.10597	-0.201707	0.541931
PPP1CB	2.39069	0.502578	1.17386	0.579107	0.846993
DPY19L1	2.39022	-0.197335	0.693997	0.642295	0.514327
CNIH3	2.38915	1.0526	2.10347	-1.52688	-0.591223
FSTL1	2.38296	-0.110603	-0.0407157	1.23715	-0.0177717
ZFP36L1	2.36894	-0.36705	0.59054	0.993474	-1.23242
ENO1	2.36614	-0.147323	0.279038	-0.193845	-1.58146
IQGAP2	2.3642	1.25532	0.413442	0.212538	0.449223
LMNA	2.35209	0.759396	1.57085	-1.31974	-0.858087
SCG2	2.34946	0.765943	1.20417	-3.22121	1.55662
PTPN14	2.33096	0.153226	-0.162653	-0.218853	0.10966
IFI16	2.32882	-1.13001	-0.317778	0.809991	-0.07049
NES	2.32673	2.30889	2.28822	0.728859	0.776226
LMO2	2.29424	0.448616	1.99118	0.593214	0.473907
CNR1	2.27792	0.110141	0.992972	-0.788157	1.99856
P4HB	2.26999	1.20019	0.373883	-0.893021	-0.188992
CPQ	2.24996	-0.820699	-0.65853	0.739303	0.406215
UTRN	2.24932	0.313046	-0.936032	0.762679	0.11797
WLS	2.24755	-0.210505	1.42555	2.17083	0.149877
ZFP36L2	2.222	-1.14017	0.716535	2.47576	-0.360954
ANO6	2.20673	-0.152285	0.160626	0.299628	-0.204402
GNG12	2.20038	0.697092	1.03211	0.555795	-0.149617
NPAS2	2.18857	-0.321168	-0.789951	-0.100588	-0.0466963
PGM2L1	2.17805	-0.221629	0.630551	-2.7622	1.16527
LPL	2.17711	0.33671	1.06042	1.59454	-0.144332
MSN	2.17388	-0.152692	-0.0263987	0.00543025	-0.492765
SMIM3	2.17046	-0.716168	-0.210165	-0.692682	-0.0440089
FERMT2	2.16779	0.164773	1.06148	0.230013	-0.069877
YAP1	2.15203	-0.409501	-0.813763	0.627942	-0.132882
HES1	2.14213	-0.378702	-0.153197	2.06076	-0.0222226
TLE1	2.11921	1.13994	1.13691	0.405861	0.68365
FKBP9	2.11896	0.0767866	-0.354483	-0.32251	0.617154
ITGA3	2.11178	0.201667	0.800757	-1.80564	-0.96311
PYGL	2.11079	-0.672955	0.000201567	-0.172662	-0.730948
LYST	2.10783	-0.470106	0.369162	-0.728841	0.308992
TRIM22	2.10337	-0.456056	-0.12641	1.67883	0.697669
JAG1	2.09189	1.49584	1.48189	-1.20491	-0.202461
PLS3	2.06336	0.993008	0.45847	-0.598341	0.45981
STK17A	2.05799	1.23069	0.221369	-0.42918	0.259626
TMSB10	2.05511	-0.934695	-0.911066	-2.22162	-0.362583
ARHGEF26	2.04574	0.351975	0.826155	2.14479	1.1054
EYA4	2.01895	0.842719	0.630117	0.170242	0.959009
AKAP13	2.01887	0.0251099	0.274195	0.484905	0.112102
B4GALT5	2.00872	1.03693	1.28867	-1.06567	0.929869
UPP1	2.00866	-0.729273	-0.940729	-2.09986	-1.28311
PROS1	2.00551	-0.682425	-0.0222393	-0.477539	-0.406571
BAIAP2	2.00374	-0.198178	0.729636	-1.22484	0.0688927
ITGAV	1.97129	0.534491	1.5314	0.693905	-0.0722001
STK3	1.96876	-0.252325	-1.00761	0.927879	0.132685
ATP13A3	1.96297	0.0936437	0.0815302	-0.976638	-0.464455
APOL2	1.96108	-1.19878	-0.0726377	1.2555	0.0187764
ERBB2IP	1.93989	0.420961	0.878488	0.545233	0.509684
OSBPL3	1.92355	-0.072973	-0.43682	0.685549	0.121544
GPI	1.91319	-0.596516	0.449456	-0.0512982	-0.173363
RCN1	1.90751	0.230401	0.230523	0.286207	0.390364
LRRC16A	1.90353	0.749518	0.540114	0.679182	1.74248
MSI2	1.88819	0.951869	1.67316	0.653452	1.37682
PIPOX	1.87911	1.62822	1.45595	0.511884	0.433233
PCSK5	1.87432	-0.240224	0.204487	1.02505	0.625314
SEMA6A	1.85866	0.938888	1.51104	0.875909	1.56012
ASPH	1.85649	0.172174	0.0112254	0.740122	0.320872
EFNB2	1.85581	1.2347	0.871958	-1.77549	0.131573
PDGFD	1.85064	0.711906	0.978988	-1.30989	0.525732
ZNF385D	1.85026	0.404461	0.52923	-2.15922	0.3492
PDLIM7	1.85016	0.720732	0.880833	-1.66028	-0.605273
STAT1	1.84396	1.20963	0.891533	1.57822	0.398261
C6orf141	1.83494	-0.473286	-0.487141	-1.20497	-0.661676
RELB	1.82919	-0.101858	-0.0501102	-1.37492	-0.753147
ARID5B	1.80625	-1.23715	0.561469	-0.537227	-0.0948268
HS3ST3B1	1.80084	-0.366524	-0.445418	0.390999	0.549659
CCDC102B	1.79634	0.379772	0.484882	0.0466101	0.794598
EGFR	1.78027	2.74608	1.43931	2.44314	0.551756
WEE1	1.77671	2.18684	0.168754	-0.695335	-0.350107
DLG1	1.72116	0.782544	0.714466	-0.455711	-0.0407993
NOTCH3	1.71024	0.094034	0.182136	-0.00512359	-0.480141
TIPARP	1.70264	-1.1759	-0.520617	0.158188	0.147015
PTK2B	1.69267	0.00285232	0.395075	-0.121029	-0.272778
USP53	1.68623	-0.460628	-0.330407	-0.721139	-0.0792633
SAMD4A	1.67593	-0.863892	0.814595	0.100219	0.267149
DOCK7	1.67105	-0.515091	0.0329522	0.862976	1.19969
NRN1	1.65654	-1.30569	-0.277716	-0.76812	-0.368521
TGFB2	1.65531	-1.04251	-0.468966	1.41314	1.05559
ARHGAP26	1.65227	-0.602113	-0.34261	0.712168	0.736616
HIF1A	1.64667	0.826253	1.76397	0.966295	-0.0267162
FILIP1L	1.64512	0.0423408	-0.228204	-1.47566	0.119695
CAMK2B	1.64336	0.0291659	1.27264	-0.918911	1.13066
TMSB4X	1.64111	1.92858	0.330429	-0.697947	0.32407
CDC42EP4	1.63852	0.614747	0.415681	1.71924	1.39229
SLC27A1	1.63674	0.341786	0.908611	0.856317	0.446846
SMYD2	1.63364	1.01411	-0.0671102	-0.720779	0.888848
ADAMTS9-AS2	1.63302	-1.22506	-0.859838	-0.0494533	-0.206158
LDLR	1.62121	0.493094	0.244613	0.0547298	-0.220326
LAMA5	1.61764	0.69233	1.01304	-1.28896	0.237772
FGF1	1.61495	-0.788736	0.177783	1.60528	0.436941
LONRF2	1.6138	0.4841	0.793777	-1.04179	0.623178
HS2ST1	1.60755	1.13417	0.414494	0.0114156	-0.137505
DGKZ	1.60715	1.2563	1.06736	-0.650182	0.832404
PDGFC	1.60704	1.43011	1.04372	-0.758039	-0.241359
PCOLCE2	1.60549	-1.05876	0.340089	-0.335992	-0.485764
ITGA5	1.59543	-0.780759	-0.504013	-1.07099	-1.54811
FRMD3	1.59538	-1.59446	-0.853005	0.216183	0.529955
CNTNAP3B	1.59362	-0.819225	-0.185539	0.506964	0.645361
LPAR1	1.59206	-0.384268	-0.580833	0.955706	0.325273
JPH1	1.5906	0.238283	0.0693829	-0.343352	0.264675
TEAD4	1.5678	0.499983	-0.0262439	-1.45287	-0.927469
JUNB	1.55966	-2.4405	0.00598318	-0.0116947	-0.157236
DCBLD2	1.55847	1.24019	0.839997	-1.53095	-0.816541
HS6ST1	1.55438	0.0222014	0.988772	-0.706967	0.489312
FAM134B	1.54726	-1.12074	0.720201	0.00213596	1.00795
BACE2	1.53379	-1.33894	-1.44561	-0.280141	-0.858198
COL22A1	1.52815	0.618817	0.698989	-0.757501	-0.654575
TNFRSF19	1.52777	1.24769	0.703665	0.593877	0.580111
JUN	1.52281	-1.32022	0.27965	-0.346582	1.66389
SMAD1	1.52212	1.11217	1.40703	-0.627092	0.429167
SWAP70	1.51427	0.714542	-0.0767331	0.139441	-0.298467
PDGFA	1.51172	0.532789	0.498924	0.821704	0.589659
CHSY1	1.51104	0.0619859	0.0914449	-0.834085	-0.163654
HAP1	1.51082	-0.952074	0.610282	-0.25972	-0.152647
GFAP	1.5041	-3.32552	0.215076	3.95061	0.483424
ARHGAP18	1.49908	-0.520737	-0.420985	0.799489	0.821808
AMD1	1.49028	-0.680878	-0.173955	-0.305974	-0.405582
LOXL2	1.4865	-0.907833	-0.826605	-0.96257	-1.18524
DDR2	1.48196	-0.644834	-0.831506	0.0132195	-0.288736
BCAT2	1.4773	-0.0725168	0.309227	0.721756	0.35995
PDLIM5	1.47649	-0.147769	1.33031	1.06187	0.183749
PODXL	1.47405	-0.531059	0.220963	-0.260544	-0.0558229
KIF13B	1.46866	0.240788	0.00344305	0.0602191	0.157139
WTAP	1.46757	-0.606285	-0.523453	-0.680587	0.464035
SEC14L1	1.46049	0.774858	0.900254	0.424386	0.182032
MAP2K3	1.4587	0.384739	0.435797	-1.88632	-0.295424
CLIP1	1.45666	-0.401432	-0.198865	-0.192334	0.949242
EEA1	1.45039	0.308775	0.592742	-0.0687169	0.236182
HEG1	1.44415	0.581947	0.131788	0.250488	-0.0132313
WARS	1.43324	-0.0260705	-0.00987438	-0.25509	-0.371679
GBE1	1.42783	-0.994686	-1.00887	-0.909107	-1.44128
RFX2	1.42513	-0.0971818	-0.546913	0.442707	0.417754
IRF1	1.42326	-1.04518	-0.188766	-0.327555	-0.364377
C2CD2	1.42195	-0.607665	-0.693462	-0.323401	-0.385413
NID1	1.41664	0.592627	-0.360481	-0.1185	-0.163384
DNAJC1	1.39933	0.479724	-0.169545	-0.31334	-0.549834
LATS2	1.39649	-0.450066	-0.630262	-0.230817	-0.036847
SIPA1L2	1.39114	0.361131	0.355437	0.306826	0.612431
FAM129B	1.38048	-0.0826994	-0.286037	-1.79956	-0.992912
CEP112	1.37424	0.883092	-1.8213	0.6224	-0.00430114
FAT1	1.37359	0.555551	0.388997	0.161368	-0.084099
ITPKC	1.36723	-0.438628	0.338961	-0.354791	-0.16493
SLC16A1	1.36572	0.00879888	-0.448573	0.0561697	-0.72197
DUSP6	1.34514	1.39916	1.1293	-0.69034	-0.359352
ATXN1	1.34007	-0.245281	0.431522	-0.466991	0.340388
ERRFI1	1.33937	0.15207	-0.499357	-0.824455	-0.211116
TWSG1	1.33848	-0.202881	0.0983259	0.304666	-0.463357
SEPT11	1.33705	1.58537	0.452504	0.451433	1.48147
RBM47	1.33244	-0.459701	-0.227422	-0.0238681	-0.224008
UGP2	1.32903	0.893286	-0.357052	0.50794	0.21245
LAMP1	1.32601	0.669292	1.24723	0.195535	0.402271
VGLL4	1.32592	0.222058	1.2673	-0.107717	0.434535
RAB20	1.32458	-0.481746	-0.0587984	0.206673	-0.50462
SMS	1.3184	1.207	-0.316939	-1.35406	-0.10247
RGS20	1.31108	0.0368998	-0.113236	0.21561	0.726006
FOXO1	1.30934	-0.570437	-0.172267	0.611952	0.240512
SYNJ2	1.30896	0.240273	0.0992229	-0.620228	-0.420368
CERCAM	1.30274	-0.0433606	0.728988	-0.560811	-0.44734
PARVB	1.29788	1.02573	-0.221438	-0.980092	-0.877609
LGR4	1.29773	1.84172	1.52945	-0.259208	0.130851
LAMA4	1.28692	-0.101119	0.125107	0.610365	-1.21231
PTPN13	1.28629	0.388958	0.0790327	0.522478	0.328965
MBNL1	1.27989	0.810698	-0.320145	-0.0951603	-0.0789503
UACA	1.27969	0.660114	-1.0008	-0.328622	-0.874439
FAS	1.27505	-0.838448	-1.04492	0.262037	-0.917898
CPD	1.27294	0.306018	0.330624	-0.359951	0.001283
DIO2	1.26349	-0.847324	0.243366	1.2767	0.41231
SPP1	1.24862	-1.98069	-0.651518	0.193964	-0.613141
ITPRIP	1.24611	-0.310724	-0.474546	-0.748159	-0.614303
AHI1	1.24394	0.132369	-0.916608	0.501208	0.443712
COL23A1	1.24319	-0.583675	-0.259438	1.24912	0.452504
HAS2	1.24259	-0.657519	0.00423949	0.445552	-0.16791
SEC24D	1.24091	-0.562765	-0.682007	-0.687592	-0.563289
SOX9	1.2403	1.13752	2.07058	1.50752	0.831292
AC007246.3	1.23338	-0.324859	0.0480671	0.568296	0.832925
OSMR-AS1	1.22833	-1.08973	-0.993808	0.59818	0.311082
RASGRP1	1.22307	0.738492	0.551224	0.128378	0.429064
TSPAN9	1.22161	-0.128627	0.479523	-1.73152	-0.537175
PMEPA1	1.21716	1.34575	1.32269	-2.19798	-0.138317
TBX2	1.21351	0.509458	0.233692	-0.534926	-0.318346
PPFIA1	1.21304	0.0501291	0.606745	0.306622	0.274418
RDX	1.21252	0.884999	0.998608	0.945915	0.834974
ARHGEF3	1.21247	-0.613143	-0.313852	0.159942	0.452156
ITGA2	1.20915	0.963816	-0.183642	-0.415615	-0.719558
PYGB	1.19869	0.748804	0.815537	-0.369201	0.335149
FAP	1.19499	-0.446128	-0.594081	-0.475039	-0.40527
LHFPL2	1.18291	0.347613	0.0760511	-1.30248	-0.377872
TGFBR2	1.17262	-0.303968	-0.36619	-0.815269	-0.725662
CREM	1.16565	1.39869	1.16762	-0.11446	-0.827623
IL6R	1.15562	-1.33499	-0.616363	-0.384486	-0.256318
ANGPT1	1.15511	-0.608316	-0.472673	0.358199	0.449389
GNAS	1.15223	1.14079	1.35549	-0.111938	1.41855
ROR1	1.15144	-0.308467	-0.57021	-0.507196	0.23461
TCAF2	1.14456	-1.11444	-0.8686	-0.223017	-0.18031
MX1	1.1433	-0.868515	-0.532978	1.91031	0.501388
COL18A1	1.1428	-0.508998	-0.38038	-1.25493	-1.38117
EFHC1	1.1303	0.0521857	0.261545	0.237816	0.625928
PMP2	1.12333	0.202467	2.71319	2.89359	0.0431433
PER1	1.11208	-0.437745	-0.557324	0.892667	-0.0896976
PHACTR2	1.10703	0.355228	-0.130838	-0.584716	-0.758584
ACTA2	1.10668	-0.702889	-0.8614	-0.185802	-1.2221
CHSY3	1.10037	0.311331	-0.846793	-0.0682445	0.146299
TBCA	1.08842	0.803273	0.394029	-0.764259	1.17787
HOMER1	1.0848	1.68177	1.10888	-1.44912	0.695547
UBE2E1	1.07736	0.120234	0.909555	0.152832	0.309545
MEF2A	1.05295	-0.168924	-0.482961	-0.843411	-0.373018
HIPK3	1.05189	-0.748983	0.0560072	-0.120265	-0.417254
KCNMB4	1.04732	0.0629896	1.16575	-1.05515	0.789913
AFF1	1.04686	-0.457721	-0.389819	0.539287	-0.118632
CRYBG3	1.04252	-0.151898	-1.04126	-0.355228	0.189688
NEXN	1.04011	-0.582123	-0.105958	0.352025	-0.191172
FBLIM1	1.04008	-0.314694	0.370346	-2.07773	0.0565346
LUZP1	1.03316	0.165765	0.229614	-1.05201	0.169854
NLRC5	1.0256	-0.429592	-0.134543	1.08332	0.169315
ST5	1.02095	-0.465869	0.192186	1.24957	-0.169651
ADAMTS3	1.01958	-0.0132773	0.0360312	0.521859	0.274494
EPHA4	1.0184	0.0714921	0.280248	0.496661	0.931042
HMGA2	1.01475	0.566701	-0.121574	-1.39314	-0.970499
OAS3	1.00972	0.805123	0.16854	0.377351	0.0270598
STIM1	1.00852	0.081466	0.0842955	0.137369	-0.100589
COL8A1	1.00779	-1.28123	-0.733375	-0.113967	-0.772508
NFATC2	1.00575	-1.05754	-0.634538	-0.722723	-0.597795
IER5L	1.00203	0.0281113	0.503841	-0.886143	0.236526
CRIM1	0.999776	-0.405558	1.18452	-0.267495	-0.193587
ZFHX4	0.99525	0.444159	1.59853	1.26307	0.603693
CTD-2587M2.1	0.989326	0.0278975	0.0302978	-0.765353	0.0742304
PLXND1	0.988125	-0.512297	-0.60657	-0.36219	-0.787502
ARHGAP6	0.984382	-1.09786	-0.507009	0.439095	-0.0771047
ADAMTS14	0.98284	-0.528669	0.163322	-1.11116	-0.295371
DOCK6	0.979824	-0.318841	-0.528585	-0.467981	-0.727483
OSBPL10	0.973747	0.410124	-0.0408841	0.0135464	-0.193992
HERC5	0.973704	0.382534	-1.04985	1.14687	-0.150553
BOC	0.971508	0.675982	0.992449	-0.533183	0.203299
CCND3	0.959796	0.0302434	-0.375588	0.0559426	-0.147473
LRAT	0.956643	-1.10725	-0.998857	1.09937	0.566517
KIAA1456	0.950378	0.630518	0.0938721	-0.0934345	1.10941
ITPR1	0.949092	-0.846726	-0.87254	-0.604677	-0.521867
LMCD1	0.94454	0.841013	0.0764193	-0.603392	-0.462731
STAC	0.93816	-0.223181	-0.321712	0.745276	0.52339
SUMF2	0.933036	0.796341	0.12566	0.635786	0.956944
XPOT	0.928657	0.18568	-0.365089	-0.280766	-0.510352
HERC6	0.928472	-0.382452	-0.266619	1.66482	0.45097
MAP7	0.927881	-1.13112	-0.79619	0.653919	0.268464
HSPG2	0.919628	-0.47455	-0.659965	-0.65399	-1.22536
ARHGAP5	0.894335	0.124814	0.494894	0.545889	-0.0861821
AP3B1	0.882296	1.19245	0.0539811	-0.124953	0.153821
P3H2	0.878842	-0.84454	-1.02102	0.190941	-0.0608134
CNOT2	0.873003	-0.146765	0.455163	-1.07115	1.08451
IFIH1	0.872423	-0.269853	-0.372209	1.19082	0.220054
MAP4	0.871662	-0.852174	-0.0995439	-0.415396	1.26843
CP	0.870624	-1.54363	-1.15952	0.0891337	-0.889452
TMOD1	0.862933	-0.757502	1.00873	0.313134	0.728574
NCEH1	0.861551	0.50024	-0.238897	-0.0104606	-0.319019
BCAR3	0.853456	-0.233513	-0.056031	0.587162	0.117872
HIVEP2	0.851522	-0.66486	-0.468018	-0.224402	-0.413226
COL16A1	0.845971	-0.380108	1.0786	1.70419	-0.248425
FABP5	0.841402	-0.60767	-0.87345	1.01924	1.6801
ATP10A	0.840345	0.273895	-0.415489	-0.141359	-0.386792
ARHGEF6	0.839447	0.486536	1.23425	0.82497	-0.290899
HS3ST3A1	0.829599	-0.510299	-0.675898	-0.65955	-0.320288
CNGA3	0.828697	-0.122502	0.318659	0.420353	0.648125
SZRD1	0.825167	1.09289	0.314195	-0.790359	-0.168472
MPP6	0.823662	0.437551	-0.80143	0.319201	0.922886
SCN7A	0.819475	-0.712759	-0.110459	1.23973	0.0937224
STK33	0.815653	0.136353	0.0815169	1.58764	0.493686
GPC4	0.813209	-0.641639	-0.451491	1.0413	-0.0263977
NFKB1	0.812632	-0.366015	0.0692143	-0.665258	-0.38391
GAN	0.812579	-0.494683	0.179887	0.171382	0.889617
FOSB	0.809424	-2.43259	-0.306278	-0.328731	-0.645603
APP	0.808302	-0.384748	1.90057	-0.311886	1.68494
AXL	0.80245	-0.808803	-0.53611	0.0299051	-1.12058
THBS2	0.801982	-1.35436	-0.0955135	1.09507	0.022127
PLCE1	0.795225	0.203399	0.11999	0.890591	0.739306
DNAH9	0.794931	-0.829401	-0.984486	0.604682	0.455358
ROCK2	0.793765	1.0092	0.431928	-0.396364	0.4557
COL28A1	0.791963	-0.348539	0.177473	2.45347	1.02743
WIPF3	0.789168	0.186184	-0.221967	0.906512	1.91689
CNKSR3	0.786749	0.568134	1.1895	-0.53083	-0.179821
NMD3	0.786345	-0.305434	-0.456811	0.320894	0.337548
IQCK	0.778158	-0.168563	-0.0814455	0.604244	0.577637
ARL4C	0.774934	0.0946943	-0.13867	-3.00631	1.51805
VOPP1	0.76231	0.234995	-0.605957	-0.740582	1.19391
COL1A2	0.761913	-1.20617	-1.12325	-1.7206	-0.243686
TJP2	0.756699	-1.0163	-0.315344	1.13799	-0.344823
STARD13	0.75652	0.0264565	-0.916846	0.140817	0.332262
SPECC1	0.755272	1.71824	1.3756	0.462736	0.743571
DUSP1	0.747247	-2.60072	-1.25013	-0.438321	0.556595
COL27A1	0.74328	0.0777068	0.220956	0.0769889	0.0483898
METTL15	0.740747	-0.292825	-0.128719	0.597277	0.107146
ULK4	0.740689	-0.260024	-1.09625	0.314192	0.291192
GOLGA4	0.737191	0.0270405	-0.0629651	-0.704286	0.734287
SPTBN1	0.73717	0.0410792	0.988088	0.749626	1.16466
AFAP1L1	0.731332	-0.211612	-0.589994	0.000163324	-0.737705
FBN2	0.729176	0.642706	0.349881	-0.94771	-0.154661
SUMF1	0.72009	0.0869665	0.32146	-0.341908	-0.263213
CGNL1	0.716458	-0.609379	-0.598749	0.462525	0.13851
WDFY2	0.713818	0.245365	0.214967	-0.582914	0.326507
CNTNAP3	0.712848	-0.801398	-0.493141	0.203662	0.268247
CDHR3	0.711686	-0.639262	-1.01001	0.346502	0.507167
SBF2	0.707382	-0.235796	-0.4077	-0.0506339	0.572317
TNFRSF10B	0.704685	-0.415194	-0.993176	-0.203988	-0.498025
COBLL1	0.700531	-0.418717	-1.422	0.265449	0.200583
KIAA0040	0.700342	-1.33825	-0.233544	0.951472	-0.306718
LYN	0.700322	-0.436449	-0.384802	0.391468	-0.472612
MEOX2	0.685639	1.24315	0.301066	2.12626	1.36107
GPR137B	0.684632	-0.517239	0.690501	0.51606	0.100563
DDB2	0.681678	0.482801	-0.954092	-0.0755566	0.0121419
ARAP3	0.677915	0.460178	0.107565	-0.723784	0.394793
ARHGAP21	0.676527	1.39339	1.79863	-0.414702	0.237675
WISP1	0.676405	-0.217216	-0.348551	0.538527	0.16599
ACTN2	0.67382	-0.417232	-0.147641	0.886732	0.436343
PDGFRB	0.673414	-0.989647	-0.429711	0.435453	-0.649581
SPATA17	0.669077	-0.689179	-1.13227	0.630644	0.155771
ZNF521	0.668834	0.0736239	0.202729	1.11753	0.8853
NR3C1	0.662005	0.430967	0.481496	0.48095	-0.56635
TPCN1	0.660249	-0.484367	-0.055235	0.891454	-0.021761
ROBO2	0.657189	0.999539	-0.564279	0.371143	3.14568
AQP1	0.65705	-1.69553	-0.720506	2.82008	0.953417
CEP290	0.642576	0.703488	-0.124087	-0.652068	0.311521
CMSS1	0.632266	1.41987	-0.0602856	-0.257819	0.0858229
SERGEF	0.629214	-0.71074	0.583411	-0.524341	-0.247981
FAM196A	0.62567	0.623803	1.17464	-0.338579	-0.225106
SLC20A1	0.62542	1.24286	-0.283535	-1.17145	-0.876018
GJC1	0.620364	1.71736	-0.580428	-0.67497	0.0187492
IARS	0.618638	0.812561	-0.195164	-0.464742	-0.145892
SGK223	0.61687	0.362316	-0.0245	-0.182849	0.0560533
EPHA5	0.611665	-1.08314	-0.922067	0.469831	0.731623
BMP2K	0.60763	-0.0847415	-0.555191	0.560106	-0.199249
ADAM32	0.600338	-0.391429	-0.259163	-0.20956	-0.0321754
SNX10	0.59545	-0.967038	0.0182912	-0.157332	-0.239813
ARHGEF10	0.593327	-0.8768	-1.16523	0.0136769	0.0334341
PIP4K2A	0.59264	-0.407111	-0.213037	0.105306	-0.856223
LEF1	0.58952	-0.645643	-1.29152	-0.419201	-1.16817
CPNE5	0.588374	0.0236637	1.2504	0.870021	-0.49093
SNED1	0.586247	-0.669526	-0.59305	-0.539925	-0.482266
PLD1	0.579912	-0.00484035	-0.564068	-0.0662334	-0.428004
BICC1	0.578357	-0.0556812	-0.758825	-0.273277	-0.684719
CPEB2	0.578189	-0.199926	0.226064	0.485401	0.483114
TMEM165	0.576276	0.688173	0.90343	-0.358105	0.441927
GOLIM4	0.576247	0.708744	1.48215	0.785034	0.771382
ALDH7A1	0.564328	1.37767	0.378502	1.33407	1.03263
ABHD2	0.563166	1.19927	2.51931	0.0688398	-0.685203
CLMN	0.562482	-0.408437	-0.405678	0.191271	-0.594029
ELOVL5	0.557831	1.19693	0.231835	0.20719	-0.0594297
NR2F2-AS1	0.556104	-0.406012	-0.93904	1.46075	0.742145
PXYLP1	0.55076	-0.688052	-0.554038	-0.0872092	-0.134279
MGLL	0.550678	-0.596178	1.01044	0.861511	-0.214121
PLPP1	0.550098	-0.606349	-0.564198	0.0797488	0.0651258
DDX58	0.548967	-0.545099	-0.603974	1.0209	0.465048
NPTX2	0.548164	-0.029897	-0.404144	0.02763	-0.138389
GNA14	0.546454	-0.609298	-0.292343	-0.12929	0.15575
PLPP3	0.5463	-1.15626	0.745032	1.21028	-0.37356
AEBP2	0.542463	-0.0576924	0.363488	-0.335852	0.107688
DDX60L	0.542207	-0.184698	-0.345733	0.975771	0.235041
PALM2	0.539543	0.180685	0.289173	-0.433888	0.176159
FAM102A	0.531633	-0.435287	0.417754	-0.620881	-0.798249
GNB4	0.531037	1.49209	0.458285	0.583981	0.124967
PFKFB4	0.528188	-0.99137	-0.878797	-0.738154	-0.448463
ST6GALNAC5	0.525149	0.0177381	0.167534	-0.668316	-0.0768516
PPIL6	0.522658	-0.981466	-1.24995	0.224361	0.176514
WDR78	0.52078	-0.782023	-1.16096	0.630167	0.195178
EPSTI1	0.520346	-0.216151	-0.614185	1.31888	0.0316978
DNAJC16	0.517231	-0.15696	0.270567	-0.00259674	-0.113552
STAC2	0.505296	-0.979175	-0.5289	-0.115685	-0.221888
TBL1X	0.502409	-0.123593	0.70038	-0.130481	-0.791225
TGFBR3	0.501094	-1.6501	-0.810041	0.963821	-0.276191
COL25A1	0.499488	-0.254758	-0.271087	-0.0269556	0.332012
AGMO	0.499209	-0.135833	-0.0387154	1.44241	0.306854
TNFRSF21	0.498256	0.0948804	1.94654	0.299197	0.0635836
ELF1	0.492049	-0.33522	-0.125828	-0.0412863	-1.05037
MAN1A1	0.484717	-0.641867	-0.709576	-0.474635	-0.774053
GALM	0.481971	-0.275888	-0.502375	0.577083	-0.192708
MATN2	0.480105	-0.779714	0.477553	2.31753	0.231196
EFTUD2	0.47775	1.23168	0.836335	-0.462104	-0.060483
COLGALT2	0.474365	1.18885	2.54998	-0.0466184	-0.305167
CMTM8	0.469256	0.712078	0.086603	-0.999508	-1.02492
TNS1	0.467438	-1.08587	0.243056	0.773595	-0.611376
ESYT2	0.465236	-0.321621	-0.743688	-0.70212	-0.106532
ITGA6	0.457519	-0.45315	-0.768732	0.963273	0.619497
SNTB1	0.451194	-0.82909	-1.08765	1.03716	-0.133985
ACACB	0.450381	-0.449704	-0.573689	0.993282	0.0378195
BARD1	0.449739	2.12195	-0.946462	0.949849	0.464149
SMAD3	0.449467	-0.529885	-0.127232	0.673355	-0.52192
KLHDC8A	0.448366	1.64607	0.0755158	-0.827215	3.81732
TBK1	0.444803	0.134695	-0.320411	-0.296794	0.0820795
MYO1B	0.44219	-0.965782	-0.998823	-1.31368	-0.625199
LIN7A	0.442118	0.180073	0.550731	-0.340555	-0.351762
PPARGC1A	0.441757	-0.715686	0.218091	1.38213	0.102003
PLEKHM2	0.436138	-0.0517628	0.387367	-0.506863	-0.328616
AR	0.429556	-0.279368	0.0867405	1.5643	0.0772416
BAALC-AS1	0.42842	-1.21318	-0.249583	1.12556	0.288171
SHROOM2	0.428236	0.456557	0.167729	-0.803161	0.590625
STON2	0.427718	0.277596	-0.396707	1.16281	0.297876
KDM3A	0.425348	-0.366465	-0.464883	-0.162649	-0.011981
NHSL1	0.424909	0.0855738	-0.362703	1.01584	1.16736
PRR5L	0.419891	-0.42448	0.0516291	0.638052	-0.0579051
SH3BP5	0.418426	-0.0430502	0.0764744	-2.5802	0.257274
MECOM	0.407676	0.719533	-0.496676	0.171879	-0.63003
FGFR2	0.402668	-0.568151	-0.367768	1.05699	0.552701
FAM65B	0.398587	-0.505051	-0.945974	-0.32289	1.0988
ZNF365	0.396082	-0.0387732	0.504738	-0.192352	-0.774728
NAALADL2	0.395703	-0.131283	-0.0536403	0.775405	0.277405
RAP1GAP2	0.393903	-0.439409	-0.481786	-0.727069	-0.198184
AC013461.1	0.391225	-0.214677	-1.63882	-0.505407	0.33413
STK38L	0.390506	-0.487285	-0.19565	0.343776	0.141879
RSAD2	0.388753	-0.673444	-0.559337	1.19092	0.340336
TNFAIP8L1	0.387559	1.05714	-0.882274	-0.149897	-0.712595
GLI2	0.386725	0.155899	-0.71358	0.711844	0.372753
MERTK	0.385285	-0.31914	-0.194889	0.969287	-0.00194476
WASF3	0.383412	-0.0783172	0.134309	1.56893	0.201749
DNAH11	0.383167	-1.15476	-1.77773	-0.0958229	-0.54333
BNC2	0.382644	-0.990695	-0.921087	0.239444	-0.500591
SFRP4	0.381999	-0.77493	-0.528555	1.53683	0.166266
CRY1	0.381884	0.0168092	-0.505618	-0.420198	0.400036
PDZD2	0.380116	-0.514104	1.14318	1.87732	-0.717205
DNM1	0.379826	0.200132	0.189334	-0.477836	0.453725
HS3ST5	0.373833	0.0832951	-0.432297	-1.60594	-0.290104
IRAK2	0.371394	-0.287084	-0.265564	0.0244301	-0.463023
CACNG8	0.370361	0.399864	1.50404	-0.4893	0.432006
CAMK2A	0.36964	-0.0985941	0.251063	-0.21822	-0.194674
ZNF608	0.360882	-0.0631369	0.741703	-0.0663948	0.939391
NEDD4	0.359677	0.225809	-0.198662	-0.0223565	-0.629431
SPAG16	0.352423	-0.234437	-0.131866	0.862147	0.78231
MAP3K14	0.348092	-0.913673	-0.708292	0.297924	0.22564
PPP1R42	0.342494	-0.748024	-0.931673	0.801553	0.160239
TCEA2	0.342023	1.425	0.995858	-0.48411	0.493493
SH3PXD2A	0.341956	-0.372384	-0.826416	-1.17771	-0.515305
LIMD1	0.341909	1.14724	0.580871	-1.00281	-0.345527
PVRL3	0.339619	-0.347634	-0.437768	-0.0340016	-0.55604
CTA-292E10.6	0.336069	-0.331602	-0.126933	-0.0273723	-0.397386
SUGCT	0.334422	-0.653912	-0.954859	0.665578	-0.24261
ADAMTS18	0.334071	-0.0774285	-0.290741	0.716026	0.407281
LARP1B	0.333486	0.161328	-0.203936	-0.373176	0.107678
NECAP2	0.331504	0.451324	0.226469	-0.453526	-0.077847
LGR6	0.329188	-0.520384	-0.150781	1.8006	0.351427
SPDYA	0.325686	-0.551274	-0.553714	-0.13595	0.102087
KIAA0355	0.318959	-0.665061	0.011914	0.209371	0.579815
THSD4	0.318485	-0.398979	-0.687647	0.923985	0.245148
OSBPL1A	0.314797	0.250686	-0.0662403	0.787588	0.845671
TCF7L2	0.314715	0.277171	1.55296	0.578588	-0.912543
ITGB3BP	0.313484	2.57469	-1.67299	0.170457	-0.554247
RCOR1	0.313035	1.15477	0.145004	-0.488947	-0.398329
R3HDM2	0.312746	0.761463	0.397878	-0.459038	0.610495
MYO5B	0.311145	-0.274653	-0.11247	-0.836226	-0.117939
HOOK2	0.309577	-0.351893	0.714168	-0.497993	0.610147
ITGBL1	0.307571	-1.13462	-0.700558	-0.575613	-0.634369
TPRG1	0.305714	-0.542243	-0.533534	0.328788	-0.106864
MRAS	0.304068	0.380996	0.982289	0.308473	0.302256
ANGPT2	0.295774	-0.82925	-0.915906	-0.754127	-0.744695
SH3RF1	0.293639	0.557998	0.699221	-0.446794	0.15296
LIPE-AS1	0.29055	-0.0824255	1.10756	0.719415	0.420704
DPH6	0.290138	0.195157	0.314371	0.789239	0.0324306
NBAS	0.290077	0.306433	0.246793	-0.529593	0.267106
HELB	0.289037	-0.662106	-0.923992	0.334917	0.308461
MICAL2	0.287581	-0.640573	-0.992935	-0.795503	-1.0366
AC015936.3	0.285533	-1.67044	-0.563374	1.60216	-0.0288094
CRADD	0.284173	0.127323	-0.222691	-0.120452	0.25236
MKLN1	0.280084	-0.096424	0.754057	1.42127	0.408091
SMARCA2	0.279652	-0.460878	-0.586948	0.656944	0.757233
TRAF3	0.27817	0.323401	0.39544	-0.866214	-0.508789
FER	0.262621	0.33641	-0.0479836	0.146496	0.544397
PSPH	0.257954	0.763053	-0.535637	0.45391	1.08055
ZSCAN5A	0.255487	-0.348197	-0.206168	0.0492762	0.183518
AC074391.1	0.254929	-0.477573	-0.654971	0.18643	-0.0886904
TCTEX1D1	0.253221	-1.06531	-1.04756	1.00223	0.0512255
FAM49A	0.252543	-0.271071	0.258829	-0.694228	0.556913
TMCO3	0.251914	0.619423	0.265426	-1.39671	0.161249
GBAS	0.245194	1.02126	-0.0474409	0.875122	1.52229
KCNJ6	0.244766	-0.236825	0.0624101	-1.63209	1.42182
AC072062.1	0.242956	0.631645	-1.09357	0.539937	-0.0937278
PIK3CB	0.239728	-0.0573587	-0.34519	0.462435	-0.10568
FOS	0.235546	-2.80556	-0.207537	1.18419	0.37614
RGS3	0.235354	0.127787	-0.146748	-1.16186	-0.056946
PRIMA1	0.230722	-0.930172	-0.497409	-0.123245	-0.275328
SLC16A1-AS1	0.228651	-0.0648526	-0.737824	0.174595	-0.0200362
ZFYVE28	0.224761	-1.09543	-0.55857	-0.0689243	-0.1107
PLB1	0.222499	-0.628043	-0.370728	0.0903402	-0.0634316
PLCH1	0.221286	-0.227803	-0.613729	0.418561	-0.0058607
HS6ST2	0.219451	1.12061	0.915282	-0.635384	-0.889433
PHLDB2	0.218591	-0.453828	-0.812838	-0.71011	-0.836044
ENOX2	0.216608	0.293905	0.0473922	-0.032905	-0.260402
ADGRE5	0.215601	-0.303342	-0.182128	0.128998	-0.192735
ABL1	0.215014	0.280847	-0.00771994	-0.686481	-0.565595
NHSL2	0.214554	-0.497111	-0.855335	-0.376131	-0.53498
EHD4	0.214288	-0.516547	-0.492643	-0.71752	-1.52018
DPYSL2	0.211953	-0.679243	-0.131416	0.93786	1.62274
ELP4	0.211928	0.1435	-0.216188	0.591105	-0.227467
NCOA7	0.20816	-0.851954	-0.618135	-0.599884	-0.5043
RTTN	0.207208	1.16349	-0.385806	0.477429	0.00446863
SLC47A2	0.206967	-0.789671	-0.54833	0.375705	-0.23937
PVT1	0.206332	-0.0906662	-1.03687	-0.77714	0.227119
WDR60	0.205762	-0.58337	-0.526152	0.389671	0.988056
SIK2	0.204816	-0.196251	0.0587632	-0.600221	-0.119185
TET1	0.203482	0.103416	0.499679	-0.310787	0.384043
CDK17	0.19168	-0.224105	-0.656279	0.254531	0.282559
GPM6B	0.191267	0.938011	3.07132	1.99143	0.0816088
UNC5C	0.186062	-0.175066	-0.122595	0.219475	0.126363
MID1	0.179855	0.332854	-0.41623	0.611637	0.0843158
PALM2-AKAP2	0.173689	-0.208251	-0.49021	-0.441899	-0.212432
PTPRG	0.172086	-0.470825	0.241161	0.571394	-0.0508456
E2F7	0.171826	2.10076	-1.39473	-0.388044	-0.845921
SHC4	0.171711	0.489634	0.553124	-0.231693	-0.245776
INADL	0.17137	-0.797853	-0.791909	-1.25289	1.80368
SIK3	0.158087	0.767638	1.71724	-0.504433	-0.958832
ROBO3	0.157807	-0.692567	-0.584474	-0.325561	0.967549
SLC26A7	0.156222	-0.334521	-0.33155	0.092997	0.0409629
LGI1	0.154142	-0.775404	-0.360032	1.64963	0.860642
RASSF3	0.148534	-0.454981	-0.869158	-0.391007	-0.87349
TGFA	0.144478	-0.707941	-0.493542	0.14499	-0.520268
LRBA	0.139151	-0.157671	-0.138724	0.334797	-0.167998
CHRNA7	0.137368	-0.388447	-0.305542	-0.439527	0.451963
DUSP10	0.13057	-0.0744134	-0.125384	-0.88156	0.681644
CTD-2341M24.1	0.130179	-0.867106	-0.305125	1.06164	-0.196157
WSB1	0.127924	-0.780073	0.183358	-0.593988	0.729199
IFFO2	0.123348	-0.670084	-0.0120493	-0.181402	-0.393218
ARHGAP20	0.123004	0.592995	0.953758	-0.469547	-0.250957
EXT1	0.115711	0.0772169	-0.175595	-0.705354	0.107957
ILDR2	0.114252	1.61151	1.61675	-0.13606	-0.406458
CD82	0.107722	1.13651	2.0588	1.37374	-1.21125
DMGDH	0.103977	-0.559614	-0.568841	-0.0431786	-0.111269
ENTPD1	0.103334	-1.09656	-1.0374	0.342764	-0.943087
ELN	0.0972136	0.116539	0.384266	0.966679	0.275359
CCNY	0.0904106	0.037086	0.782232	-0.972202	-0.871277
EML6	0.087589	-0.365514	-0.555696	0.0694295	0.327405
NEK10	0.0842623	-0.23308	-0.39826	-0.723038	-0.217588
SLC7A1	0.0761291	0.344268	0.255103	-0.593272	-0.582673
EFNA5	0.0749108	-0.754207	-1.43222	-0.90045	1.49347
INPP4B	0.0717585	-0.921575	-1.26275	0.745661	-0.097626
CPED1	0.0692271	-0.600954	-1.15971	0.110396	-0.110772
CFAP61	0.0681548	-0.672717	-0.872596	0.100679	0.447242
NMNAT3	0.0639948	-0.599528	-1.04061	0.284526	0.595618
FOXO3	0.0634205	-0.446128	0.510861	0.306188	1.10408
RAD51B	0.0571653	0.239606	-1.0409	0.546195	-0.235132
BCAS3	0.0571227	-0.462247	0.185551	0.443204	0.229927
C1orf21	0.0567769	0.807904	1.21428	0.221735	-0.276391
ZBED3-AS1	0.0542677	-0.600538	-0.346308	0.423914	0.127472
FRMD6	0.0491915	-0.205216	0.12915	0.294101	-0.616714
NFATC1	0.0488161	-0.550077	-1.04161	-0.41496	-0.348613
ARHGAP10	0.0458846	-0.360976	-0.533172	-0.0143484	-1.1673
LAMB4	0.0453744	-0.595973	-0.356236	-0.214495	-0.201857
PIK3R4	0.0441444	-0.0565923	-0.524143	-0.089636	-0.179645
GAB1	0.0438827	0.34142	0.918946	0.544244	-0.311367
CAPN5	0.0437758	0.270383	0.772719	-0.71416	0.137401
GPR39	0.0423694	-0.553328	-0.425741	0.0272124	-0.175498
RUNX2	0.0412079	-0.896369	-0.913883	-0.384066	-0.782317
CLASP1	0.0383545	0.378069	0.731514	-0.993484	0.339342
PLAT	0.0373179	1.09845	0.65436	0.209187	-0.878383
LEPR	0.0326981	-0.124025	-0.252488	-0.491473	-0.17639
DDAH1	0.0259454	0.347066	0.336239	2.07367	0.196123
TMEM116	0.0254682	0.159881	-1.22899	0.000802295	-0.22614
HLCS	0.0249847	0.0847318	-0.231128	0.192093	-0.0632929
INPP5D	0.0230908	-0.992994	-1.1312	-0.0131226	-1.03761
KIAA0825	0.0209224	-0.607533	-1.01629	0.308249	0.316919
RBM20	0.0200406	-0.617811	-0.815331	0.309414	-0.12721
DHRSX	0.0198134	0.968236	1.1759	0.309389	0.21546
PALMD	0.0189084	-1.14817	-1.00887	0.180817	-0.567933
COL9A3	0.0186144	2.30321	1.41253	0.825666	0.0189336
FBXW7	0.0171163	0.190389	-0.500917	-0.850665	1.05033
EFR3B	0.0146681	-0.582059	-0.481052	-0.0954175	0.422119
TNKS	0.00983582	0.781237	0.660743	-0.611492	0.286771
MYO5C	0.00632323	0.112108	-0.183562	0.808261	-0.0278687
SUSD6	0.00249132	-0.970454	0.178852	-0.446147	-0.559683
NWD1	0.000401908	-0.944179	-0.943572	0.537277	-0.125566
VLDLR-AS1	-0.00112233	-0.573878	-0.761896	-0.43885	0.171736
PPP3CA	-0.00198041	-0.170779	0.688297	0.0684382	0.72205
WIPF1	-0.00255393	0.191742	0.316659	0.00623629	-1.10202
DYRK1A	-0.00478727	0.650708	-0.473722	-0.217578	0.216739
ARMC8	-0.011216	0.117697	0.00656608	-0.00452232	0.434227
NSMCE2	-0.0130433	0.468442	-0.603256	-0.163437	-0.255605
C10orf90	-0.0139581	-0.975342	-0.0721305	0.675474	-0.667659
FBXO42	-0.0154216	0.0524777	-0.316342	-0.384066	0.204078
HNF4G	-0.0163119	-0.240289	-0.848836	0.983225	0.102151
SESN3	-0.0183034	0.324973	0.197023	0.28124	1.06306
UMAD1	-0.0211148	-0.2926	-1.32947	0.262381	0.334931
MFHAS1	-0.0277044	-0.0500123	-0.576583	-0.410641	0.421608
ALDH1A2	-0.0281555	-0.50821	-0.479859	-0.13278	0.180784
EPB41L2	-0.0293187	1.47678	0.703196	0.808772	-1.17687
MBNL2	-0.0299646	-1.34858	0.0939057	0.582205	-0.478757
PTEN	-0.0351292	-0.29505	0.399081	-0.117446	-0.312503
MBOAT2	-0.0423448	0.583458	0.547407	0.47659	0.921712
STAG1	-0.0459048	0.90922	-0.537149	-0.0289178	-0.072819
SPAG8	-0.0480065	-0.768501	-0.488328	0.420669	-0.0589256
TRABD2B	-0.049225	-0.6791	-0.653435	0.00567816	-0.416084
EPB41L4A	-0.049273	-0.58804	-0.339686	0.34038	-0.0272755
PPP1R1C	-0.0505863	-0.42457	0.203694	1.93099	0.46371
RASGRP3	-0.0528806	-0.941265	-1.04484	-0.014725	-0.820567
ABHD3	-0.053356	1.31266	-1.2372	0.671189	0.0956055
ABCB1	-0.0547575	-0.594801	-0.926194	-0.492961	-0.764052
PIEZO2	-0.0548113	-0.728955	-1.01821	-0.447905	-0.836578
NUBPL	-0.0594524	-0.0565952	-0.0661916	0.0684692	-0.239751
SEMA3E	-0.0621859	0.498006	0.0824656	-0.40786	0.140585
BRCA1	-0.0633809	2.63913	-1.45943	0.606861	-0.435345
RAB31	-0.0638184	0.448075	2.84496	1.72782	-1.03474
CCDC146	-0.0658053	-1.12072	-0.834172	1.17657	0.432713
GLDC	-0.0669428	0.426559	1.26505	-0.276526	-0.193085
DDI2	-0.0701021	-0.115223	-0.293583	-0.311973	-0.412367
EFCAB2	-0.071686	0.382448	-0.5319	0.524802	0.123073
ATP8B1	-0.074125	-0.660153	-0.906921	-0.258267	-0.40106
CAND1	-0.0754899	0.473188	-0.316188	-0.506467	0.444135
ZCCHC7	-0.076815	-0.283246	-0.523974	-0.449635	0.217542
JAM3	-0.0813159	0.417857	0.644808	0.182553	0.196414
RGS22	-0.084652	-0.557096	-1.15841	0.901208	0.382687
ETS1	-0.0881934	-0.985691	-0.860131	-1.05182	-1.58307
MAML3	-0.0975848	-0.484288	-1.17377	-0.959327	0.596383
SMARCD3	-0.0976896	-0.0308516	0.938447	1.23513	0.57781
CCDC175	-0.0980673	-0.572082	-0.756577	0.241853	0.0323235
LRGUK	-0.0984548	-0.679568	-0.913765	0.11455	0.708133
LMO4	-0.0984797	1.13757	0.444016	0.0417455	1.76703
PTCH2	-0.102173	-0.76111	-0.607057	0.343494	0.172472
DNAJC2	-0.102451	0.702068	-0.647308	-0.847624	0.439122
TEKT1	-0.104035	-0.828677	-0.874422	0.419068	-0.114838
MAMLD1	-0.104133	0.284763	0.600959	-0.143653	-0.708459
KATNAL2	-0.108587	0.0970762	-1.08042	0.228441	0.307263
ARHGAP32	-0.111919	-0.306707	0.687428	-0.0200897	0.405158
AHR	-0.113588	-1.2945	-0.329803	0.211349	-0.170669
PDLIM3	-0.113655	-0.574491	-1.43328	0.973515	-0.18389
MYRFL	-0.11388	-0.481286	-0.234221	0.205099	0.202003
CAMKMT	-0.120441	-0.380311	-1.05342	0.564158	0.718558
MAGI3	-0.120773	0.570483	-0.804572	-0.28108	0.664452
CYTH3	-0.122461	-0.353292	-0.650864	-0.230957	-0.201351
TBC1D8	-0.125171	-0.745338	-0.726762	0.0672527	-0.263475
DPH6-AS1	-0.126747	-0.780322	-1.07605	0.376513	-0.152673
ATP1B3	-0.127275	0.594723	-0.288694	-0.590033	0.235441
ATG4C	-0.134328	0.431818	-0.604409	0.559599	-0.0941226
KIF21A	-0.135599	1.57366	0.13235	-0.0454818	2.71394
AIMP2	-0.138988	0.624949	-0.471534	-0.254446	0.335281
TG	-0.141362	-0.412539	-0.471776	-0.0501141	-0.1788
TMEM108	-0.146715	0.0443338	0.985214	0.106496	0.378634
CDH19	-0.147538	-0.344626	-0.541799	0.0435027	-0.170681
CDON	-0.149004	-0.668741	-0.845425	-0.471328	-0.0899576
FHAD1	-0.149686	-0.622631	-0.916935	0.314893	-0.0200586
GAS2L3	-0.15035	2.94284	-1.39299	-0.0160194	-0.135614
ST3GAL6	-0.153057	-0.316863	0.0764168	0.335618	0.144945
INVS	-0.154694	-0.140253	-0.701197	-0.0673304	-0.13631
GRTP1	-0.160644	-0.457935	-0.621898	0.113128	0.0920991
SHISA6	-0.164324	-0.83426	-0.115063	1.07274	-0.00501951
MON2	-0.169283	-0.623971	-0.23549	0.568092	0.253725
C5orf66	-0.169452	-0.34067	-0.480399	-0.0804782	-0.117533
DTHD1	-0.171006	-0.670906	-0.677108	0.419987	-0.157474
LAMA1	-0.172826	-0.627535	-1.33397	1.39469	0.420507
COL24A1	-0.175194	-0.555695	-0.956283	-0.110528	-0.403651
AC002454.1	-0.177409	0.299776	-0.497836	-0.754447	1.01361
ADAMTS2	-0.180258	-0.632321	-0.85952	-0.102202	-0.554454
FMN1	-0.182485	-0.701289	-0.689352	-0.117277	-0.44947
ABTB2	-0.182747	-0.250133	-0.483278	-0.700843	0.00182112
PRDM16	-0.183954	-1.05363	-0.492784	1.08736	-0.109374
PCED1B	-0.185439	-0.942916	-1.16411	0.20561	-0.717095
TMEM51	-0.18619	0.70377	0.834001	0.360645	-0.359942
JAKMIP2	-0.186333	-0.54907	0.295725	0.668203	1.19586
ELOVL6	-0.188496	0.483214	0.260629	-0.781299	0.210437
NR4A3	-0.190638	-1.01109	-0.797829	0.0967339	-0.287745
MAP3K13	-0.193943	0.081906	0.134162	-0.270658	1.25463
ANKRD12	-0.194385	-0.89433	-0.586738	-0.611989	1.36599
DNAH14	-0.194417	-0.595441	-0.510846	0.0755185	-0.128071
WDR63	-0.19716	-0.658413	-0.891466	0.401734	-0.0677629
ARHGEF28	-0.198696	-0.00855399	-0.795102	-0.279804	-0.0635679
GPR158	-0.199347	-0.253481	0.958877	-0.309649	-0.562782
PAXBP1	-0.199577	0.609264	0.492504	-0.0590073	0.414503
CRISPLD2	-0.199899	-0.509294	0.237055	0.89484	-0.774984
NUAK1	-0.200464	-0.595977	-0.237311	-0.914639	0.628212
VWF	-0.203454	-0.851741	-0.869932	-0.216122	-0.893555
FIRRE	-0.205831	-0.353974	-0.725631	-0.384657	0.420743
ZBBX	-0.206621	-0.765918	-1.04083	0.463789	-0.10383
SCUBE2	-0.208936	-0.512167	-0.0690695	0.662149	-0.524027
NTN1	-0.209059	0.521261	2.11754	-0.436839	-1.40681
UBE2H	-0.209429	-0.57544	0.913537	-0.455551	1.73299
PLD5	-0.212249	0.0151347	-0.436573	0.967682	-0.141598
THRB	-0.214175	-0.330818	0.247317	0.0160696	0.119131
SND1	-0.214202	-0.0620594	-0.305515	-0.394027	0.332107
CEP135	-0.219364	2.10622	-1.19232	0.734993	-0.165398
ZMYND8	-0.22212	0.541427	0.702232	-0.00354183	0.356395
ADK	-0.230157	0.302263	-0.187046	0.413638	-0.232912
PRICKLE1	-0.233376	-0.969036	-0.715334	-0.418318	-0.700947
PXDNL	-0.236546	-0.543074	-0.55342	-0.41376	0.229021
RHOBTB3	-0.237049	0.842371	1.2284	0.158785	1.52329
ANKRD45	-0.23906	-0.729448	-1.10342	0.233017	0.00547651
DHFR	-0.241176	3.31552	-0.913862	0.544816	-0.299588
MYOM2	-0.241899	-0.407929	-0.395651	-0.401555	0.104069
RORB	-0.241913	-0.580926	-1.44601	1.14947	1.04623
ENPP6	-0.245942	-0.314028	-0.515153	-0.0927797	-0.315379
SLC27A6	-0.246241	-0.624542	-0.446894	-0.0652722	-0.254236
ANKRD10	-0.248156	0.175033	0.631034	-0.0511122	0.42575
ANLN	-0.251073	3.10512	-1.87457	0.650408	-0.802233
SORCS2	-0.253876	-0.619222	-0.284509	0.0396734	0.152305
NCL	-0.255935	1.21629	0.499088	-0.00357052	0.488686
NR2F1-AS1	-0.256458	-0.436768	-0.542349	0.195217	0.356365
FILIP1	-0.258074	-0.917836	-1.09893	-0.23849	-0.31832
CHODL	-0.258622	-0.5577	-0.834991	0.192325	-0.0990343
TRIM44	-0.260629	0.364459	1.10754	0.251929	0.971684
MARS	-0.261597	0.237091	-0.0666468	-0.424965	0.553516
SLC7A5	-0.262852	-0.924411	-1.04072	-0.808618	-0.66229
IL1RAPL2	-0.263189	-0.296312	-0.624152	0.0242509	-0.171689
BMPR1A	-0.266079	-0.147314	0.680221	0.628451	0.120523
KCTD1	-0.268558	-0.109071	0.0564107	0.559063	0.518921
ADAMTSL1	-0.269145	-0.382278	-0.71554	-0.144639	-0.344887
ADCY9	-0.270755	-0.492001	0.54201	-0.0955684	-0.446491
SFMBT2	-0.272483	-0.739103	-0.876641	-0.896098	0.00438037
FUT10	-0.279358	-0.281579	-0.178517	0.095199	-0.365325
RASGRF2	-0.279404	-0.567966	-0.80018	-0.182746	-0.462063
MCAM	-0.281084	0.075274	-0.650705	-0.0404448	-0.85983
RLF	-0.281209	-0.0329516	-0.652483	-0.874259	-0.141859
SHFM1	-0.283039	0.196752	-1.18513	-0.259841	0.519129
ATXN7L1	-0.288163	-0.354398	-0.65842	-0.235234	0.598183
FAM169A	-0.289092	-0.370158	0.133388	0.591107	0.00864581
FRMPD3	-0.290967	-0.501317	-0.320513	0.53848	-0.00216116
ERC1	-0.292948	-0.140663	0.156531	-0.542584	0.558733
AGBL3	-0.293235	-0.230096	-0.999083	0.406414	0.439359
HS3ST1	-0.293736	-1.2628	-0.144695	1.94845	0.085342
SEMA3C	-0.29554	-0.940224	-0.687228	0.478369	-0.160152
ZNF555	-0.299379	-0.269582	-0.281833	-0.330723	0.119041
CDH23	-0.307014	-0.3514	-0.53317	-0.143519	-0.599593
PRKCQ	-0.309943	-0.650112	-0.730563	-0.146075	-0.262585
SLC7A2	-0.310422	-0.866627	-0.770505	0.728733	-0.468293
BBS9	-0.310818	-0.872876	-0.559079	0.423551	0.684426
NPSR1	-0.315895	-0.790719	-0.522987	0.255067	-0.287703
FAR2	-0.320803	0.126423	-0.400632	0.150627	-0.0366309
COL21A1	-0.321954	-0.73924	-0.811352	0.0758642	-0.380631
PDE1A	-0.321962	-0.535403	-0.999253	-1.38671	0.871547
TRIB2	-0.329508	1.89799	2.00755	0.141525	0.810997
CPSF4	-0.329541	0.381917	-0.516318	0.510067	0.60554
CEP128	-0.335181	1.50565	-1.33789	0.176513	-0.470023
SMOC2	-0.335986	-1.17457	-0.310815	0.324991	-0.236838
WDPCP	-0.336643	0.176857	-1.0009	0.289394	-0.0932968
NHS	-0.340751	-0.559954	-1.0788	-0.385173	-0.186081
SCN9A	-0.343471	-1.27421	-1.45119	-0.373314	0.0970355
PVRL3-AS1	-0.344304	-0.691878	-0.549595	-0.0158648	-0.511839
DUSP16	-0.344922	0.00112395	-0.727181	-0.821573	0.659615
AC007563.5	-0.348056	-0.70017	-0.177071	-0.0587976	-0.497578
ZNF331	-0.350771	0.0714523	-0.968602	-0.0408879	-0.356163
HNRNPH1	-0.351782	1.05888	-0.541654	0.307609	1.18449
PALD1	-0.353303	-0.460449	0.0103391	-0.111101	-0.923954
ADAM23	-0.354351	-0.28577	0.433321	0.241623	0.0766983
CDC14B	-0.354497	-0.108058	0.557015	0.327165	0.425705
SEL1L3	-0.360256	-0.0220313	-0.315343	-0.761747	-0.115587
CIT	-0.362975	1.67232	-1.3789	-0.173735	-0.684426
B4GALNT3	-0.364424	-0.0168484	-0.106086	-0.496794	-0.393948
USP15	-0.367709	-0.220729	-0.824654	-0.0281183	0.470975
CCDC91	-0.367942	-0.372976	0.05755	-0.352164	0.607446
MED13L	-0.368665	-0.743686	0.150715	0.478173	0.274524
RCAN2	-0.370229	-1.24896	-1.29853	-1.09951	-0.310035
TMEM117	-0.374682	0.315406	-0.135934	0.429175	-0.342077
SPATA5	-0.375543	1.05936	-0.862314	0.0763381	-0.222757
FARP1	-0.377848	0.990238	0.375063	0.253883	0.364339
MYOM1	-0.378129	-0.717281	-0.754585	0.359271	-0.25793
MYO10	-0.378857	0.642367	1.69709	2.37242	0.256584
STK32A	-0.379773	0.334376	1.42685	-0.502459	-0.707806
AC144449.1	-0.382821	-0.318755	-0.301619	0.332276	-0.0561675
CHFR	-0.383769	0.343059	0.336286	-0.986218	-0.057302
KIF9-AS1	-0.387942	-0.614939	-0.0724101	-0.0166838	0.231152
UTY	-0.39108	-0.532712	0.487359	0.156197	-0.726926
GPR156	-0.392578	-0.32461	-0.933954	0.393448	-0.153355
TUBA1B	-0.395093	3.69223	-1.30615	0.502773	0.225596
KHDRBS3	-0.39969	1.23149	2.45166	-0.994208	-1.07731
KCNK10	-0.405556	-0.422042	0.0397818	-0.54584	0.20528
CFAP52	-0.405624	-0.720193	-0.627215	0.351136	-0.178376
IQCA1	-0.414875	-0.906834	-1.22308	0.675193	0.0690719
GULP1	-0.423846	-0.332028	-0.298377	0.557426	-0.00146587
ITPK1	-0.426632	0.291974	0.820937	0.696506	-0.658733
ARHGAP15	-0.431013	-0.854743	-0.992096	0.177818	-0.932142
NIM1K	-0.431752	-0.861512	-0.119618	0.640123	-0.152453
PEAK1	-0.434125	0.575712	1.06193	0.250382	-1.00022
FGD6	-0.435136	-0.519679	-1.0562	-0.364279	0.212406
DNAH6	-0.435171	-0.557227	-1.24662	0.359831	-0.0850551
LRRK1	-0.436798	-0.626057	-0.541197	-0.0752332	-0.730782
GRM8	-0.441602	-0.566207	-0.694888	-0.0742247	-0.715379
ME1	-0.441942	-1.04835	-1.40186	0.291676	-0.345704
ADPRHL1	-0.443928	-0.670778	-0.701036	-0.464477	-0.169541
CALN1	-0.449657	-0.672563	-0.521017	0.135178	-0.184635
SNCA	-0.453068	-0.980518	-0.682638	0.0940171	-1.08626
SDK2	-0.457631	-0.659926	-0.47035	-0.411354	0.310137
C9orf3	-0.458056	-1.26628	-1.07581	-0.372304	0.281972
CTDSP2	-0.462834	-0.733215	1.17878	1.59518	0.299372
GAS2	-0.472466	-0.318058	-0.668333	-1.45982	0.529055
CCDC170	-0.474436	-1.1143	-1.27787	0.117606	0.169158
CLMP	-0.476729	-0.524102	-0.899553	-0.770395	0.18311
MEF2C-AS1	-0.478523	-0.467326	-1.28269	0.39611	0.463413
DIAPH2	-0.480789	-0.818345	-0.84812	0.42491	-0.993453
KIAA1328	-0.480844	0.296773	-0.841585	0.01525	0.146756
COBL	-0.481598	-0.308624	-0.254868	0.528407	-0.019353
CDK19	-0.482793	0.0328502	-0.370182	-0.451305	-0.125633
RBM6	-0.484235	0.326221	-0.0100743	-0.319767	1.33793
FNIP2	-0.484656	0.0266271	-0.00910868	-0.0571732	0.471252
FTO	-0.488917	0.190651	0.326655	-0.11458	0.202834
DGKH	-0.496342	0.302125	-0.153763	-0.411911	-0.878459
TRIM2	-0.510146	-0.164071	-0.115967	-0.124706	1.12021
EPB41L3	-0.510684	-0.853833	-0.691121	0.336639	-0.615543
PXDN	-0.513699	-0.195447	0.84955	-0.325363	-0.418861
NOX4	-0.515316	-0.787058	-0.956598	-0.334947	-0.601702
DCHS2	-0.516124	-0.681999	-1.10613	0.436462	0.183166
CTD-2562J15.6	-0.516639	-0.643737	-0.557672	-0.0283176	-0.219911
SDK1	-0.528286	-0.413215	-0.716123	-0.638464	-0.777503
NKAIN2	-0.528767	-0.714439	-0.445991	0.0871293	-0.324147
GSG1L	-0.530012	0.118342	1.20546	0.548877	-0.840578
PTK2	-0.530454	0.37134	0.392999	-0.315154	-0.057158
SEMA3A	-0.53072	0.292902	-0.291745	-1.35275	0.338471
ELF2	-0.532531	0.133806	-0.186573	-0.406107	0.342613
PCCA	-0.53364	-0.191036	0.477471	-0.462591	0.0886471
PCAT1	-0.538558	-0.391206	-0.191454	-0.0347994	-0.380242
SPC24	-0.540138	4.29019	-2.24112	0.627709	-1.19941
ESR2	-0.54094	-0.500834	-0.254162	-0.315658	-0.5724
ITGA9	-0.543354	-0.672154	-0.564583	-0.195374	-0.5399
RAP2C-AS1	-0.544015	-0.465707	-0.558523	0.115801	-0.231446
FMNL3	-0.544263	0.418391	0.35146	0.0852882	-1.01553
KIF4A	-0.546996	4.32626	-2.48482	0.618364	-1.39673
TIMM23B	-0.550088	-0.533089	-0.244126	-0.440352	-0.626814
GREB1L	-0.550737	-0.669837	-0.437727	-0.169772	0.196074
KIAA1958	-0.550866	0.669472	0.562426	0.160784	0.296769
AGPAT4	-0.551223	0.276081	0.514113	-1.24625	0.00400377
MDM2	-0.553782	-0.104317	-0.12921	1.03652	0.535941
ECT2	-0.555892	4.20848	-2.50161	0.928032	-1.25698
SREBF2	-0.557836	0.650309	1.54135	-0.297158	-0.771301
FAM69A	-0.562577	0.357254	1.2837	-0.0232759	-0.996074
TBC1D31	-0.565368	1.80037	-1.57932	0.2802	-0.569459
FAM171A1	-0.566381	0.191407	0.73145	-0.479949	-0.119266
GAB2	-0.570555	-0.476516	0.536681	0.0608871	-0.292692
KIF1B	-0.574517	0.76505	1.8298	0.256678	1.47936
GABBR1	-0.575032	-0.558094	0.534926	0.345414	0.437131
SVEP1	-0.577308	-0.838665	-1.11588	-0.277885	0.331614
MROH8	-0.580216	0.0162195	-0.641465	-0.181384	0.125823
ARHGEF2	-0.580266	0.633547	0.885386	-1.04673	0.46484
MGAT5	-0.582008	-0.343867	-0.277926	-0.672904	-0.213506
CHAF1A	-0.582603	3.03375	-1.11694	0.241362	-0.389591
BTG2	-0.58488	-1.12158	-0.325019	-0.0298912	1.02072
DDX1	-0.588814	0.866127	0.322117	-0.321616	0.761452
KIF14	-0.588956	4.12003	-2.26875	0.613868	-1.35629
CTD-2035E11.3	-0.59172	-0.171418	-0.953636	0.467856	0.223378
FANCC	-0.59457	0.825521	-1.12065	0.41214	-0.349869
TESK2	-0.596891	-0.530831	-0.464474	0.254196	-0.476806
CENPE	-0.598289	4.81058	-2.75873	0.694005	-1.35993
RAPGEF2	-0.599472	-0.383525	-0.151825	-0.227383	-0.0818461
RYR2	-0.600403	-0.590434	-0.477751	-0.0354282	-0.470355
RHBDL3	-0.603405	-0.308544	-0.581361	0.0855211	-0.151425
BRCA2	-0.606119	2.69709	-2.0961	0.473067	-0.875562
MARK1	-0.612453	0.457741	0.677217	-0.0984211	0.469279
MEGF10	-0.614118	-1.07252	-0.97959	1.4519	-0.171916
FARP2	-0.614391	0.222146	0.417066	-0.0616167	-0.667429
CBFA2T2	-0.614974	-0.181502	-0.516231	-1.19867	1.31672
ATAD2	-0.61503	3.31709	-1.93917	0.767508	-0.67933
HUNK	-0.621749	0.697262	-0.559665	-0.949937	0.19982
POLA1	-0.6233	0.88454	-0.873047	0.290929	-0.242249
U91319.1	-0.625361	-0.678434	-0.248272	0.123162	-0.660814
HMGB2	-0.625641	3.88553	-2.96105	0.928702	-1.09422
GPC6	-0.631865	-0.211086	-0.392956	-0.0618701	-0.987563
TPX2	-0.632128	5.51356	-2.87076	0.66979	-1.57283
RBL1	-0.63504	1.71881	-0.508149	0.0112757	-0.547583
CKB	-0.63565	2.46011	1.41169	1.93596	1.5898
CLOCK	-0.636157	0.362341	0.0161758	0.0937776	0.287954
SCAMP1	-0.636838	0.224836	-0.282246	-0.14993	0.588482
SLC8A1-AS1	-0.643167	-0.501571	-0.43182	0.270986	0.131367
UBE2S	-0.644825	3.99273	-0.806989	-0.849625	0.360455
PPP1R12B	-0.644974	-0.204083	-0.500238	-0.0821339	0.199409
EGR1	-0.650689	-1.43825	-0.266596	-0.178031	0.933894
CAPZA2	-0.655022	-0.011688	-0.238528	0.0442834	1.07672
GABRA2	-0.655239	-0.617696	-0.845332	-0.448425	1.01669
FUT8	-0.662172	0.828502	0.545658	0.0119294	-0.335184
SAMHD1	-0.663527	-0.586631	0.956748	0.948878	-1.10888
APOLD1	-0.665033	2.87424	-2.86639	1.19563	-0.9361
ASPM	-0.670556	5.04455	-2.86122	0.822067	-1.48162
EDA	-0.670737	-0.557308	-0.817887	0.0228847	-0.467682
MYBL2	-0.670812	4.11636	-1.78447	0.211116	-0.987996
MND1	-0.679536	3.4428	-2.12372	0.463876	-0.843568
FRS2	-0.681076	-0.464444	-0.0428808	1.00452	0.66759
YWHAH	-0.683784	1.28809	-1.00985	-1.43094	1.36155
SLIT2	-0.685934	-0.735996	-0.6006	-0.0866278	-0.515576
TACR1	-0.686261	-0.534079	-1.04236	0.063999	-0.293556
ROR2	-0.688749	-0.563265	-0.93607	0.157276	-0.076301
AC003090.1	-0.691601	-0.593866	-0.976958	0.31712	0.288472
TBC1D30	-0.693098	-0.677488	-0.854167	-0.612273	0.127301
DPY19L2	-0.693454	-0.301884	-1.19558	0.68596	-0.296959
AC079135.1	-0.698557	-0.0913276	-0.306204	0.504964	0.584729
SOX13	-0.699909	-0.144616	0.0428586	0.883508	-0.421512
TSHZ3	-0.704111	-1.12195	-0.441465	-0.494452	0.0696005
GTSE1	-0.709586	5.22193	-2.76082	0.636493	-1.49028
HHIP	-0.716345	-0.30527	-1.07138	0.198944	-0.115533
TIAM1	-0.720215	-0.173117	0.310325	-0.178685	-0.314269
OS9	-0.723005	-0.250882	0.238304	0.786773	1.27296
KDM4B	-0.72649	0.0176205	1.08632	-0.886905	0.00659499
E2F3	-0.729027	1.44764	-0.293521	-0.265821	-0.442881
TRDN	-0.730917	-0.756973	-0.938702	0.328455	0.043512
ADAMTS19	-0.731115	-0.442117	-0.413205	-0.720934	0.353381
SKAP2	-0.732774	-1.31533	-1.75171	0.525972	1.0721
ARID3A	-0.733036	-0.630485	-0.120187	-1.30147	-0.168236
ASIC2	-0.735801	-0.724101	-0.0407892	-0.110609	-0.852179
ENAH	-0.73901	0.989214	0.810764	-0.289265	1.3983
CENPF	-0.741633	5.51358	-2.95353	0.784916	-1.25739
SEPT7	-0.743071	0.327431	-0.805496	2.62747	1.4046
NCAPG	-0.744214	4.6168	-2.686	0.670167	-1.35879
DCTN2	-0.744837	0.0919238	-0.0679487	0.247775	1.55377
TBL1XR1	-0.749862	1.20783	0.375563	-0.356534	0.836489
ALPL	-0.749912	-0.469911	-0.58525	-0.0222772	0.141879
ZNF827	-0.752407	0.360385	1.63971	0.0332426	-0.276767
AF121898.3	-0.752793	-0.433606	-0.51352	-0.00433788	-0.289223
NRG1	-0.753515	-0.45442	-0.349036	-0.905236	0.427466
PCDH17	-0.756352	0.777073	1.51842	0.69763	-0.158218
SEMA4D	-0.756545	-0.757105	-0.760185	0.141044	-0.651507
NME9	-0.759133	-0.711527	-0.3841	0.352394	-0.383725
CCDC136	-0.764728	-1.18616	-0.697596	-0.56319	1.82098
MYRF	-0.76609	-0.414627	-0.387801	-0.137351	-0.826678
SAMD5	-0.77569	-0.902137	-1.48898	-0.436927	0.600877
PLEKHH2	-0.775792	0.143699	0.835884	0.65027	-0.446062
UNC5D	-0.777936	-0.691615	0.0605907	-0.384935	-0.0855933
UBA6-AS1	-0.78579	-0.12285	-0.830842	-0.406111	0.138369
CDC25C	-0.789926	3.94453	-2.51592	0.614929	-1.3205
SPEN	-0.789954	0.437358	-0.00340641	-0.434772	0.435866
SPOCK3	-0.792503	-0.817358	-0.507569	-0.145025	-0.744952
APCDD1	-0.799026	-0.743272	0.111356	1.01625	-0.616741
MMS22L	-0.801896	1.85905	-1.42689	0.667147	-0.259749
SLC16A9	-0.805721	-0.383238	0.300979	1.00027	0.00544561
PAX3	-0.807576	-0.0527576	-0.521244	0.93252	0.36075
CCT6A	-0.815498	1.54761	-0.756001	-0.421473	2.19106
CDKAL1	-0.818269	0.316524	-0.603653	-0.184988	0.367395
TSPAN18	-0.819272	-0.583282	-0.343772	-0.248835	0.371954
PPM1L	-0.820869	-0.228768	0.120356	-0.247657	0.280209
GLRA2	-0.821	-0.334151	-0.657008	-0.67999	0.772843
DNAJC6	-0.822023	-0.505335	0.571223	-0.597759	-0.21862
TRAF3IP2-AS1	-0.822892	0.456769	0.814335	0.321188	-0.56131
DIP2B	-0.823893	0.287866	0.959592	-0.0548297	-0.186671
DCUN1D2	-0.829485	-0.196301	-0.215558	-0.488133	-0.202731
MEF2C	-0.830596	-0.323489	-1.32024	0.311852	0.813762
NDUFAF6	-0.831245	0.814651	-0.0918884	-0.560641	0.155447
PDZRN3	-0.834038	0.0135761	-1.942	0.336471	1.18745
CYP7B1	-0.838224	-0.863211	-0.654367	0.221878	-0.692182
MKI67	-0.838766	5.16667	-2.84126	0.735693	-1.36403
BMPR2	-0.844044	0.0918743	0.632155	-0.503557	0.942816
WNT5B	-0.845588	-0.398547	-0.179605	-0.746717	-0.0897862
C21orf58	-0.847893	4.08115	-2.25184	0.874835	-1.10166
LRP4	-0.851938	-0.241003	1.09288	1.78399	-0.0394875
DRAXIN	-0.852714	1.64979	-0.187467	-1.54781	0.855691
TSFM	-0.854788	-0.768899	0.496577	1.46269	0.369688
SHROOM4	-0.857474	-0.170204	0.619479	-0.509894	-1.45952
TBC1D4	-0.857617	-0.146222	-0.291031	-0.218317	-0.777218
LIMA1	-0.862206	1.79954	2.21267	-0.0613465	-0.0688249
ZSWIM6	-0.862639	0.123763	0.933353	-0.282484	-0.188704
ZIC1	-0.864621	-0.0467756	0.287285	1.67347	0.738917
KIF15	-0.869636	4.08006	-2.31012	0.659815	-1.19781
NR4A1	-0.873451	-1.23319	-1.34865	-0.188853	-0.800839
ADRBK2	-0.873731	-0.734858	-0.109128	-0.373674	0.157745
MAP2K6	-0.879326	-0.453252	-0.288001	0.140557	0.288965
GSK3B	-0.886619	0.53621	0.188723	-0.976597	0.813764
CASC5	-0.887336	4.35211	-2.53413	0.641305	-1.4369
SRSF10	-0.887558	1.61795	-1.01375	0.265038	0.721829
IER2	-0.892871	-0.77274	-0.997328	-0.679854	1.58307
ZSCAN21	-0.900248	-0.0885789	-0.376477	-0.271999	0.488602
PROM1	-0.901113	-0.52525	-1.09477	0.724373	-0.333026
PRIM2	-0.903699	1.68006	-1.35752	0.303102	-0.452305
PRC1	-0.908678	5.01454	-2.79603	0.675643	-1.43522
GUCY1A2	-0.913694	-0.636685	0.460865	0.355054	-0.317806
ENTPD1-AS1	-0.917356	-0.199833	0.117519	0.390012	-0.573044
C16orf45	-0.918528	0.934331	2.02759	-0.917165	0.247489
FRAS1	-0.926664	-0.514979	-0.262142	-0.202343	0.293108
BRMS1L	-0.934418	0.182934	-0.00189443	-0.295588	-0.255326
FLRT2	-0.937624	-1.01856	-0.141926	-0.38282	-0.261574
MAML2	-0.938265	1.07113	2.39687	0.0610203	-0.632888
PCDH19	-0.93876	0.828146	1.09045	-0.22453	-0.252508
SLC16A10	-0.941792	-0.734368	-0.977146	-0.0793486	-0.63119
KCNAB1	-0.954985	-0.978249	-0.318833	-0.00769594	-0.773675
CHIC2	-0.962138	-0.870628	1.56045	0.322637	-0.67159
LRRTM3	-0.96745	0.0103252	2.13613	0.557274	-0.808823
TRIT1	-0.968123	-0.158592	-0.132796	-0.723833	0.0350068
PRKCE	-0.970463	0.0349993	0.521072	0.0227383	-0.96362
GLYATL2	-0.972475	-0.170981	-0.881028	-0.00653403	-0.652167
PLP1	-0.973014	-1.36029	-0.179896	1.16063	-0.303156
TNRC6B	-0.974059	0.426868	1.70799	0.303891	0.764227
ZNF609	-0.975847	0.401249	0.573033	-0.834858	0.0941421
MBD5	-0.978348	-0.401113	0.0627686	-0.151201	0.2543
DOCK11	-0.982821	-0.628754	-0.423533	-0.163089	-0.011988
CLVS2	-0.984714	-0.440872	-0.696826	-0.0126921	0.714352
LEMD1	-0.985622	-0.355938	-0.818015	-1.66385	1.79408
CROCC	-0.988694	-0.52341	-0.430131	-0.613863	-0.0877969
ATP9A	-0.992263	-0.351519	1.10377	-0.267392	0.601531
HOXB3	-0.996378	-0.2735	-0.777945	0.732362	0.746518
DLEU2	-0.998154	0.74081	-1.35273	-0.220821	-0.285401
SH3KBP1	-1.00396	0.720062	0.902154	-0.0732507	-1.01522
SHISA9	-1.00636	-1.25791	0.505197	0.46658	-0.980119
ARHGAP44	-1.01277	-0.637077	-0.595465	-0.398938	-0.343743
VAT1L	-1.01848	-1.08103	-0.278198	-0.424363	-0.300218
PIK3C2B	-1.02355	-0.465682	-0.563039	0.512332	0.224408
RTKN2	-1.02889	3.52382	-1.98654	0.425238	-1.30604
DENND5B	-1.02898	0.231313	0.680383	-0.496164	0.679237
CCDC178	-1.03257	-0.501631	-0.407993	0.174986	-0.373716
BACH2	-1.03653	-0.669639	-0.157474	-0.257464	0.244568
CECR2	-1.03798	-0.154028	0.759298	-0.21351	-0.00883371
FYN	-1.03855	0.716206	2.49233	0.166001	-0.00706094
KLHL13	-1.04189	0.680985	0.438054	-1.06963	0.595522
FAM13A	-1.04222	-0.928158	-0.184138	0.354831	-0.952623
FAM101A	-1.04366	-0.417249	-0.266755	-0.294711	-0.0459346
CTC-260E6.6	-1.04648	1.82164	-1.13417	-0.0948328	-0.666243
NR6A1	-1.0517	-0.145371	-0.084637	0.0223704	0.129113
SPSB4	-1.0576	1.28012	0.764313	-0.199904	-0.208295
ADCY1	-1.05863	-0.425509	0.0157741	0.258441	0.476978
KCTD8	-1.06042	-0.81627	-0.42126	0.161568	-0.1811
LRRK2	-1.06253	-0.316094	0.52758	1.32373	-0.726796
MNAT1	-1.06703	0.575677	1.31957	-0.705156	-0.753438
CAMK1D	-1.07352	0.0546685	0.773534	-0.336154	-0.662569
MEST	-1.07433	1.25175	1.21547	0.148613	1.99015
GFOD1	-1.0781	-0.478677	-0.200721	-1.11667	0.308214
PAG1	-1.08303	-0.601559	-0.0169693	0.411215	0.117233
MYO5A	-1.0961	0.400766	1.30078	-0.535243	-0.724967
UPF3A	-1.09703	0.736074	1.01115	-0.493856	0.359966
NOS1	-1.09962	-0.835869	-0.332595	0.0704972	-0.746515
BMP7	-1.10071	1.31743	1.39911	1.22183	-0.350438
USP46	-1.10101	0.060356	0.3436	0.341075	0.210968
SCLT1	-1.10854	1.70508	-0.918434	0.337035	-0.616199
SEMA5B	-1.1148	-0.142244	-0.167485	0.128458	-0.626216
SMCR5	-1.11753	0.179663	0.349602	-0.663392	0.456145
SRCIN1	-1.12566	-0.588862	-0.467549	-0.940389	0.675482
ORC6	-1.12888	3.4371	-1.96632	0.5577	-0.697249
MAPRE2	-1.13275	-0.499685	-0.0373642	-0.438208	0.684286
CPSF6	-1.13413	0.722744	0.0701924	0.0608415	1.1637
KIF13A	-1.13543	-0.0570656	1.64486	-0.236876	-2.01873
PGM5	-1.13549	-0.451311	-0.572129	0.591126	-0.0918316
HMGB1	-1.14078	2.8599	-1.00456	1.64376	0.978661
CNTN4	-1.14354	-0.613591	-0.18168	-0.229364	-0.479666
DEPDC1B	-1.14477	3.80915	-2.31834	0.393674	-1.25969
ANK1	-1.14537	-0.382227	0.00447478	-0.947833	-0.536431
PIP5K1B	-1.14554	-0.645732	-0.579906	-0.336612	0.553387
GATSL2	-1.1476	-0.386639	0.257011	-0.394848	-0.396931
PKP4	-1.15499	1.06338	-0.411394	-0.0960467	-1.45821
RARB	-1.1557	-0.287316	-0.965317	0.140096	0.0293126
FOXN3	-1.15605	-0.370664	0.36316	0.0914914	0.97766
TET3	-1.15976	0.00657024	0.157417	-1.05071	-0.0190326
ZBTB46	-1.16211	-0.603461	-0.170053	-1.26276	-0.091838
BEST3	-1.16947	0.0908692	0.491084	0.686283	0.470578
ZSWIM5	-1.1732	-0.7679	-0.5949	-0.309371	0.0944982
STXBP6	-1.1815	-0.716152	0.151148	-0.243485	-1.02248
AC007682.1	-1.18606	0.108306	0.282954	0.869493	-0.341601
AC003991.3	-1.19256	-0.421287	0.240854	-0.0649208	-0.53767
TULP4	-1.19317	0.193025	0.407007	-1.07875	0.687415
GPHN	-1.19383	0.315699	0.877013	-0.0193596	-0.485356
LRFN2	-1.21771	-0.810476	-0.0531126	-0.342298	-0.303425
GRIP1	-1.22633	-0.653301	-0.039424	-0.354974	-0.586408
PKNOX2	-1.22776	-0.902726	0.224044	-0.111714	-0.215124
GCNT2	-1.22793	-0.177188	-0.0255902	-0.0154136	0.554749
TCF7L1	-1.22813	-0.39671	0.583925	0.482181	-0.998202
COTL1	-1.24217	0.502265	0.599823	0.247353	0.0138499
CELF2	-1.24509	0.551997	1.547	-0.276791	0.0435163
KIAA0922	-1.24739	0.283058	-0.105501	-0.948911	-0.247443
LPIN1	-1.24802	-0.917113	0.259268	-0.593781	0.364753
SERPINE2	-1.25001	-0.859264	1.7215	1.75821	-1.25784
LCORL	-1.25431	1.47128	-0.457667	-0.439019	-0.547152
ATP8A1	-1.25657	-0.381127	-0.0214804	-0.618543	0.426537
JMJD1C	-1.25942	0.950963	1.98707	-1.04371	-0.272475
SYT6	-1.26132	-0.837873	0.429189	-0.386718	0.212883
ZEB1-AS1	-1.263	-0.310132	0.379745	0.28706	-0.880107
MLLT3	-1.26442	-0.145332	-0.608906	-0.571873	0.148069
CDK4	-1.2679	0.867176	1.14388	0.547937	0.276112
PDE10A	-1.26855	0.0598695	-0.276103	-0.694357	-0.593294
TOP2A	-1.27324	5.93028	-3.44283	1.01394	-1.70299
GTDC1	-1.28095	0.371317	-0.0257665	-0.272298	-0.2199
XKR6	-1.28233	-0.293496	0.229607	-0.561595	0.408844
ATP8A2	-1.28886	-0.737659	-0.682687	-0.450325	-0.26133
CCND2	-1.29431	1.06162	1.38359	1.25355	1.10746
SCFD2	-1.29764	0.260427	0.8533	-0.0670055	-0.459974
PELI2	-1.29825	-0.749622	0.890545	-0.00190482	-0.860473
HNRNPR	-1.30183	2.04518	-0.05974	-0.0949628	0.908147
RIMKLB	-1.30551	-0.0431214	-0.347189	0.107091	0.817012
CTC-340A15.2	-1.31177	-0.191306	-0.757096	-0.138966	-0.0621522
CASC15	-1.32366	-1.02853	-1.36697	-0.158011	1.91939
CSGALNACT1	-1.33292	-0.296212	0.0807159	0.613678	-0.267486
AOAH	-1.33556	-0.628776	0.0689653	-0.331987	-0.937908
INSR	-1.33595	-0.612734	-0.256688	-0.721252	0.0495391
HSP90AA1	-1.34402	0.343886	-1.10556	-0.648306	1.74616
NFIA	-1.34413	0.581885	-0.559368	2.52229	3.48842
ARHGAP22	-1.35632	-0.0689251	0.526809	-0.318264	-1.89898
CDH22	-1.35751	-0.407722	0.118895	-0.764589	-0.389365
ARC	-1.35878	-0.310296	-0.284991	0.731894	0.746674
MAP4K5	-1.36591	0.0515513	1.10815	-0.484929	-0.968538
LAPTM4B	-1.3668	1.42318	1.07935	-0.594833	1.26565
GRM7	-1.36995	-0.975965	0.433474	0.304206	-0.514753
TTTY14	-1.38808	-0.90825	0.49387	0.619439	-0.861533
IGSF9B	-1.38929	-0.603926	0.716871	-0.367242	-0.907875
SLC16A7	-1.39005	-1.10127	-0.339476	-0.138419	-0.652339
CDH8	-1.39006	-0.505735	-0.460966	-0.741203	0.742701
SRPK2	-1.39061	0.47827	-0.191703	-0.0726659	1.67686
CHD9	-1.39127	1.04515	1.10412	0.911279	1.20226
ANKH	-1.40148	-0.98066	-0.170038	-0.633566	-0.502791
BAZ2B	-1.40456	0.100823	0.431989	0.100121	1.99904
PCLO	-1.40468	-0.870553	-1.29285	-0.76467	0.617715
ATP10B	-1.40773	-0.897943	0.48137	1.32841	-0.746
REV3L	-1.41838	0.559564	0.75582	0.996685	0.213148
ZCCHC24	-1.42949	-0.251876	2.51352	1.26493	-1.76911
SNCAIP	-1.44674	0.67751	-0.0151019	0.0857084	0.727695
CAMK4	-1.45951	-0.489603	-1.35677	-0.299067	0.573082
AP001347.6	-1.46243	1.08967	-1.27029	-0.262026	0.118797
PPM1H	-1.47099	-0.723256	0.232329	-0.372182	-1.08017
CNTN6	-1.48542	-0.759911	0.515351	-0.259046	-0.90643
SMARCC1	-1.49073	1.43428	0.776597	-1.02042	0.550118
MKRN3	-1.51605	-0.50785	0.367549	0.138338	0.18108
PTPRK	-1.52024	-1.16931	-0.135837	-0.511136	-0.695321
KCNH5	-1.52342	-0.558683	0.0902921	-0.344904	-0.849595
UNC80	-1.5244	-0.411991	0.385963	0.467627	-0.00056548
ANO4	-1.53632	-0.77258	0.247161	-0.34258	-0.874907
CBR4	-1.53711	0.376146	0.725515	0.0279889	-0.174791
STXBP5L	-1.53776	-0.649154	-0.52773	0.14685	-0.0174651
ZNF423	-1.54037	-1.01422	0.0464399	0.223946	-0.321164
CHD3	-1.54642	-0.235317	-0.255976	-0.830085	0.865089
GABPB1-AS1	-1.55059	-0.726184	0.797353	0.0388149	-0.187654
RALGPS2	-1.57117	-0.562458	-0.26398	-0.139791	-0.554682
PDE3B	-1.57661	0.145174	-0.112919	-0.831142	-0.813468
NIN	-1.57976	0.775359	1.017	-0.420581	-0.295366
MCF2L	-1.5863	-0.427417	0.206284	-1.08172	0.530969
CLSTN2	-1.59353	-0.826565	0.46804	-1.04001	0.0370506
NFIX	-1.59543	0.372989	1.34778	-0.54769	1.57452
PHF21B	-1.59945	-0.133164	0.621804	-0.621097	0.154364
ST6GAL2	-1.60401	-0.646249	0.0416013	0.606212	0.743432
CDKN2A	-1.61528	-0.682212	-0.320377	1.10868	0.0585302
PDE9A	-1.61555	-0.346398	0.130782	0.139778	0.340495
GPR137C	-1.62587	0.203033	-0.458436	-0.866808	0.678231
KCTD16	-1.63234	-0.552062	-0.878823	0.237756	-0.159725
SYNDIG1	-1.63237	-0.975671	1.30402	-0.163087	-0.772297
RAP1GAP	-1.63543	-0.351862	0.164803	0.377664	-0.260145
NUP107	-1.64533	0.920134	-0.728754	1.28081	0.638307
FOXP2	-1.65857	-0.357809	-1.58817	0.0147461	0.566197
AC004158.3	-1.67696	-0.155946	0.875231	0.356713	0.704604
AKT3	-1.67929	-0.0302182	0.325285	-0.588737	-0.543804
FTX	-1.68104	-1.01336	0.0870123	-0.133294	0.644427
PRKX	-1.68305	-0.118271	-0.308618	-0.573443	0.846925
KIF5A	-1.68627	-1.03193	0.0451164	0.0555595	1.22967
KAT6B	-1.6927	-0.335533	0.35949	-0.623398	0.730958
PPM1E	-1.69503	0.232849	-0.42118	-0.666354	-0.383862
PSD2	-1.69901	-1.27937	0.38992	0.70243	0.417733
TCF12	-1.7015	2.18396	2.13538	0.447512	0.151182
SSBP3	-1.70153	0.156323	0.37396	-1.36522	0.303751
MARCH9	-1.71637	-0.344787	0.876203	0.718537	0.411322
MOB3B	-1.7233	-0.283452	-0.0548332	0.340186	0.635365
ST6GAL1	-1.73796	-0.670599	0.441577	-0.170765	-0.575165
RALYL	-1.73882	-0.62581	-1.92193	-0.16349	0.99977
MAPK8	-1.74973	0.0396627	0.375644	-1.03262	0.127296
PTCH1	-1.76259	-0.271552	0.982639	0.261502	-0.87124
ST3GAL5	-1.76509	-0.575369	1.03876	0.568399	-0.6441
NXN	-1.76627	-0.459231	-0.856069	-1.21282	0.224018
LMO1	-1.78217	0.422295	0.0730071	0.0722958	0.725806
GFRA1	-1.78352	-0.713637	0.824229	-0.14234	-1.22908
CCND1	-1.79573	1.14442	0.955712	0.0292163	-0.776696
ANKRD44	-1.80069	-0.446717	-0.165953	0.160412	-0.16893
CPM	-1.82625	-0.659747	0.19152	0.320475	-0.161595
FGF14	-1.8264	0.0757551	2.44286	-1.20506	-0.923916
BRINP2	-1.82747	0.0274061	2.14889	0.182956	-1.0337
MB21D2	-1.82936	-0.432281	0.351409	-0.521121	-0.575114
FAM107B	-1.83993	0.0516721	-0.519887	-0.858937	-0.341162
PDGFRA	-1.84319	0.034309	2.76001	1.31023	-1.1237
WNK2	-1.84617	-0.560224	-1.4294	-0.861377	1.3785
LGR5	-1.85147	-0.0251401	-0.58896	-0.230597	-0.878984
MMP16	-1.86814	0.93205	1.85527	0.28	0.215551
ARFGEF3	-1.89122	-0.697536	0.991717	-0.845775	-1.50032
SLIT1	-1.89679	0.316734	1.0082	-0.103484	-0.581993
PDZRN4	-1.93021	-1.20076	-0.849998	-0.372501	1.05031
KIAA2022	-1.93723	-0.390915	-0.799644	-1.04177	0.569941
CSMD2	-1.954	0.0383494	1.29522	-0.651921	-1.17896
TMEM161B-AS1	-1.95639	-0.582314	-0.708811	-0.0610793	2.09665
LNX1	-1.95951	-1.432	1.50589	0.762137	-0.31022
SH3D19	-1.9605	0.173675	1.59307	-0.22725	-2.14601
CNTNAP2	-1.98176	-0.967867	1.20478	-0.749345	-0.965641
APBB2	-1.98447	0.771325	1.46732	0.794068	-1.37133
DACH2	-2.00774	-0.68227	0.251387	-0.711282	-0.795934
AMZ1	-2.01481	-0.858603	1.36725	0.197591	-1.59547
FCHSD2	-2.02137	-0.0609548	0.957625	0.280829	-1.1977
DNAJB6	-2.02329	-0.269273	-1.19425	-1.12352	2.0676
ZNF704	-2.02579	0.584156	0.0727538	-0.24386	1.00066
TSC22D1	-2.02764	0.17565	1.21837	-0.50298	1.82504
BCL11A	-2.0398	-0.043475	-1.15744	-0.921468	1.35237
RAB27B	-2.0406	-0.830129	1.21446	-0.315983	-1.42633
SLC44A5	-2.04077	-0.69482	-0.393766	0.157488	-0.701898
COL9A1	-2.06186	0.109168	-0.333604	0.699393	-1.30462
PTPRD	-2.07089	-0.636966	0.510592	0.727997	0.259804
ADGRL3	-2.0743	-0.128252	1.66534	0.354957	-0.684221
ST7	-2.08745	-0.18844	-0.999903	-1.05091	1.3476
PIK3R1	-2.09603	-0.139304	0.336406	1.35054	0.844061
VGF	-2.10275	-0.679877	-0.0788014	-1.1308	0.277327
CCDC88A	-2.10282	1.47155	1.16942	-0.132429	1.27298
GAD1	-2.10784	0.214334	0.884564	-1.52059	0.754542
KMT2E	-2.12253	-0.284313	-0.282368	-0.887746	1.94314
HIPK2	-2.12541	-0.237671	1.03545	0.486513	0.0425581
KCNH8	-2.12872	-0.575107	-0.238017	-0.612291	-0.12264
SOX5	-2.12888	0.0116439	0.820036	0.0175227	0.395416
KDM1A	-2.13776	1.24476	-0.140321	-1.33354	0.842738
PHF14	-2.14795	0.361272	0.0414419	-0.277203	2.21455
SSH2	-2.1495	1.21087	-0.0892023	-0.932226	-0.727403
SLC1A1	-2.15758	-0.393561	1.14173	-0.708624	-1.40431
NCALD	-2.1581	-0.408272	1.54624	1.02867	-0.178822
RBPJ	-2.18504	-0.0739444	0.334609	-0.700689	0.435534
ARHGEF7	-2.25134	-0.270081	0.62075	-0.825037	0.501163
HIP1	-2.26288	0.453193	1.64298	0.383127	-0.582441
RERE	-2.27874	0.444462	0.985065	-1.14676	0.285655
NCAN	-2.29194	-1.64394	0.358542	1.06263	1.46486
BRINP3	-2.33292	-0.538422	1.39717	1.11403	-1.06822
PEG10	-2.36645	-0.480739	-1.11701	0.0428478	1.05295
PTPRO	-2.37003	-0.723128	0.15462	-0.542627	0.620705
GNG4	-2.37049	1.97391	-0.341835	-0.853478	-0.284562
LANCL2	-2.38034	0.322999	-0.35916	0.07759	1.61383
ASXL3	-2.38467	-0.470495	-0.196644	-0.488761	0.42348
CA8	-2.43633	-0.849734	-0.236271	0.158261	-0.242784
NOVA1-AS1	-2.43769	0.237274	0.855457	-0.285689	-0.535122
RAPGEF4	-2.44981	-0.323965	0.224536	-0.409323	-0.761057
ZEB2	-2.4509	-0.0696175	0.103929	0.0276572	-0.0219073
KCNIP3	-2.45093	-0.798068	1.09835	-0.233023	-1.28443
TUBA1A	-2.45464	1.38657	0.220628	-0.504842	3.33842
CDH13	-2.47206	-1.68466	1.49535	0.303891	-1.96441
EPB41	-2.50328	-0.267613	-0.184091	-1.19757	-0.296586
ONECUT2	-2.52686	-0.421982	-1.13877	-1.38811	1.44613
GRIA4	-2.54604	0.0591153	1.65234	0.753523	0.470153
NTN4	-2.5532	-0.867331	0.543568	-0.231408	-0.750894
BCL11B	-2.58688	-0.691342	-0.649034	-1.46666	0.688414
NKD1	-2.589	0.0308723	0.866529	0.321332	-1.11607
HIP1R	-2.59511	-0.384716	1.33863	0.414695	-0.439545
NOL4	-2.60779	-0.0506174	-0.0339937	-0.35419	0.874719
ADAM22	-2.61881	-0.192178	0.851412	0.265958	-0.305125
PCSK2	-2.62187	-0.408606	-0.141711	-0.58669	-0.103263
KLF12	-2.64564	0.286899	0.576043	-0.137715	0.241831
ELAVL3	-2.6519	0.360569	0.144454	-2.2687	1.66034
PTPRS	-2.65382	0.712399	1.46117	-1.07436	1.58731
ZNF462	-2.65689	-0.0740951	1.96286	0.866164	-0.148711
SLCO5A1	-2.68148	-0.735324	-0.852721	-1.7546	1.37555
ABAT	-2.71823	-0.178412	1.30372	1.49352	0.00484059
SNX22	-2.72819	-0.617366	1.2261	0.447218	-1.75484
GNAI1	-2.76622	-0.877188	0.133947	-1.02572	-0.304496
CSMD1	-2.78621	-0.0447962	1.2604	0.0472696	-1.16635
GATS	-2.82632	-0.597065	1.04321	-0.128117	0.371359
GRIK2	-2.83333	-0.0103522	1.22718	-0.147216	-0.791661
NETO1	-2.835	-0.0791447	0.0498532	-0.0680565	-0.86107
ERC2	-2.87153	-0.801773	0.664811	-0.875069	-0.819303
SEZ6	-2.91787	0.646705	1.08834	0.106671	0.476925
TNK2	-2.92655	-0.521388	2.27837	0.577577	-1.67499
MEGF11	-2.94953	-0.399303	2.56966	-0.388986	-2.13084
PID1	-2.99745	-0.127519	1.13643	0.0622049	-1.54485
TCF4	-2.9976	0.947586	1.01101	-0.521608	3.45006
RAB3C	-3.02083	-0.88266	-0.276359	-1.32366	0.515647
ASIC4	-3.02917	-0.94065	2.03382	-0.105649	0.261425
FGF12	-3.04198	-0.578205	0.161173	-0.0543605	-1.63166
DLX6-AS1	-3.07217	-1.29241	-2.3653	-2.55649	3.23394
OLIG2	-3.12153	1.31727	1.61173	1.89617	-0.612354
NFIB	-3.13034	0.509407	-0.621136	0.210847	3.37269
GNG2	-3.13339	-0.0135223	-0.235106	-0.572041	0.195778
FAM110B	-3.15009	-0.0590197	1.7534	-0.503897	-0.57098
EYA1	-3.16897	-0.611415	0.909622	-0.498819	-0.309562
PTMA	-3.19278	1.14196	-1.64642	0.437873	-0.0942342
COL20A1	-3.20144	0.209149	0.994354	0.975195	-1.70905
ACAP3	-3.21035	0.880224	2.04863	-0.513476	0.159272
SEZ6L	-3.31222	0.251293	2.72241	0.263426	0.0807393
LRRN1	-3.34182	0.489789	1.2726	1.25281	-0.207218
RTN3	-3.34794	0.0741058	0.469644	0.0570165	1.23752
DLL1	-3.39253	-0.148246	0.234346	0.394342	-0.375425
SCD5	-3.44827	0.367762	3.19209	2.71346	-0.983754
DNM3	-3.54858	-0.368789	0.989427	-0.220477	-1.1982
IGSF21	-3.57489	-0.891108	0.855543	-1.26189	0.22591
ELMO1	-3.57737	-1.09127	0.0969268	-0.967588	-0.116088
KCND2	-3.60397	-0.158774	1.54003	1.28306	-0.876779
CTTNBP2	-3.65289	-0.439612	1.17944	0.118345	-0.827909
PLPPR1	-3.66161	-0.753349	1.63101	-0.305727	-1.99072
OPCML	-3.71947	-0.735866	1.82175	-0.13905	-1.86877
OLIG1	-3.72166	1.16714	2.6529	2.50532	-1.105
CLASP2	-3.7242	-0.381827	0.422126	-0.455782	0.569192
SOX11	-3.76679	0.656048	-1.06577	-1.70518	3.02549
SOX8	-3.78045	0.256748	2.00166	1.08815	-0.843782
KCNQ1OT1	-3.94291	-0.0894838	0.873006	-0.54526	0.0218876
MYT1	-3.9798	-0.575117	1.53382	-0.426485	-0.832769
CA10	-3.99199	-0.574249	1.60737	0.556075	-1.99773
GRIA2	-4.01686	-0.0219457	2.54605	0.181377	0.378353
NXPH1	-4.14843	0.112442	2.66179	-0.00965665	-0.362086
CHD7	-4.17177	1.10776	1.02506	-1.2285	0.956901
GLCCI1	-4.18738	0.537966	0.423474	0.455911	0.130722
ATCAY	-4.42352	-0.542938	0.435874	-1.37473	0.32445
ELAVL4	-4.62319	-0.957884	-0.759285	-1.56997	2.46718
TNR	-4.66175	-1.11465	2.72213	0.92116	-2.70668
DCX	-4.69324	-0.351717	0.0915441	-2.30387	2.55351
DLL3	-5.29805	-0.124546	1.01562	0.277164	-0.533512

## Sheet: Table 3
Gene	PC_1	PC_2	PC_3	PC_4	PC_5	PC_6	PC_7	PC_8	PC_9
NEAT1	0.0951094	-0.010783	-0.0228767	-0.0571712	0.000562786	0.00472446	0.0214975	-0.00143102	-0.0501401
CD44	0.0749951	0.00921714	-0.0763646	0.00429547	0.00833366	0.0809853	0.0348015	0.0659424	0.0287367
LHFP	0.069668	-0.0391553	-0.0262473	-0.00915168	-0.0384579	0.0136001	0.0080069	0.00718389	0.0713931
TNC	0.0671813	-0.016804	-0.0399259	-0.025398	-0.00723986	0.0141956	0.00816746	0.0770649	0.0272006
SSBP2	0.066414	-0.0274689	-0.00235553	0.0077722	-0.0321264	-0.00656249	0.003055	0.0357793	-0.0270009
ADAMTS9-AS2	0.060784	-0.00306885	-0.0378968	-0.0309217	0.0157404	0.0534092	-0.0113157	0.0238418	-0.0355895
DOCK7	0.0597696	-0.0192682	-0.0361071	0.0182698	-0.0440532	0.0361677	0.00579865	0.052848	0.0147416
GFAP	0.057722	0.00924659	-0.0574698	0.0261694	-0.0560561	-0.0120516	0.0365176	0.0321462	0.0254978
HRH1	0.0566707	-0.0257729	-0.0306789	-0.0403453	-0.00803275	0.0382679	-0.0121992	0.0305534	0.00864911
YAP1	0.0560174	-0.0143227	-0.0255048	0.0104759	-0.0120882	0.0219393	0.0295977	-0.0152539	0.0126695
CD99	0.0558504	-0.00226063	-0.0383645	0.0218723	-0.00611735	0.0141728	0.0409046	-0.00279869	-0.00366206
PLEKHG1	0.0553076	-0.03539	-0.0207223	-0.0159728	0.0333611	-0.0202239	-0.0209364	-0.0402923	0.0213653
ARHGAP26	0.0542187	-0.0192778	-0.0273081	-0.00654446	0.0160635	-0.0361762	-0.00676893	-0.0352836	0.0268741
CHI3L1	0.054038	-0.00705696	-0.037624	-0.0462615	0.0121321	0.0824076	-0.0043681	0.0274446	-0.0345547
LRRC16A	0.0539647	-0.0380159	-0.00967213	0.00239707	-0.0614186	0.0224195	-0.0377793	-0.00103553	0.0396923
TGFB2	0.0537894	-0.00774408	-0.0525097	0.0340528	-0.0214942	0.0727919	0.00719937	0.0512473	0.0229315
SAMD4A	0.0534692	-0.027644	-0.0328123	-0.0682802	-0.000319017	0.0321885	-0.0263762	0.0530201	0.0346594
STK3	0.0534676	-0.0373867	-0.021691	0.0154398	-0.0134862	-0.00215809	0.031703	-0.0175385	-0.0130711
FAM129A	0.0531652	-0.0240897	-0.0248784	-0.0206216	-0.00164072	0.0725932	0.00539773	0.031067	-0.00366782
UTRN	0.0531527	-0.0293294	-0.0223677	0.0242498	0.0341112	-0.0423972	0.0252014	-0.0417157	-0.00697921
OSBPL3	0.0531055	-0.0459359	-0.00907484	-0.0273565	-0.036151	0.00379136	-0.00303735	-0.0507604	-0.00591208
ARHGEF26	0.0522697	-0.0430959	-0.0274078	-0.00528619	-0.0664815	-0.00211964	-0.00528129	0.00883531	0.03889
XAF1	0.0514837	-0.0358665	-0.0527542	-0.0167589	-0.0384794	0.0354967	0.00357761	-0.032974	-0.0244294
OSMR-AS1	0.0506691	-0.0238751	-0.0435981	-0.00662822	0.00226362	0.0212716	0.00188327	0.0218769	-0.0422275
PCSK5	0.0495767	-0.0432016	-0.00845317	-0.0204739	-0.0396841	0.004274	-0.0410664	-0.0263913	0.00111399
CEP112	0.0490421	-0.0524364	0.0148007	0.0186968	-0.00184947	-0.0173181	0.0251567	-0.00478273	-0.0616742
FOXO1	0.0485961	-0.0176661	-0.0307558	-0.00835546	-0.0286637	0.0198554	-0.00122089	-0.0228709	0.00657306
F3	0.0472149	-0.0171109	-0.0469137	-0.011825	-0.0105316	0.0241224	0.00354897	0.0201148	0.041252
EMP1	0.0465553	-0.0188643	-0.0381312	-0.05843	0.0309963	0.0234876	-0.000966759	0.0193765	0.0173231
PLSCR1	0.046462	-0.033424	-0.0454553	0.00508662	-0.0133972	0.0434202	0.0174569	0.0219132	0.0142087
ROR1	0.0462218	-0.00996047	-0.0127439	0.00744688	0.00316307	0.0536314	-0.00881183	-0.00441213	-0.0285259
NPAS2	0.0450859	-0.00483832	-0.0237843	-0.013562	0.0569879	0.013257	-0.022008	-0.0214921	-0.0413354
CNTNAP3B	0.0441561	-0.0303119	-0.0136906	-0.000196937	0.0253839	-0.0286389	-0.0304228	0.0536906	0.00214214
DPY19L1	0.0440692	-0.0499315	-0.00014523	-0.0162717	-0.034159	0.0142038	-0.0242627	0.0302068	0.00954544
P3H2	0.0440089	-0.00206575	-0.0389569	0.0154917	0.0110303	0.0417439	0.00541304	0.0151983	-0.0117003
AFF1	0.0438406	-0.0122471	-0.0416534	0.0116063	0.0184798	-0.00180571	0.038351	-0.00284943	0.0257131
LPAR1	0.0437458	-0.00819463	-0.0384266	-0.0078935	-0.00280375	0.0396048	0.0238353	0.0467913	-0.0104938
NRP2	0.0436624	-0.00313294	-0.0307034	-0.00794587	0.0457436	0.0253513	9.04967e-05	-0.0123431	0.0421639
MRC2	0.0430384	-0.048358	0.0141203	-0.0383188	-0.00423897	-0.014319	-0.033917	0.0137621	0.0032335
CLIP1	0.0427236	-0.0142426	-0.0208527	0.0113682	0.0153955	0.0143706	-0.000948396	0.0541204	0.0118694
MAP4	0.0424728	-0.0155243	-0.0204875	-0.019705	0.0220836	0.0224811	0.0103883	0.0173967	-0.0141932
EYA4	0.0422799	-0.0273469	-0.0110357	-0.00413875	-0.0245484	0.061026	-0.0179663	-0.00307597	-0.0234344
FSTL1	0.0417466	-0.00830734	-0.0304278	0.010091	-0.0050493	0.0393595	0.0300251	-0.0005017	0.00364569
CAST	0.0415811	-0.0104406	-0.0412378	0.00226238	0.0183496	0.0283944	0.0174272	-0.00981346	-0.0230166
ANXA1	0.0413784	-0.000189082	-0.0309838	-0.0106007	0.00127784	0.0581256	0.0170437	0.0180236	-0.0132505
ARSJ	0.0407439	-0.042167	-0.00118918	-0.0607823	-0.0190976	0.00570092	-0.0409956	0.00552602	-0.012324
PTPN14	0.0402162	-0.0290414	-0.00144945	-0.0262123	0.00924323	0.000477253	-0.000667879	-0.0627741	0.0170313
YBX3	0.0402142	-0.00449872	-0.0323504	-0.0217791	0.0267716	0.0563077	0.0105379	0.00998125	0.00855646
SP100	0.0400923	-0.0242915	-0.0361055	-0.000934131	-0.00328158	0.000637653	0.00998012	-0.0313395	-0.0353557
AKAP13	0.0400686	-0.0289473	-0.0402962	-0.00423446	0.0134444	-0.0258321	0.0267405	-0.0218786	0.036039
IQGAP1	0.0396811	-0.0156011	-0.00373391	-0.0291379	0.0374511	0.0327672	0.00701335	0.00649797	0.00106346
SEMA6A	0.0396602	-0.036708	-0.0292846	-0.00140209	-0.0511738	0.00434632	-0.0056956	0.0430122	0.0772241
ROBO2	0.039403	-0.0421634	0.0174385	0.0767662	-0.0714378	0.0170362	-0.0564756	-0.0165109	-0.0109212
CDHR3	0.0392489	-0.000231236	-0.0254114	0.0348428	-0.0014936	0.00438053	0.0205485	0.0229504	-0.00183108
CPQ	0.039138	-0.0217887	-0.0371717	0.0307146	0.0110979	-0.0103698	0.00504898	0.00284928	-0.0431792
LGALS3	0.0385679	-0.00561826	-0.00572238	-0.04421	0.0128405	0.0444859	-0.0303871	-0.00232624	-0.0356035
NEDD9	0.038515	-0.0269578	-0.016594	-0.0345957	0.0287168	0.00105429	-0.0147793	-0.0224863	0.0127872
IRS2	0.0383842	-0.025424	-0.0296127	-0.00944635	-0.0261146	0.0603758	-0.0126018	0.00335095	-0.0277565
ANO6	0.0381911	-0.0274094	-0.0376497	-0.00798102	0.0189125	0.0206525	0.0383078	0.0309366	0.0130329
ERBB2IP	0.0379489	-0.02601	-0.0373267	-0.00334226	-0.0211621	0.0256351	0.0266281	0.00601365	0.0315724
MSN	0.0377849	-0.0102106	-0.0309346	-0.0127545	0.0462046	0.0485903	0.0103289	-0.0231752	-0.0167518
EPAS1	0.0377657	-0.0101041	0.00269718	-0.0532407	0.0658073	0.0255461	-0.0192013	-0.076591	-0.0313911
ARHGEF3	0.0373632	-0.0241767	-0.0367831	0.0188191	0.0013662	0.0155696	0.0170001	0.0555483	0.0060722
LRAT	0.0373531	-0.0218349	-0.0463172	0.00178956	-0.0171177	0.0162399	0.0120397	0.000449009	-0.0361388
PARP14	0.0373379	-0.0326786	-0.039056	-0.0107084	-0.0194514	-0.00193182	0.0156051	-0.00794487	-0.00301629
TNFRSF19	0.0373269	-0.0399454	0.0025456	-0.0187148	-0.0450308	-0.00061469	-0.0301868	0.00115311	0.021402
NNMT	0.037263	-0.00795554	-0.0447303	-0.000936579	0.000140039	0.0542508	0.0234555	0.0313984	-0.0193135
APOL2	0.0370904	-0.010537	-0.0418741	-0.00892978	-0.0109618	0.0438061	0.0123049	0.0193003	-0.0110792
ULK4	0.0370817	-0.0321136	-0.0230557	0.0170102	0.000131011	0.0310957	0.012698	0.00435473	-0.0344577
TIPARP	0.037081	-0.00669541	-0.0416662	0.00108527	0.0130399	0.0318732	0.0228456	0.0341748	0.0188817
TCAF2	0.037025	-0.0077388	0.00935702	-0.0504133	0.0198445	0.0213727	-0.038933	0.00372705	-0.0402977
NFIA	0.0370181	-0.0443215	0.000311936	0.0751204	-0.0568006	0.0236088	0.00858383	0.0350561	0.0822541
WLS	0.0368881	-0.0149517	-0.0287852	-0.00532021	-0.00358528	-0.0411716	0.048944	0.0663121	0.0556958
LYST	0.0368206	-0.0119626	-0.0391926	-0.0146711	0.0099223	0.00653771	0.0013586	0.0286774	-0.0231373
LATS2	0.0366423	-0.0122446	-0.0195992	-0.00374456	0.0158263	0.0391283	0.00631768	-0.028478	-0.00170834
PMP22	0.0365048	-0.013105	-0.0129867	-0.0301305	-0.0148515	0.00749923	-0.00558365	-0.00209276	0.000353208
ZFP36L2	0.0360274	-0.0147357	-0.0396112	-0.0110895	-0.0200222	0.035607	0.0234382	0.00454239	0.0122816
GBP1	0.0356548	-0.00939747	-0.0499382	-0.00639267	-0.00392153	0.0559634	0.0277122	0.0224946	-0.00125718
IGFBP5	0.0353494	-0.00225919	0.0152046	-0.00767108	-0.00344899	0.0248263	-0.0307775	-0.0145471	-0.0871763
MAP3K14	0.0347673	-0.0150244	-0.0330539	0.0073799	0.00397245	0.00601787	0.0295018	0.0679298	-0.0030786
FERMT2	0.0346281	-0.0199017	-0.0344394	-0.027328	-0.000610335	0.0473573	0.016681	0.0217049	0.0462443
RFX2	0.0345192	-0.0273867	-0.0212435	0.0327742	-0.0112615	0.0146066	0.0289235	-0.00415814	-0.0325921
SH3PXD2B	0.0341566	-0.0378124	-0.0210708	-0.0235842	-0.0147223	-0.00681911	-0.0275361	-0.00846766	0.00164825
EPHA4	0.0340207	-0.0491101	0.00885978	0.0155586	-0.0311989	-0.00015395	-0.0182437	-0.0286048	0.0317238
COL6A2	0.0338744	-0.0148582	-0.00952345	-0.0342893	0.0514158	0.0309487	-0.0244066	-0.0391374	-0.0243491
S100A10	0.0336504	-0.00136902	-0.0222659	-0.0278716	0.00746829	0.0470082	0.00662785	0.0205606	-0.0145026
B4GALT5	0.0336411	-0.031785	-0.0228848	-0.0234144	-0.0207224	0.0348254	0.000711147	0.0254965	0.0434571
ZFP36	0.0333795	-0.0056299	-0.0421699	-0.0310822	0.0233303	0.0434755	0.0194769	0.0116486	0.0213105
NEK6	0.0333536	-0.044029	-0.000946158	-0.0464084	-0.0149091	-0.0156278	-0.0278706	0.0381792	0.0163527
FLNA	0.0331388	-0.0051392	-0.0240123	-0.0322782	0.0281441	0.06213	0.00233667	0.0207703	-0.020948
CPNE4	0.0329939	-0.0405162	0.0169168	-0.0419814	-0.0499065	0.0266214	-0.041258	0.0110226	0.0274164
TRIM22	0.032893	-0.0277391	-0.0362505	0.00404777	-0.0283171	0.00775219	-4.13645e-05	-0.0125535	-0.014083
RUNX1	0.0325696	-0.0397616	0.00853862	-0.0693174	0.0261494	0.000261201	-0.0122894	0.0225734	0.0141168
BMP2K	0.0325178	-0.0131783	-0.0371215	0.0169039	-0.00157155	0.00379879	0.0501524	0.0101121	0.0256945
RRBP1	0.0322925	-0.025178	-0.00735061	-0.036368	0.0128329	0.00553968	-0.0210945	-0.0237402	-0.013808
MAP7	0.0321767	-0.00664196	-0.03162	0.0114922	-0.015339	-0.0366249	0.0133884	0.00897919	-0.0095441
SPOCD1	0.0320884	-0.00672253	-0.0219262	-0.0538931	0.0393129	0.0334626	-0.0126764	0.0402111	-0.0208474
ITGA7	0.0320733	-0.0324924	0.014035	-0.0392839	-0.0387549	-0.0129668	-0.0302002	-0.024768	0.00382426
CCDC109B	0.0320294	-0.0282578	0.0124591	-0.0144014	-0.0081544	0.0435775	-0.0309643	0.00173054	-0.0366403
ADAMTS3	0.0315597	-0.0181896	-0.00693226	-0.0187078	-0.021405	0.0347317	-0.0177278	0.0216617	0.0137218
LMO2	0.03153	-0.0383036	-0.0168825	-0.0335671	-0.028221	-0.0225522	-0.0387524	-0.00515047	-0.00284391
FRMD3	0.0314679	-0.0112868	-0.0356526	0.0407631	0.0270419	0.0371681	0.0057436	0.0652437	0.0201819
ANXA5	0.03116	-0.0268692	0.00792004	-0.0428438	-0.0210426	0.00863217	-0.0190902	-0.024419	-0.0134901
BARD1	0.0311407	-0.0587114	0.0139316	-0.00138067	-0.0217058	0.0216234	0.0491597	0.0150744	0.0121774
NR2F2-AS1	0.0311114	-0.0506299	0.00667267	0.0326082	-0.00632516	-0.0369517	-0.098336	0.0104812	0.033565
COL8A1	0.0309366	-0.0170377	-0.0327067	-0.00280436	0.0100006	0.0143546	0.00690554	0.00715073	-0.0135282
KLF6	0.0307656	-0.00604473	-0.0193991	-0.0452187	0.0401689	0.069785	0.0273351	0.00680376	0.0383745
PROS1	0.0307474	-0.0123917	-0.0416298	0.00229823	0.0189795	0.00284057	0.0151944	0.0369094	-0.00106591
STAT1	0.030505	-0.0413647	-0.029758	-0.0149754	-0.0348108	0.0246893	0.0132933	0.006375	-0.00599343
SAT1	0.0302466	-0.0143799	-0.0490526	-0.0296007	0.0400427	-0.000907088	0.010535	-0.00483584	0.0119507
FAM134B	0.0302108	-0.00954282	-0.0225585	0.00780771	0.00291864	0.00702589	-0.00596849	0.0648987	-0.00103935
TGFBR2	0.0300098	-0.0138772	-0.0246137	-0.0137279	0.0562636	0.000273435	0.00082244	-0.0283252	-0.00561116
COL5A2	0.0299472	-0.0236328	-0.0251166	-0.00393573	0.0292518	0.0286313	0.00919551	-0.0181679	-0.00306455
ST5	0.029861	-0.0303363	-0.0356055	0.0100494	0.0108902	-0.0334941	0.0321558	-0.00390671	-0.00626806
DNAH9	0.0298542	-0.0144581	-0.0302832	0.0420904	-0.0174798	-0.0125383	0.0182287	0.0112481	-0.0552206
WDR78	0.0298179	-0.010226	-0.0331892	0.0430295	-0.0138122	-0.00387434	0.031288	-0.000393371	-0.035451
SLC25A37	0.0297968	-0.0119891	-0.0119428	-0.00582578	0.0388432	0.00144432	0.0129144	0.0287996	0.0034315
ATP10A	0.0297378	-0.0229494	0.0016599	-0.0308855	0.0384693	0.0322615	-0.00751508	-0.0459317	0.00495444
NLRC5	0.0295733	-0.023417	-0.0359098	-0.000418598	-0.0108133	-0.00259083	0.0124639	0.014612	0.0294649
WIPF3	0.0294734	-0.0372793	-0.0116256	0.00337563	-0.0608015	-0.00120074	-0.0343303	-0.0310585	-0.00214179
SKAP2	0.0290383	-0.0346835	-0.0114512	0.0525578	-0.00916349	0.0391894	-0.0450631	-0.00912959	-0.00776668
PDLIM5	0.0289597	-0.025474	-0.0467799	-0.0262744	-0.0101198	0.0176247	0.0503039	-0.00919953	0.0248532
PPFIA1	0.0289088	-0.00881703	-0.0491346	0.00865406	-0.0120986	0.0331794	0.0403567	0.0267344	0.00146429
MX1	0.0286689	-0.0224224	-0.0382869	0.00427841	-0.0194589	0.0253533	0.0138574	0.012404	-0.0172842
SOD2	0.0286504	-0.00229229	-0.0290198	0.0138862	0.00951262	0.0388793	0.0330022	0.0116845	-0.0192678
COL23A1	0.0285668	-0.0189092	-0.00463617	-0.0150429	-0.021247	-0.0274079	-0.0394205	-0.0574275	0.00558524
ITGAV	0.0285425	-0.0431235	-0.0315022	-0.0264867	-0.0152351	0.00236769	0.00202338	-0.00489008	0.0390986
PTPN13	0.0285267	-0.0298326	-0.0145674	0.00817954	-0.0033717	-0.017204	0.0360586	0.0420308	0.0070704
STARD13	0.0284531	-0.0387611	-0.00446649	0.0138196	0.0261786	-0.0166071	-0.0343708	-0.0584101	0.0185199
GPC4	0.0283918	-0.00539735	-0.0300944	0.0201839	-0.00128592	0.0123175	0.0174361	0.0149343	0.0365052
SEPT7	0.0281764	-0.0345497	0.00506167	0.00541662	-0.0416996	-0.00195788	-0.00290331	-0.000884447	0.022238
COBLL1	0.0281623	-0.0235038	-0.0128876	0.0290529	0.061084	-0.0071412	0.010182	-0.0463712	-0.0192834
C2CD2	0.028053	-0.00849316	-0.0247173	0.00227678	0.0216332	-0.00964818	0.0160323	0.0115876	-0.00541297
AC007246.3	0.0279831	-0.0148899	-0.034202	0.0237816	-0.0154122	-0.0131433	0.00808093	0.0113747	0.0032961
ARID5B	0.0279586	-0.0154165	-0.0362627	-0.0183456	0.0170666	0.0296889	-0.00399754	0.0168303	0.0127066
AK4	0.0279471	-0.00917244	0.014371	-0.0272941	-0.0158908	0.0251956	-0.0166943	-0.0142431	-0.0309434
SRPX	0.0279452	-0.0183338	-0.00758825	-0.0412666	-0.0126367	-0.0149782	-0.00754685	0.0306113	0.0015902
PPP1CB	0.0279102	-0.0248212	-0.0313634	0.000178109	-0.00112921	0.0362088	-0.00055337	0.00791506	0.0182843
BNC2	0.0277382	-0.0138885	-0.0141666	0.0190093	0.039577	0.0141856	-0.00208679	-0.0171848	-0.0166058
HES1	0.0277045	-0.00296283	-0.0149126	0.00155486	0.00490991	-0.00272819	0.0130897	-0.00451577	0.0167511
MSI2	0.0276249	-0.0445249	-0.00952863	0.0086691	-0.0661179	-0.0201978	-0.0476883	-0.0196675	-0.00564411
RBM47	0.0275248	-0.0178347	-0.022333	-0.00629556	-0.00581199	-0.0107364	-0.00951701	-0.00261286	-0.023401
PGM2L1	0.0274186	-0.00844618	-0.0059471	-0.0458409	0.0327325	0.0368695	-0.00709302	0.0509121	-0.00933264
ARHGAP18	0.0274063	-0.0238618	-0.0294085	0.0156635	0.00745909	-0.00350819	-0.000743789	-0.0385372	-0.00926489
HIF1A	0.0273352	-0.00930423	-0.024242	-0.0239374	-0.0159357	0.0316826	0.0244829	0.00786724	0.05748
ARHGEF10	0.0272716	-0.0107865	-0.0230054	0.00321152	0.0355301	0.0186756	0.0245175	-0.00305962	-0.0111155
SIPA1L2	0.0272324	-0.0386572	-0.012066	-0.0318449	-0.0031512	0.0164823	-0.0314476	0.00665992	0.0159941
FGF1	0.0271134	-0.0105427	-0.0297246	0.0163707	-0.00633478	-0.0392055	0.00988367	-0.00460772	-0.000107904
ASPH	0.027111	-0.0179552	-0.0249197	0.0226947	0.000566218	0.00598227	0.0325771	0.0122155	-0.0092968
SNTB1	0.0271002	-0.0104673	-0.0183665	0.0287425	0.030573	0.00642138	0.0331867	-0.0406334	0.0196035
TGFBR3	0.0270951	-0.00193461	-0.0386051	0.00917632	0.015273	0.0129451	0.0288356	-0.000161474	0.00859198
UACA	0.0270208	-0.00850593	-0.00180478	-0.00078882	0.0547619	-0.00684793	0.0165662	-0.0721434	-0.00863741
NPNT	0.0269552	-0.0416924	-0.0210889	-0.00618815	-0.0303429	-0.0128956	-0.0232635	-0.0638058	-0.0229725
PER1	0.0268345	-0.0120777	-0.016837	-0.0169975	-0.00294269	0.00727085	0.00856587	-0.0321062	0.00548717
PLCE1	0.0268016	-0.0521749	-0.0191366	-0.0113306	-0.0413125	0.00499374	0.0222443	0.0209055	0.0329412
SEC24D	0.0267089	-0.00737096	-0.00611894	-0.0213552	0.050062	0.0251907	0.000620768	-0.00509464	-0.0186731
HERC6	0.026701	-0.0206517	-0.0420833	0.0151505	-0.0289737	0.00520824	0.0244434	0.00811178	-0.0192298
GNG12	0.0266192	-0.0382633	-0.0151219	-0.0361806	0.00869364	-0.0284813	0.00619865	0.0461495	0.0150072
DNAH11	0.0265955	-0.00490112	-0.00994448	0.0361256	0.00733485	0.0209301	-0.0016484	0.0132649	-0.0495512
AHR	0.0265039	-0.011884	-0.0218043	-0.0246211	0.00623542	0.0492081	-0.00228912	0.0453869	0.02293
GPI	0.0264764	-0.0074671	-0.00933849	-0.0186096	0.00254832	0.0387995	-0.0158617	0.0112368	-0.0605653
PDGFA	0.0263826	-0.0313549	0.0198267	-0.0607704	-0.0255747	-0.0026189	-0.047218	-0.0449193	-0.0163431
TJP2	0.0263168	-0.0030116	-0.0408681	0.0225545	0.00172999	0.0305146	0.0487838	0.018518	0.0269085
SPATA17	0.0262918	-0.0110725	-0.0306037	0.0523486	-0.0140846	-0.00679767	0.0277702	0.00787934	-0.0410627
PLPP1	0.0262027	-0.0261721	-0.0350258	0.0203772	0.0267624	0.0143256	0.0232909	-0.0156826	-0.0109047
CPEB2	0.0261381	-0.0344788	-0.037611	-0.013647	-0.00964636	-0.00118452	-0.00666642	0.0177604	-0.0236204
USP53	0.026117	-0.0109773	-0.0148404	-0.0127115	0.0245823	0.00548591	-0.00651495	-0.0167962	-0.0368981
SLC27A1	0.0260703	-0.0267568	-0.00892342	-0.0315531	-0.0275803	-0.00469404	-0.0301521	-0.0108805	-0.0290931
ITGA6	0.0260295	-0.0128945	-0.0308618	0.0316366	0.00955179	-0.0114288	0.0148635	-0.0174234	0.0279212
NEXN	0.025987	-0.00571873	-0.0342103	0.00329858	0.00224537	0.0444663	0.0329735	0.0161653	0.0142484
ADAM9	0.0258725	-0.0280388	-0.00753067	-0.0406479	0.0118797	0.0354362	-0.0111645	0.0200466	0.0260843
CNTNAP3	0.025838	-0.0159927	-0.0256513	0.0113902	0.0234736	-0.00659316	-0.0006692	0.0252449	-0.00407236
GAN	0.025805	-0.00510664	-0.0317207	0.0143636	-0.0189455	0.0119653	0.0156633	0.0119035	0.0349283
SWAP70	0.0257324	-0.0334091	-0.00021457	-0.0246327	0.0135697	-0.0102257	-0.0130682	-0.0608148	-0.0111472
SMAD1	0.0257228	-0.0359798	-0.0290556	-0.0132528	-0.019632	0.0267823	0.0062171	0.0264141	0.00649625
PYGL	0.0256283	-0.0277033	-0.00542474	-0.0249798	-0.0170125	0.000589376	-0.0407932	-0.00747337	-0.0225115
FAS	0.0255375	-0.00121632	-0.028957	-0.00608577	0.0149539	0.0403607	0.0220512	0.0203683	0.00691805
GLI2	0.0255301	-0.0413607	0.0108063	0.0285272	-0.0276233	0.00175608	0.00355813	-0.0413624	-0.00357732
ACACB	0.0254358	-0.0292412	-0.0258409	0.0278291	-0.0245742	-0.0483003	0.00175503	-0.0424432	-0.0246862
EMP3	0.0254341	-0.00511648	0.00322645	-0.0259698	-0.00777892	0.0194996	-0.00672208	0.00692495	-0.0145292
CHSY1	0.0253947	-0.0243343	-0.0010445	-0.0311553	0.030632	0.0293718	-0.0191124	-0.00150539	0.0116112
CSRP2	0.0252954	-0.00588714	0.003969	-0.0106034	-0.000756435	0.00270863	0.00782506	-0.00630135	-0.0153793
CFAP61	0.0252002	-0.0130799	-0.0386792	0.046303	-0.00577855	0.0198343	0.0181027	0.0197161	-0.0474486
HEG1	0.0250337	-0.0264806	-0.00597843	-0.00963195	0.0180214	-0.0196479	0.0138727	-0.0299536	0.0173143
DDR2	0.0250187	-0.00609388	-0.0283592	0.0238449	0.0322372	0.0032153	0.040822	0.0041779	-0.0145962
RDH10	0.0249978	-0.00911298	-0.0148071	-0.0235095	0.0125212	0.0349863	-0.00206778	0.0295544	-0.0151569
WARS	0.0249585	-0.0106566	-0.0275619	-0.00258694	0.0198807	0.0394581	-0.00850206	0.0129497	-2.65037e-05
IQGAP2	0.024941	-0.0398548	-0.0115511	0.0102299	0.00595067	0.00740228	0.0104157	-0.0177681	0.014431
IGFBP3	0.0249021	0.000623234	0.0160794	-0.0518478	0.0270629	0.0282144	-0.0285714	-0.00568991	-0.0269459
STK17A	0.0248121	-0.0346895	0.0192524	-0.0358776	-0.000541439	-0.0289483	-0.0293422	0.0303203	0.0220499
NOTCH3	0.024808	-0.0180657	0.00103549	-0.0208123	0.00996214	0.000942451	-0.000150411	-0.0192984	0.0213355
DCDC1	0.0246952	-0.00209738	-0.0348061	0.0517314	-0.000255538	0.0066055	0.0335032	0.0155646	-0.0424466
HS3ST3B1	0.0246914	-0.024051	-0.00455435	-0.0230343	-0.0127329	0.0194838	-0.0308878	-0.0100882	-0.0190748
MECOM	0.0246382	-0.0090523	-0.0102102	0.0111061	0.0184847	0.0618805	0.0396143	-0.0246219	-0.00480987
CNR1	0.0246286	-0.0309176	0.0118199	-0.0241915	0.00598032	0.00960754	-0.0579751	0.0640827	0.0074254
COL27A1	0.0246267	-0.0430675	-0.00100225	-0.0543458	-0.0078343	-0.0216864	-0.0254534	0.0330653	-0.00706106
RGS20	0.0245907	-0.0288939	-0.0239746	0.00924275	-0.0120509	-0.00308651	-0.0220704	0.0113847	0.0362275
BACE2	0.0245761	-0.0157562	-0.012404	0.00350955	0.0521	0.0171707	0.00747673	0.00301869	-0.014523
MFHAS1	0.0244992	-0.0293764	-0.0265861	0.0120694	0.00363231	0.0162246	0.0236269	0.0493512	0.0267723
FKBP9	0.0244859	-0.00730505	0.0219794	-0.0123761	-0.0022179	0.00416946	-0.0186153	-0.0153461	-0.0410366
ACTA2	0.0244522	-0.000890283	-0.0250913	-0.0116534	0.0249777	0.0515926	0.0304785	0.0139987	0.0237068
TLE1	0.0244158	-0.0221532	-0.0180193	0.00281924	-0.00680753	0.0111723	0.00311367	-0.0169563	0.0195526
KIAA0825	0.0243756	-0.0253789	-0.0277627	0.0259716	-0.0149138	0.0104508	0.0132293	0.00638075	-0.0167279
KCNE4	0.024212	-0.0390729	0.0191956	-0.0312272	-0.00281575	-0.033023	-0.0648197	0.0226132	-0.0178951
LGALS1	0.0242067	-0.00469307	0.00550117	-0.0214244	0.00730906	0.0344495	0.0049149	-0.0015083	-0.0150263
PLS3	0.0242036	-0.0142787	-0.000882612	-0.00444115	0.0257872	-0.00066063	-0.00504234	-0.0249957	-0.00997328
PTK2B	0.0241294	-0.0230043	-0.0293913	-0.0115375	-0.00488587	0.00789274	-0.00100542	0.0113284	-0.0200274
CRYBG3	0.0239625	-0.008262	0.00181932	0.010712	0.0277969	0.00402375	-0.00228713	-0.0262575	-0.0402163
SOCS2	0.0239215	-0.022424	-0.0076165	-0.0152883	-0.0235022	0.0121599	-0.0132535	-0.0159525	-0.00840629
RAD51B	0.0238887	-0.0556137	0.0237984	0.0178298	-0.0226559	-0.00743988	0.0247567	-0.0224534	0.0160242
EPSTI1	0.0238554	-0.0177343	-0.0282839	0.00336391	-0.00729372	0.0157324	0.0146845	-0.0104677	-0.00939284
ATXN1	0.0238493	-0.0318544	-0.0213053	-0.0336068	0.00154648	0.019292	-0.0227787	0.024231	-0.0267432
AQP1	0.0237665	-0.0123531	-0.0349895	0.0303729	-0.0040195	0.00949475	0.00978895	0.000189254	-0.00629175
NHSL1	0.0237528	-0.0460477	-0.000933436	0.00794666	-0.0228208	-0.0300834	0.00527112	-0.0163913	0.0573997
PDLIM7	0.0237402	-0.00765966	-0.0174618	-0.0329857	0.0386025	0.0343311	0.00946703	0.00639344	-0.00497325
C8orf4	0.0237138	-0.00259988	-0.0189	-0.00984297	0.041639	0.0323807	-0.000103632	0.00975396	0.0147516
SPARC	0.0237018	-0.00160648	-0.0209666	-0.0172492	0.0188375	-0.035171	0.0160824	-0.0481627	0.0212683
ANGPT1	0.0236784	-0.0227653	-0.0288674	0.026767	-0.00895989	-0.0244606	0.000314949	0.00199353	-0.0051656
CDC42EP4	0.0236197	-0.0166686	-0.0127764	0.0150638	-0.0148996	-0.025106	-0.00987539	-0.0254058	0.00803736
ITPKC	0.0235916	-0.00701055	-0.0376155	-0.0181581	0.0242175	0.0112913	0.00730022	0.0204339	0.00267551
HAS2	0.0235789	-0.00576671	-0.0287235	-0.00256972	0.00677205	0.0151082	0.0289608	0.0510499	0.0181579
CPD	0.0235636	-0.0181366	-0.0218594	-0.000225575	-0.0105316	0.0270631	0.00501011	0.0113636	-0.00376842
WASF3	0.0235305	-0.0307722	-0.00148214	-0.0114763	-0.0503289	-0.0491697	0.00164237	-0.0165567	0.0113029
FLG-AS1	0.0233862	-0.00956468	-0.0300089	-0.00691065	-0.00683242	0.040625	0.00922705	0.0125661	-0.0199881
STIM1	0.0233123	-0.0272018	-0.0241485	0.00982656	0.00229116	-0.0251984	0.0111643	0.00589211	-0.0359446
MEOX2	0.0232577	-0.0496222	0.0230608	0.0318859	-0.0520365	-0.00191839	-0.0774338	-0.0630609	0.0175881
METTL15	0.0232502	-0.0376555	-0.0153377	-4.61109e-05	-0.0211476	0.00466936	0.00153017	-0.00405711	-0.0365478
RCN1	0.0230452	-0.00432287	-0.0247145	0.0184482	-0.00801325	0.0176781	0.0234954	0.00118901	-0.0101151
A2M	0.0230408	-0.0204631	-0.0310487	-0.0101938	0.0501277	-0.00815797	-0.00032795	-0.00427385	-0.00694287
DDX58	0.0229948	-0.0183577	-0.0402166	0.00868157	-0.0156013	0.023953	0.0202591	0.00793522	-0.0017932
MATN2	0.0229889	-0.0266253	-0.0486827	0.00123169	-0.026022	-0.0155708	0.0187729	0.0308015	-0.0124681
EML6	0.0229666	-0.0255449	-0.0172152	0.0426854	0.00319042	0.00991597	0.00236485	0.0208126	-0.0321461
LEF1	0.0229237	-0.0401407	0.00480071	-0.0143914	0.070799	-0.0352549	-0.0284854	-0.0628154	0.0139669
STK33	0.0228887	-0.0508428	-0.0210836	0.0344398	-0.071887	-0.0177551	0.014241	-0.0101819	-0.0127246
HIPK3	0.0227987	-0.0171726	-0.0415036	-0.00626449	0.021178	0.0286825	0.0101912	-0.0017769	-0.0295026
EGFR	0.0227703	-0.0240808	0.0117086	0.0100611	-0.12971	0.0725076	-0.0308114	-0.142731	-0.0359946
CGNL1	0.022752	-0.0139469	-0.0106482	0.0197541	0.0128226	-0.0130026	-0.0247394	-0.0210396	-0.00385623
SYNJ2	0.0227207	-0.0285383	0.00142213	-0.0347498	0.020488	-0.00777019	-0.022038	-0.00928361	-0.00500472
SEPT11	0.022594	-0.0404924	0.0205385	-0.0107577	-0.00397329	0.0296628	-0.0136692	0.00800279	0.0136682
TEAD4	0.0225793	-0.00737502	-0.00946781	-0.018533	0.0485454	0.0287859	0.00792384	-0.00984654	0.0214795
TRABD2B	0.0225393	-0.00466287	-0.0274861	-0.00354839	0.0150634	0.0431672	0.00612097	0.0194116	0.018539
MBNL1	0.0224879	-0.0331295	-0.0107492	-0.00213205	0.0149059	0.0169461	0.0330692	0.0173659	0.0461646
ADAM32	0.0223601	-0.0193687	-0.00731154	-0.0230874	-0.0031163	0.0256769	-0.0121453	0.0112265	-0.0138935
ITPR1	0.0223339	-0.0133408	-0.0142877	-0.0210976	0.040677	0.00665913	-0.00313747	0.00756535	-0.034358
IL6R	0.0223097	-0.000922438	-0.0294742	-0.0120664	0.0244263	0.0114669	0.0140621	0.021528	-0.0175811
CP	0.0222917	-0.00100486	-0.0419514	0.0326565	0.0229021	0.00099205	0.0221255	0.0222513	0.00105796
C9orf3	0.0222768	-0.0231606	-0.0346217	0.0135826	0.0184434	0.0401405	0.033121	0.0490479	-0.0153834
NWD1	0.0222609	-0.00111742	-0.0356128	0.0456901	-0.00150714	-0.0168779	0.0225469	0.00198824	-0.0434559
SMIM3	0.0222234	-0.0105564	0.0124523	-0.03892	-0.00245716	0.00898107	-0.0233361	-0.0162765	-0.0355294
ALDH7A1	0.022217	-0.029062	-0.00246187	0.0310634	-0.0320935	-0.00801918	0.0130334	-0.00701702	-0.0166102
MPP6	0.0221922	-0.0231381	0.00435574	0.0171638	-0.000568421	-0.000838275	0.0130462	0.0138407	-0.0268826
SPRY1	0.0221867	-0.0288481	0.0257086	-0.0598818	0.0363217	-0.0225172	-0.0390065	-0.0687182	0.00498215
CFAP221	0.0221526	-0.00840734	-0.0305805	0.0447385	-0.00730183	-0.0123348	0.0326933	0.016593	-0.0283058
CTC-340A15.2	0.0221477	-0.0167621	-0.00947756	0.0114691	-0.0298472	0.115325	0.00978853	0.02026	0.00146998
TIMP1	0.0221016	-0.0197925	0.0147777	-0.0439633	0.00375397	-0.0321044	-0.0269173	-0.017118	-0.0140206
AC013461.1	0.0220537	-0.029421	0.0140241	0.0283311	0.0262065	0.0218385	0.0160362	-0.00730435	-0.0298989
SBF2	0.0220044	-0.034397	0.0106212	-0.00322074	0.00830327	0.00475062	-0.0343302	-0.0118577	-0.0780946
KIF13B	0.021967	-0.0422008	-0.00450904	-0.021458	0.0104786	-0.0254658	-0.0211148	-0.00321955	-0.00562056
EGF	0.0219163	0.00256176	-0.0321887	0.0198151	-0.00216865	-0.0115793	0.0237405	0.0100538	-0.00158966
SPRY2	0.0218823	-0.0222434	0.00694968	-0.0401897	-0.0230691	-0.0142024	-0.0299233	-0.000776422	0.0226754
HLA-E	0.0217415	-0.00123794	-0.0184342	-0.0103498	0.0125299	0.00994088	0.0131676	-0.0128498	0.00960942
AHI1	0.0217329	-0.0377674	-0.0111496	0.0179395	0.0184664	-0.0174991	0.0358434	0.0191847	-0.0065155
ARHGAP6	0.0217061	-0.00828131	-0.0352402	0.0021998	0.026416	-0.0548994	0.0290542	-0.0101649	0.024276
CHSY3	0.0216731	-0.00846122	0.0042917	0.00378487	0.0300312	-0.0286221	0.0174006	-0.00820894	-0.0576134
OSBPL10	0.0216161	-0.0471119	0.0176174	-0.0376329	0.00755625	-0.0471284	-0.0139925	-0.0243105	0.00766033
WDFY2	0.0215581	-0.0316138	-0.0111702	-0.0138068	-0.0142141	-0.0172734	-0.0167178	0.0226443	0.00966973
LAMA1	0.0215037	-0.0336458	-0.00830186	0.0347436	-0.0116868	-0.0607928	0.0276573	0.0305302	0.0343361
INPP4B	0.0213353	-0.0242086	-0.0143575	0.019056	-0.0296689	-0.0621074	0.0109088	-0.035983	-0.00656349
IQCK	0.021332	-0.0098612	-0.0222806	0.028912	-0.0121031	-0.0250997	0.00435265	0.00789264	0.0233675
STAC	0.0213218	-0.0348874	-0.00355276	0.00866071	-0.00526683	0.0494005	0.0121706	-0.0221356	-0.0272495
C6orf141	0.0213056	-0.00806117	0.00752005	-0.0385236	0.0127989	0.0106759	-0.0194579	0.00777573	-0.0240182
HLA-A	0.0212545	-0.0214087	0.00804546	-0.0383503	-0.0332893	-0.0240732	-0.0162362	-0.0122761	0.00121965
AC074391.1	0.0211928	-0.0306544	-0.0167633	-0.00659727	-0.0142318	-0.0434259	-0.00858567	0.0030343	-0.021195
BBS9	0.0211572	-0.0239463	-0.0385507	0.0253172	-0.0155474	0.0134512	-0.0144947	0.00389007	-0.0341551
PLCH1	0.0211408	-0.0162978	-0.0202203	0.0488536	-0.00211937	-0.0183697	-0.0015747	0.00398529	0.0202341
STAC2	0.0211084	-0.0031556	0.00379292	-0.0179308	0.00769308	0.0175923	-0.0139788	0.0152588	-0.0409719
PPARGC1A	0.0210666	-0.0273957	-0.0283032	0.00141458	-0.0453052	-0.0224321	-0.010705	-0.0246231	-0.00899533
DANT2	0.0209726	-0.0260997	-0.0242126	0.02491	-0.0133577	-0.0529904	0.01616	0.0309458	-0.0713955
RELB	0.0209637	-0.00226974	-0.0107225	-0.0240123	0.0395462	0.0240882	0.00564512	-0.00408904	0.0105625
NES	0.0208911	-0.0435582	0.0253565	-0.0318403	-0.0284606	-0.0191014	-0.0153797	-0.019804	0.00465994
FAT1	0.0208509	-0.0280594	-0.000206909	-0.010136	0.00587711	-0.0174026	-0.00766488	0.0115667	0.0200502
RDX	0.0208193	-0.030583	-0.023835	-0.000735706	-0.00443958	0.0304103	0.0281768	0.0138564	0.00586848
ZFYVE28	0.0207915	-0.0100909	-0.03758	-0.00775737	0.0361129	-0.00329565	-0.0058977	0.00420934	-0.0513886
CCND3	0.0207794	-0.00620691	-0.0222323	-0.0231389	-0.0162857	-0.0325747	-0.00260935	-0.0214975	-0.00404321
CA2	0.0206889	-0.0125698	-0.0155221	-0.0144105	0.024604	-0.00116337	0.00288761	-0.0397989	0.0228593
OCIAD2	0.0206878	-0.0151763	0.00062199	-0.0191774	0.00265224	0.0282929	-0.0196779	0.0207537	-0.00925268
PODXL	0.0206805	-0.0278533	-0.00883861	-0.00498634	0.0367501	0.00281602	-0.0355611	-0.0152832	0.0413459
KIAA0040	0.020667	-0.0161128	-0.0192684	-0.0184481	0.00300714	0.00829606	0.00250473	0.0416772	0.0289465
CAMKMT	0.0206588	-0.0320526	-0.0122203	0.0212708	0.0114843	0.00460598	0.00399019	0.00354636	-0.0105636
ITGA5	0.0206104	-0.00380153	-0.00932497	-0.0371212	0.0765313	0.0168126	0.00083021	-0.0539452	-0.00391196
STON2	0.0205246	-0.0312416	-0.0131353	0.0391184	-0.0347564	-0.0131573	0.0325107	-0.00300796	0.0345742
JPH1	0.0204905	-0.044227	0.0163808	-0.0541453	-0.0285536	-0.0324804	-0.0316602	0.00575377	-0.0126127
SLC16A1-AS1	0.0204597	-0.0379135	-0.00201428	0.0126636	-0.00292068	-0.00508513	0.0137625	0.0186539	-0.0293834
SORCS2	0.0204285	-0.00244766	-0.021905	-0.0100343	-0.0218306	0.0868756	-0.0132868	0.00993679	-0.0238647
ALDH1A2	0.0203877	-0.00687884	-0.0177887	-0.000374696	-0.00221285	-0.00671152	0.00725563	0.0377661	0.0499587
BCAT2	0.020362	-0.00985758	-0.0117146	-0.00430025	-0.00722895	0.0252851	-0.00817287	0.00732711	-0.0290481
BICC1	0.020323	-0.0202859	-0.0114472	0.0376832	0.0390936	0.000686164	0.00686189	-0.0110976	-0.0235713
PPP1R42	0.0203212	-0.00481273	-0.0324329	0.0522353	-0.00488964	-0.0172922	0.0298463	0.0163614	-0.0343304
BAIAP2	0.0203083	-0.00289757	-0.0216589	-0.0143675	0.0172897	-0.00296263	0.00547652	0.0151985	-0.0180453
MKLN1	0.0202446	-0.0322897	-0.0563874	-0.0140258	-0.0606274	0.00850005	0.00774821	-0.0275134	1.77731e-05
LDLR	0.0202323	-0.00120653	-0.0200895	-0.0153329	0.0130115	0.0116364	0.0235759	0.00725389	0.0350777
DDB2	0.0201645	-0.0353167	0.0176656	0.0034636	-0.00801379	-0.00970335	-0.0106097	-0.0109511	-0.037328
METTL7B	0.0201352	-0.0256404	0.017429	-0.0439621	-0.0329649	-0.0237832	-0.0325387	-0.0259317	-0.0005549
LONRF2	0.0201201	-0.0344469	-0.018954	-0.0263643	-0.0116882	-0.00480668	-0.0338684	0.00248445	-0.047746
NFATC2	0.0201106	-0.00795495	-0.0325321	-0.0173227	0.0314989	0.0121986	0.0258035	0.00580181	0.00451121
HAP1	0.0201055	-0.0180735	-0.0291956	-0.0282531	0.0213605	-0.0346194	-0.018373	0.044776	-0.0262509
ATP13A3	0.0201003	-0.0260184	-0.000279695	-0.0283795	0.0202236	0.0441855	-0.0113637	0.0125002	0.00268461
SNED1	0.0200127	-0.0403594	-0.00514823	-0.0501782	0.0143797	-0.0501912	-0.0189512	-0.00809018	-0.0087341
VOPP1	0.0200044	-0.0182948	0.00647566	0.0240577	0.00904311	0.0685477	-0.032659	-0.0112387	-0.0561043
LRGUK	0.0198811	-0.0309891	-0.0236792	0.0573043	-0.00907503	0.021192	-0.0244345	0.0275414	-0.0265293
CTD-2341M24.1	0.0198712	-0.0278929	-0.0208975	0.00809623	-0.0340662	-0.0386797	0.00333195	0.00115951	-0.00409523
DOCK6	0.0198534	-0.00724406	-0.00658107	-0.0260014	0.0800923	-0.0146764	-0.00247734	-0.0712609	-0.0131108
PYGB	0.0197767	-0.0264382	-0.0179538	-0.0300794	0.0144695	-0.00360013	-0.0122835	0.0304243	-0.0208383
AXL	0.0197636	-0.0030274	-0.029689	-0.0161874	0.0281852	-0.00686269	0.017368	-0.0152022	-0.000553287
TPRG1	0.0197409	-0.0171811	-0.0265012	0.0179622	-0.00386416	0.00703942	-1.04016e-05	-0.00082596	0.00723463
LAMA4	0.0197374	-0.0368541	-0.0215494	-0.0283572	0.0461899	-0.101619	0.0130371	-0.00623179	0.0589811
WISP1	0.0196998	-0.0169665	0.00129224	-0.0116179	-0.0188805	-0.00497682	-0.0159121	-0.0257408	-0.0111058
PDLIM3	0.0196955	-0.0104097	-0.00947967	0.0285565	0.0266927	-0.0261698	-0.00252774	0.0086355	0.0208489
AFAP1L1	0.019609	-0.0242091	0.00589259	-0.041954	0.0374422	-0.00416413	-0.0187013	-0.0798026	-0.0125025
ITGA3	0.0196011	-0.0108307	-0.00910772	-0.0470144	0.0311859	-0.00728894	-0.0227596	0.0323487	-0.0307232
COL16A1	0.0195419	-0.0242589	-0.0267442	-0.0250649	-0.0312723	-0.0480529	-0.00937423	-0.0112649	-0.0250562
TMEM158	0.0195396	-0.0216371	0.00119218	-0.0373116	-0.0029396	0.0306246	-0.0194386	0.015274	-0.0133295
IFIH1	0.0194789	-0.0124883	-0.0211184	0.0164805	-0.0152392	0.0055015	0.00867416	-0.00693412	-0.0057107
HERC5	0.0194679	-0.0121681	-0.00878229	0.00695172	-0.00865661	-0.00683607	0.0231658	-0.0044769	-0.0247784
PDZRN3	0.0194425	-0.0478696	0.0282185	0.0529279	-0.00586189	-0.0289407	0.0089116	0.0174541	0.0134112
EFHC1	0.0193263	-0.014286	-0.0127408	0.016294	-0.0242911	-0.00377543	0.0143265	-0.00151327	-0.0188638
ATG4C	0.0193147	-0.0179918	-0.0214819	0.0109059	-0.027006	0.0372775	0.0178229	0.0255462	0.00834181
CNGA3	0.0193091	-0.0106753	-0.00849482	0.00783033	-0.0314468	0.00841068	-0.014095	-0.00908511	-0.0137727
HS3ST3A1	0.0192962	-0.0213456	0.00291696	-0.0335008	0.0100107	-0.0151803	-0.022426	0.000782285	-0.028038
SUGCT	0.0192885	-0.01038	-0.021794	0.0270083	-0.00979109	-0.0156762	0.00874811	0.00224594	-0.0205974
RBM20	0.0192677	-0.0157369	0.00353907	0.0237503	0.014195	0.00407805	-0.0312955	-0.0324184	0.0164575
EPHA5	0.0192647	-0.00882188	-0.0339293	0.0100535	-0.0161073	0.0354353	0.00649485	0.0228005	-0.0476497
ERRFI1	0.0192321	-0.0238744	-0.00563092	-0.033706	0.00818612	0.0139438	-0.0180609	-0.0047644	-0.0250964
CTD-2587M2.1	0.0191497	-0.0439286	0.0188639	-0.0386966	-0.0213457	-0.00488549	-0.0392199	0.0050968	-0.0284311
GNA14	0.0191444	-0.0251507	-0.0320088	0.00773534	0.0254442	-0.0198054	-0.0126331	-0.0202812	0.00140324
DPYSL2	0.0190107	-0.00860255	-0.0318491	0.0108453	-0.00438036	0.0386028	0.0262842	0.0565489	-0.0226954
SUCLG2-AS1	0.0190034	-0.0132103	-0.0192161	0.0113792	-0.017374	-0.0329723	0.0259539	0.000269119	-0.0238308
ZSCAN5A	0.0189948	-0.0302804	-0.0275608	0.0226623	-0.0134075	0.0358599	-0.010847	-0.000130264	-0.024798
HS6ST1	0.0189876	-0.027938	-0.0285567	0.0364163	0.0100796	-0.0152369	-0.036176	0.0268229	0.0491633
WDR60	0.0188779	-0.00943889	-0.0143816	0.0344776	-0.00282896	0.0139768	-0.00302787	-0.00236499	-0.0521105
PLXND1	0.0187983	-0.00361425	-0.0102004	-0.0131896	0.0812176	-0.00858582	0.0174451	-0.0593267	0.00897667
UMAD1	0.018788	-0.0386055	0.0133851	0.0300585	-0.00753677	0.0322077	0.00835476	-0.000408856	-0.0471511
JUNB	0.0187792	-0.00327292	-0.0324662	-0.0259589	0.0317282	0.0540817	0.0466461	0.0221634	0.0713055
GJC1	0.0187697	-0.043891	0.037088	0.000986967	0.0204972	0.0280097	0.00505718	-0.0177673	0.0107642
WTAP	0.0187655	-0.00656995	-0.0206467	-0.00466764	0.0177637	0.0302118	0.0140036	0.00268852	-0.00482003
DUSP1	0.0187501	-0.00173379	-0.0228127	-0.0328818	0.0464132	0.0302577	0.009287	-0.0253082	-0.000284593
UGP2	0.0185902	-0.0326505	0.000850417	0.0136718	0.00517832	-0.0166047	-0.0057389	0.0178386	0.01695
PXYLP1	0.0185849	-0.0148311	-0.0179798	-0.000676792	0.0157805	0.0133295	-0.00114597	0.0156542	-0.024883
TNFRSF12A	0.0185803	-0.00977137	0.0146777	-0.0458152	0.0109442	-0.00144057	-0.0158743	0.0119701	0.00182659
COL28A1	0.0184999	-0.0469885	-0.0114606	0.0306383	-0.055944	0.00213304	0.0054694	-0.0334067	-0.009426
INADL	0.0184086	-0.0137253	-0.0212739	0.0383273	0.0107347	0.0227602	-0.028643	0.0230263	-0.0466756
FABP5	0.0183831	-0.0114021	0.00214022	-0.0149065	-0.0283707	0.0134955	-0.000125982	-4.09651e-07	-0.0157004
HELB	0.0183681	-0.0194206	-0.0128665	0.0659653	0.0219897	-0.0152843	-0.0550857	0.01606	0.0704368
IFI16	0.0183196	-0.0272725	-0.0359235	0.000280829	0.027406	-0.0101187	0.000492404	0.0119905	0.0391579
ZFP36L1	0.018284	-0.00406169	-0.0199713	0.00239445	-0.0139619	0.0393486	0.0351193	-0.012292	0.0273631
GOLGA4	0.018275	-0.0107321	-0.0180442	0.00556977	0.0049814	0.0150584	-0.0104534	0.00120816	-0.0357919
SLC9C2	0.018258	-0.00649064	-0.0332468	0.0512034	-0.00719441	-0.0134919	0.0239723	0.00492223	-0.0374825
PALMD	0.0182395	-0.00594897	-0.0288444	0.00598914	0.0666727	-0.00376227	0.01814	-0.0440501	0.00522109
FBXW7	0.0181988	-0.0299491	0.0106741	-0.0116232	0.0249659	0.0261465	-0.0190826	0.0100575	-0.0158642
JAG1	0.0181598	-0.0287015	0.0110706	-0.0628731	0.0353963	0.0210747	-0.029523	-0.0431672	0.0161176
SPECC1	0.0181413	-0.0440827	-0.0132642	0.0147566	-0.0177906	0.0156841	-0.0140772	0.00255669	0.00365383
CCDC175	0.0180975	-0.00721678	-0.0176486	0.0154922	-0.0149586	0.0117699	0.0112715	0.0258683	-0.0129024
SPDYA	0.0180744	-0.022306	-0.0154609	0.0338225	0.010714	0.0106564	-0.0210106	-0.00352055	-0.000823855
FAP	0.0180468	-0.0123404	-0.0241888	0.0268513	0.0215579	-0.0146604	0.0151527	-0.0387738	0.0129527
ZIC1	0.0180344	-0.0319692	-0.0093871	0.0625344	-0.0104517	-0.0138151	-0.0321871	-0.0121174	0.049344
MID1	0.0180292	-0.0459345	0.0098179	0.00880533	-0.00229273	-0.0389155	0.0144752	0.0152939	0.00654818
CFAP46	0.0179926	-0.00521525	-0.0323852	0.0363074	-0.00207294	-0.0110507	0.0201746	0.0141393	-0.029457
LPL	0.0179844	-0.0260986	0.00171661	-0.0447341	-0.0295463	-0.0584671	-0.0166714	0.0122185	0.0318288
FAM65B	0.0178771	-0.0168311	-0.00433748	0.030451	-0.0107526	-0.0199726	-0.0179678	-0.0245439	-0.0140633
CCDC146	0.0178588	-0.024407	-0.0365777	0.036963	-0.0216214	-0.00427638	-0.00599282	-0.00280439	-0.0486269
ITGA2	0.0178203	-0.0169306	-0.0103004	0.028264	0.0101996	0.00960798	0.0133358	-0.041401	-0.0123331
BCAR3	0.0178158	-0.0219691	-0.0246195	0.024039	0.0176113	-0.02789	-0.00226815	-0.0178905	-0.00020414
AC072062.1	0.0178016	-0.0485648	0.0257213	0.00777556	-0.0190195	-0.00229177	0.0413457	0.00743104	-0.00165943
PRDM16	0.0177561	-0.00809153	-0.0301642	0.0302884	-0.0146543	0.014891	0.0154838	-0.00953529	0.000606842
NID1	0.0177259	-0.0134689	-0.00384254	0.00471963	0.0455624	-0.0353089	0.0256283	-0.0388087	0.0379296
ZBED3-AS1	0.0177018	-0.0098878	-0.0402337	0.0348504	-0.0194894	-0.00276266	0.0278984	0.00758	0.00236265
PCED1B	0.0176888	-0.00594189	-0.032163	0.0409303	0.0335334	-0.014531	0.016652	-0.0156903	-0.000272493
NRN1	0.0175955	-0.000625289	0.00918616	-0.0153867	0.0133612	0.0264858	-0.0210356	0.00525185	-0.0402908
MOXD1	0.0174953	-0.0448241	0.0125606	0.00458566	-0.0303905	-0.0181965	-0.027975	-0.00468686	-0.0316903
JUN	0.0174842	-0.0136024	-0.0082391	-0.0384635	0.0195161	0.0258086	0.0244207	0.0192824	0.077038
TCTEX1D1	0.0174364	-0.00971318	-0.0357875	0.0479358	-0.00927555	-0.0155858	0.0305053	0.0027281	-0.050967
TNS1	0.0173915	-0.0296218	-0.0311569	-0.0465265	-0.00395819	-0.0198306	0.0033662	-0.0123699	-0.00564448
SOX9	0.0173381	-0.0171214	-0.00738248	-0.00690197	-0.0395918	0.0216844	-0.00171227	0.00190717	0.0281001
VGLL4	0.0172828	-0.0309477	-0.0224532	-0.00734965	-0.00610288	-0.0111899	-0.0113547	-0.00290864	0.0101599
ACTN2	0.0172551	-0.0178435	0.00136768	-0.00765237	-0.0297959	-0.00610641	-0.0135211	-0.00873474	0.00387664
DGKZ	0.0172365	-0.0370622	0.00885576	-0.0132482	-0.0341417	-0.0182083	-0.0558795	-0.0351772	-0.016002
AC015936.3	0.0171773	-0.00426366	-0.0273829	0.0546287	0.00304414	-0.0203007	-0.0131215	0.0172879	0.0243453
AGMO	0.0170533	-0.0448671	-0.000771104	0.0101866	-0.0735318	-0.0526625	-0.0520036	-0.0682055	0.0366405
HSPG2	0.0170156	-0.0152861	-0.00361555	-0.0280819	0.099074	-0.00229475	0.00501697	-0.101436	0.0123107
KDM3A	0.0170028	-0.00420474	-0.0161254	-0.00873701	0.00562373	0.0586332	0.00666918	-0.00345583	-0.021271
EFNA5	0.0169679	-0.016349	0.00983821	0.016325	0.0209556	0.0193971	-0.036875	0.00281178	-0.0725074
SPAG17	0.0169153	-0.00826277	-0.0290933	0.0240081	0.00552285	-0.00882865	0.0212343	0.00933219	-0.0431861
TPCN1	0.016898	-0.0110011	-0.0288264	0.0191086	-0.0237155	-0.0446339	0.00965217	-0.0233113	0.00893173
CCDC102B	0.0168817	-0.0307753	0.0030119	-0.0109847	-0.00495215	-0.0304092	-0.016806	-0.0300682	-0.00059984
RAB20	0.0168338	-0.0208006	-0.00500724	-0.0221999	-0.0109874	-0.0229554	-0.0195468	-0.014987	-0.00740354
RSAD2	0.0168216	-0.0147599	-0.0231112	0.0165688	-0.0155313	0.000610505	0.0138114	0.00170519	-0.0166176
UPP1	0.016776	-0.00853794	-0.00656005	-0.00334682	0.0649368	-0.00250104	-0.0147732	-0.0437019	-0.00704301
LOXL2	0.0167287	-0.00759748	-0.0160941	-0.0216753	0.0519571	0.00589361	0.000633901	-0.0292957	-0.00240734
RGS22	0.0166427	-0.033784	-0.0100194	0.0526463	-0.00819797	-0.038345	-0.00274396	-0.00836913	-0.0439318
CATSPERB	0.0165894	-0.00456541	-0.0171756	0.00377298	0.00305534	0.0215431	0.0113653	0.0139941	-0.00718547
PTCH2	0.0165835	-0.0109915	-0.0321073	0.0518072	0.00199653	-0.0131983	-0.0120354	0.00991528	0.0167259
NMD3	0.016551	-0.0180772	-0.0276101	0.047942	-0.000543603	-0.0285852	0.00780659	0.00270879	0.00343514
TNFRSF10B	0.01655	-0.0209879	0.00143898	-0.0205411	0.0189512	-0.00534083	-0.0136713	-0.018296	-0.0191618
SHISA6	0.0164499	-0.0273697	-0.0206905	0.00236346	-0.00838665	-0.05542	-0.0187405	0.0019643	-0.0408394
PPIL6	0.0164254	-0.00299658	-0.0263726	0.0444984	-0.00651055	-0.00954278	0.023433	0.00282546	-0.0349392
COL22A1	0.0164035	-0.0268989	-0.0162992	0.0143148	0.00788586	-0.00403398	0.00824275	0.0109776	-0.0321203
FAM129B	0.0163791	-0.00184424	-0.00604026	-0.0191484	0.0554598	0.00777363	-0.00663811	-0.00756937	-0.0202811
KATNAL2	0.0163698	-0.0426463	0.00125356	0.0156804	-0.0258907	-0.0431338	0.00573502	-0.0135378	-0.0235454
PDGFRB	0.0163619	-0.00319068	-0.0224669	0.00114485	0.0433967	-0.0297373	0.0138608	-0.0508319	0.022882
HNF4G	0.0162755	-0.0292231	-0.00734746	0.0142225	-0.0291795	-0.0666353	0.0133009	0.00221811	-0.0179581
CPED1	0.0162169	-0.028018	0.00110258	0.0344519	0.00720906	-0.00900564	-0.0374961	-0.047522	-0.00411205
ZNF521	0.0161545	-0.0329847	-0.0304081	0.0309028	-0.0347609	-0.0131854	0.0126467	-0.0367065	0.026655
PLB1	0.0161326	-0.00691106	-0.0239404	0.0196586	0.0115489	0.0043274	-0.00547883	0.0137721	0.00223645
LGR6	0.0161059	-0.0147495	-0.0160168	0.00981971	-0.0411344	-0.0344687	-0.0129764	-0.0472267	-0.0134664
ZFHX4	0.0160049	-0.0444781	-0.0267926	-0.00986749	-0.0620591	-0.00336004	-0.00519901	0.000748695	0.00871983
TMSB10	0.0159536	-0.00425538	0.0284523	-0.0423036	0.0154948	0.0307806	-0.0289044	-0.0082416	-0.0145956
IRAK2	0.0159161	-0.0214606	-0.00665006	-0.0416278	0.000942522	-0.0214461	-0.0230138	-0.00470902	-0.0131432
HS2ST1	0.0158464	-0.0502735	0.0151446	-0.0348595	-1.99461e-05	0.0051585	-0.00261064	0.0267315	-0.00900478
DDX60L	0.0158411	-0.0308847	-0.0209379	0.00379399	-0.0126303	-0.00220582	-0.0069158	-0.00634651	0.00302206
CCDC136	0.0158388	-0.00864405	-0.0251948	0.0581661	-0.00591052	0.0405897	-0.0258585	0.0169923	-0.0168091
AC026188.1	0.0158273	-0.00623884	-0.0206875	0.00337949	-0.00243451	0.019926	-0.00670119	0.0117586	-0.0252548
MICAL2	0.0157794	-0.00471628	-0.012885	-0.00938038	0.0683401	0.00620711	0.00327104	-0.0482419	-0.00695978
SPP1	0.0157562	-0.0086826	0.00133029	-0.0515981	0.00199766	-0.00468213	-0.0206918	0.0127592	-0.0163365
POSTN	0.0157029	-0.0282915	0.0189778	-0.053323	-0.00166813	-0.00560678	-0.0623796	0.0109099	-0.0148551
GBE1	0.0157008	-0.00580002	-0.00318761	-0.00308595	0.0306742	0.0556988	-0.00429628	-0.0190024	-0.0500329
WEE1	0.015634	-0.0438719	0.0395473	-0.0407201	0.0106835	0.0132285	0.0020976	0.014019	-0.0111364
EFNB2	0.0156086	-0.0224315	-0.00372999	-0.0123812	0.0259637	0.0310451	-0.0143219	-0.0130006	-0.0058619
AP000797.3	0.0156069	-0.0134023	-0.0223167	0.0229932	-0.00515434	-0.0220915	0.00466009	0.00130367	-0.0238055
ENO1	0.0156035	-0.00274484	0.00792001	-0.0155304	0.0204249	0.0131549	0.00876175	0.00961399	-0.0297789
MBNL2	0.0155744	-0.00537807	-0.0455408	0.00419728	0.0075646	0.0166307	0.00413367	-0.0153798	0.0266463
PALM2-AKAP2	0.0155536	-0.0272077	0.0214444	-0.0564336	0.0227545	-0.00993199	-0.0291438	0.0155611	-0.019408
SMAD3	0.015499	-0.0205946	-0.0323166	0.000493573	0.00119479	-0.00431726	0.0262748	-0.0229315	0.00462664
ITPRIP	0.0154938	-0.0141843	-0.00444082	-0.0168208	0.0429276	0.00832608	-0.00160291	-0.041261	0.0242342
WDR63	0.0154364	-0.000186625	-0.0180169	0.0358083	-0.00630342	-0.0154009	0.0176265	-0.000824303	-0.0304069
HIVEP2	0.0153448	-0.0149534	-0.0261279	-0.00959727	0.034075	-0.000513385	0.0128896	-0.020184	0.00247626
MERTK	0.0153176	-0.0135258	-0.027298	0.0129625	-0.0187336	-0.0398562	0.00777304	-0.0344009	0.0162299
ANKRD45	0.015301	-0.00424219	-0.0198078	0.0296706	0.00744237	-0.00550285	0.0195784	0.00463291	-0.0362105
SLC26A7	0.015281	-0.00703098	-0.00468082	0.0100971	-0.00644964	0.0304814	0.00630155	0.00267228	-0.0102079
CEMIP	0.0152376	-0.0109594	-0.0122234	-0.00712515	0.00586048	-0.00503217	-0.00728822	-0.00308952	-0.00847681
SPTBN1	0.0152128	-0.0400861	-0.0274811	-0.0113604	0.00347759	-0.0175857	-0.00165533	-0.00441997	0.0216723
SEC14L1	0.0150311	-0.0259853	-0.0121631	-0.0134608	0.00703238	-0.0317057	-0.0246033	-0.0545209	0.00426912
SMS	0.0149634	-0.0259239	0.0142402	-0.010733	0.0073584	0.0304918	-0.0183783	0.0115519	-0.000371304
ARL4C	0.0149457	-0.0138796	0.0240309	-0.00359562	0.0204419	0.0420236	-0.0451242	0.0150562	-0.043281
LGI1	0.0149247	-0.004934	-0.0278708	0.0318865	-0.0206071	-0.0360591	-0.00107052	-0.0191707	0.012899
KIAA1456	0.0148499	-0.0437151	0.00458463	0.00656132	-0.0171072	-0.0129382	-0.0304111	0.016211	-0.0115368
CLMN	0.0148203	-0.0199176	-0.00716345	-0.0116551	0.0343271	-0.0137375	-0.000466554	-0.00957706	0.00581194
PAX3	0.0145467	-0.021231	0.0123525	-0.0119506	-0.0173566	0.0233338	-0.00550724	-0.00256798	-0.0194287
CPSF4	0.0144793	-0.0190359	-0.0183117	0.0162056	-0.0125922	0.0265676	0.00770452	0.0196414	-0.00570215
FBN2	0.0144729	-0.0210338	0.0121531	-0.0363767	-0.00486038	0.0178956	-0.000886501	0.0371953	0.0673809
RAP1GAP2	0.0144324	-0.00470209	0.00176361	0.0184951	0.0210274	0.00162005	-0.0512514	0.00169064	0.00227702
EEA1	0.0143922	-0.0357291	-0.0217975	-0.0259157	0.00951959	0.0288831	0.0140904	0.0185469	0.00166347
SLC47A2	0.0143897	-0.00615762	-0.0280275	0.0376121	-0.00316716	-0.00625777	0.0228178	0.00910667	-0.0389642
CRY1	0.0143722	-0.0275108	-0.00919895	-0.0133051	0.00803033	0.0254931	-0.00229353	0.00826638	0.0171956
OSBPL1A	0.014342	-0.0466335	-0.00752213	0.0320773	-0.0176212	-0.00545971	0.00547261	-0.0129142	-0.00753458
TBX2	0.0143249	-0.00741645	0.00239397	-0.0216258	0.0234561	-0.0138922	-0.00988332	-0.0320453	0.014352
CAMK2B	0.0143056	-0.036052	0.00530439	-0.0443769	-0.0174837	-0.0228791	-0.0659275	0.00569928	-0.0364116
PHACTR2	0.0142956	-0.00699705	-0.0227295	0.023299	0.050955	-0.0162587	0.0258853	-0.0536383	0.0304749
SND1	0.0142881	-0.0219605	0.00298815	-0.0202171	0.0127664	0.0605722	-0.0136144	0.0151333	-0.013938
FHAD1	0.014255	-0.0147326	-0.020116	0.0602879	0.00855804	-0.00348252	-0.0128039	0.00505833	-0.00393949
FRMPD3	0.0142052	-0.00687304	-0.0239904	0.0371987	-0.0101592	-0.00729184	0.0227884	0.0274857	0.0361661
PVT1	0.0141434	-0.0297188	0.045489	-0.0284408	0.0243008	0.00730529	-0.00804501	0.0679403	0.0161794
NCEH1	0.0140406	-0.0220894	-0.00491901	0.00652247	0.011543	-0.0112575	-0.0114581	-0.00613905	0.00144706
COL25A1	0.014012	-0.0319044	0.0132502	-0.0400966	-0.0383732	-0.0119412	-0.0252147	-0.00627508	-0.00555187
CDK17	0.0140078	-0.0236076	-0.00857942	-0.0094327	0.0470848	0.0149938	0.00626287	-0.014144	0.0017568
RASGRP1	0.0139813	-0.0211046	0.000699862	-0.00297494	-0.0351773	-0.00567315	-0.00191782	-0.00246838	0.0372781
COL21A1	0.0139315	-0.00805161	-0.0242943	0.0453147	0.0171825	-0.000588386	0.0104126	-0.0281624	-0.0258784
GBAS	0.013897	-0.0260207	0.00437284	0.0198345	-0.0170764	0.0183778	-0.0290019	-0.00183184	-0.0386629
STK38L	0.013889	-0.00577319	-0.0367278	0.0169923	0.0126861	0.00444472	0.0173967	-0.00870663	0.0421572
CACNG8	0.0138313	-0.0312686	-0.00827415	-0.0488704	-0.0219374	-0.00247013	-0.0302169	0.0522432	-0.028992
LMCD1	0.0138159	-0.0173532	-0.0175127	-0.0107531	0.0313039	0.00825213	0.0239355	-0.000385598	0.0200749
MEF2A	0.0137898	-0.00992732	-0.00112525	-0.0240429	0.0428647	0.0172746	0.00277016	-0.0110074	-0.036699
HOXB3	0.013744	-0.019903	0.0203783	0.0300191	-0.0109006	0.0266386	-0.0602367	-0.0107154	0.019441
DPH6-AS1	0.0137277	-0.0145168	-0.0224631	0.0379104	-0.0177048	-0.0377601	0.0255081	-0.00640312	-0.035948
AR	0.0136748	-0.00519172	-0.021384	0.0194389	-0.0109863	-0.00392136	0.0337498	0.00583124	0.00869635
ROCK2	0.013674	-0.0400572	-0.00502104	-0.0238465	0.0105313	0.0199891	-0.0116403	-0.00761189	-0.0039548
PLPP3	0.0136651	-0.0186312	-0.0508551	-0.0159458	-0.0174687	-0.0220172	0.0125695	-0.0178901	0.0277189
PARVB	0.0136579	-0.0142818	0.0029666	-0.0316786	0.0377224	0.000787748	-0.0237042	-0.0656953	-0.01946
NPTX2	0.0135633	-0.0116084	0.0114129	-0.028766	-0.00988801	0.0010273	-0.0206656	-0.0106849	-0.0191797
RORB	0.0134559	-0.0435256	-0.0133196	0.0370906	-0.0309964	0.0136581	0.00304339	-0.0442664	-0.0229905
UBE2E1	0.0134435	-0.0270495	-0.021016	-0.0211708	-0.00504366	0.0513897	0.00573975	0.0113158	-0.00989464
BAALC-AS1	0.0134181	-0.00687777	-0.0269143	0.0155668	-0.00306734	0.00292738	0.0197354	0.0166201	0.000399027
PGM5P2	0.0134038	-0.0124489	-0.014878	0.0276752	-0.000808395	0.00908143	-0.0181865	0.0232782	0.0292257
GNAS	0.0133851	-0.0346644	0.0148586	-0.0388144	-0.0124421	0.0692998	-0.0374836	-0.0166074	-0.0165148
ITGBL1	0.0133558	-0.00575697	-0.0220333	0.0204563	0.001643	0.00463226	0.00671614	-0.00720596	-0.015335
JAKMIP2	0.013333	-0.0261928	-0.0330572	0.0316027	-0.0378301	-0.00468552	-0.00153511	0.0502962	-0.0171677
PDGFD	0.0133326	-0.0361578	0.00404994	0.0254554	0.0350412	-0.00867858	-0.0633374	-0.0423063	0.0286434
LYN	0.0132982	-0.00746717	-0.00834067	-0.00566108	0.0265491	-0.00286741	-0.00246673	-0.0373269	-0.0234323
SNX10	0.0131124	-0.0314248	0.0137754	-0.0343127	-0.000366669	-0.0561132	-0.00644599	0.0626533	-0.0083763
LRRC9	0.0130666	-0.00116708	-0.0238713	0.0389213	-0.00401626	-0.00259785	0.0220471	0.0121606	-0.0248737
SGK223	0.0130337	-0.0183288	0.0184957	-0.0142948	-0.00474413	0.0025166	-0.00492183	0.011052	0.0121115
TMSB4X	0.0130046	-0.0194089	0.0116053	-0.033954	-0.00895595	0.0223304	-0.0219104	-0.00688213	-0.00159756
ADAMTS14	0.0129318	-0.0277826	-0.0120665	-0.0352522	0.0294178	-0.0192489	-0.0193503	0.0195876	0.00364378
FOS	0.0129317	-0.00532404	-0.0338176	-0.0361175	0.0116127	0.0389319	0.049815	0.0275693	0.0870137
LHFPL2	0.0129072	-0.0341256	0.0217553	-0.044611	0.0411076	-0.00719269	-0.0169699	0.0413618	0.00241118
MAP3K19	0.0128748	-0.00393489	-0.0222853	0.0436121	-0.00581185	-0.0103647	0.0186443	0.00340944	-0.0365154
MAGI3	0.0128475	-0.0270343	0.000123772	0.0455148	0.0155391	-0.0102162	0.0266788	0.0235088	-0.00470933
IER5L	0.0128416	-0.00697222	0.00165261	-0.0334266	0.0184479	0.0165625	-0.012684	0.0223642	-0.00118945
IFFO2	0.0128284	-0.0135693	-0.0308265	-0.0135445	0.0173749	0.013921	0.0148677	0.025662	0.0230592
PFKFB4	0.0127794	-0.000705055	0.00937987	-0.0332103	0.0204707	0.00177097	-0.0211611	0.0114116	-0.0698373
PHLDB2	0.0127466	-0.0053844	-0.0167315	-0.00516511	0.054187	0.0146522	0.0146951	-0.0146543	-0.00704601
KIAA0355	0.0127255	-0.00498917	-0.00827159	-0.00319087	0.0275152	0.0292443	-0.00149184	-0.0151899	-0.0150924
TEKT1	0.0127212	-0.00561727	-0.0273191	0.0405671	-0.00422719	-0.00958629	0.0210873	0.00619588	-0.0410281
ZBBX	0.012686	-0.00241979	-0.0264027	0.045225	-0.0016691	-0.0190765	0.0279541	0.00821723	-0.0417236
LUZP1	0.012618	-0.0256138	-0.0150536	0.0171411	0.0314729	0.00197731	-0.0101776	-0.0174755	0.0223051
GNB4	0.0126105	-0.0337509	-0.00467386	-0.0126975	-0.00477204	-0.000855092	0.00625804	0.02495	0.0271965
DNAH6	0.0125557	-0.00657192	-0.0242013	0.0596162	0.00660008	-0.0275042	0.035304	0.0191268	-0.0488461
ARHGAP10	0.0125434	-0.0201257	-0.0352106	0.008985	0.0380563	-0.0457654	0.0453134	-0.0149851	-0.0126471
DTHD1	0.0124968	-0.00241577	-0.0244999	0.0373536	-0.0133354	-0.015889	0.021258	-0.00437021	-0.0268044
INPP5D	0.0124476	-0.00551749	-0.0197661	0.0217303	0.0734718	-0.01825	-0.0173592	-0.0695172	0.0360955
HNRNPH1	0.0124132	-0.0103718	0.0178645	-0.000837583	-0.00695265	0.0178244	-0.0128005	-0.0256749	-0.0120996
ARHGAP5	0.0123759	-0.0150392	-0.0283046	0.000856597	-0.00563049	0.0246482	0.0343583	-0.00424477	0.0082784
SUMF2	0.0123733	-0.01894	0.00895148	0.00840377	0.000652205	0.000572986	-0.00860224	0.010356	-0.0141392
MEGF10	0.0123383	-0.0267921	-0.0189832	0.0266343	-0.00962954	-0.0505519	0.00432289	0.0114655	-0.0267913
EPB41L4A	0.0121591	-0.0206978	-0.0314776	0.0074122	0.0273385	0.0256033	0.0201612	-0.0171387	0.0149957
KCNMB4	0.012158	-0.0265226	-0.0321696	-0.00997189	0.00457581	0.00807326	0.000521014	0.0414693	0.00770989
MYO1B	0.0121348	-0.00972471	0.00574504	-0.026713	0.106327	0.019049	-0.0168266	-0.0950982	0.0213205
TBCA	0.0120885	-0.0234899	0.0107165	-0.016621	0.00208398	0.0154692	-0.00399757	0.036161	0.00686278
IRF1	0.0120586	-0.00496177	-0.0081203	-0.00386275	0.0181847	0.0132218	0.0135917	0.00493871	0.0157176
CASC15	0.0119434	-0.0220737	0.0267243	0.109379	0.0395497	0.0501924	-0.0590337	-0.0142033	0.0316872
TG	0.0119274	-0.00837067	-0.0080889	0.00650723	0.0012871	0.0120991	-0.000791087	-0.00881219	-0.0158141
SAMD5	0.0118211	-0.00471113	-0.0114302	0.0274427	0.0557359	-0.0142567	0.0140975	-0.00639543	-0.0059812
PLD1	0.011766	-0.019298	0.00295868	-0.0141678	0.0373768	-0.0338634	-0.00997912	-0.0382737	-0.00618169
ENTPD1	0.0117524	-0.00638679	-0.0250683	0.00040577	0.0551173	-0.0279947	0.0261569	-0.0746235	0.035293
KLHDC8A	0.0117217	-0.0380386	0.0440924	0.00511146	-0.0252778	-0.0163605	-0.0685794	0.037284	-0.0303353
SPAG16	0.011704	-0.0448128	-0.0144098	0.0141858	-0.0199159	-0.00353257	-0.0108302	-0.00364132	-0.0408948
CCT6A	0.0115943	-0.013176	0.0192894	-0.0123568	0.000416325	0.037373	-0.0180333	-0.00933489	-0.0208148
SNTG2	0.0114646	-0.01239	-0.0238171	0.040471	0.0567566	-0.0216849	-0.0193679	-0.009417	-0.00193261
AC107218.3	0.011379	-0.0142854	-0.00996838	0.013919	-0.0137589	-0.00872695	0.00321782	-0.00215678	-0.0154247
JAKMIP2-AS1	0.0113589	-0.00263998	-0.013268	0.0414025	-0.00215868	-0.0212813	-0.0142292	0.0136615	0.0358382
NAALADL2	0.0112668	-0.0529236	-0.0144702	0.0109252	-0.062268	-0.0315244	-0.0109861	-0.00335636	0.00857809
PRIMA1	0.0112565	-0.01107	-0.00173927	-0.00296236	0.00338712	-0.00815247	-0.00772349	0.0164942	-0.00518718
FRMD6	0.0111806	-0.0210049	-0.0268672	0.00252203	0.00154919	-0.00992631	0.0135879	0.00961193	0.0373237
BBOX1-AS1	0.0111188	-0.00708489	-0.00631536	0.0122951	0.000473345	-0.00820478	0.00180195	0.00203171	0.0102775
PCOLCE2	0.0110694	-0.0157283	-0.00526065	-0.0312305	0.0119504	-0.00764506	-0.00905965	0.028871	-0.0365592
RCAN2	0.0109931	-0.00460013	-0.0292956	-0.0138039	0.0673955	-0.0197608	0.0110056	-0.0246261	-0.0362566
CTA-292E10.6	0.0109558	-0.00449566	-0.0220431	0.0171774	0.0157265	-0.00684259	0.00106154	-0.00844007	-0.00861946
NFKB1	0.0108852	-0.0254849	-0.0267913	-0.0186922	0.0153933	0.00484885	0.010302	-0.00272861	0.0100519
MSC-AS1	0.0108813	-0.0196952	-0.0198822	0.011827	0.0529927	-0.00275778	0.0373556	-0.00588792	-0.0170329
PRR5L	0.0107624	-0.0313238	-0.0131185	0.00267812	-0.0107012	-0.00568444	-0.0192989	-0.0326408	-0.00703121
DLG1	0.0106825	-0.0343342	0.00777146	-0.0118059	-0.00372255	3.23839e-05	-0.0114758	-0.0371366	-0.00963375
ELN	0.0106821	-0.0171798	-0.0284017	0.0238366	-0.0201506	0.00979046	-0.00272347	-0.000802055	-0.0439059
RUNX2	0.0106372	-0.00358202	-0.0153046	0.0257395	0.0528122	-0.0187763	-0.0217745	-0.00686545	0.0197103
MAN1A1	0.0106203	-0.0087197	-0.0124593	-0.0052397	0.0375372	-0.00495156	0.00918774	-0.0345343	0.00282135
CYTH3	0.0106133	-0.0210117	0.000194281	-0.0105786	0.0337134	0.0220946	-0.012221	-0.0234388	-0.00571836
AGBL3	0.0104399	-0.0324843	0.0145352	0.0278318	-0.0245962	0.001581	-0.00998641	-0.0116611	-0.0234245
TBL1X	0.0104223	-0.0145174	-0.0461308	0.00449528	-0.00174052	0.0358673	0.0115882	0.00370114	-0.00623936
EFR3B	0.0103491	-0.0109532	-0.00301378	0.0190304	0.00837696	-0.0122894	0.00965459	0.00929334	-0.0166683
NBAS	0.0103198	-0.0358936	-0.000867454	0.000411531	-0.00702832	0.0213952	-0.0217661	0.010033	-0.036565
ANKRD33B	0.0103168	-0.00198006	0.000442056	0.00711201	0.0426164	0.0106438	0.016384	-0.012534	-0.019649
NPSR1	0.0102835	-0.00816865	-0.0147728	0.0310456	0.00707679	-0.0107698	-0.00507752	0.0216667	0.0329078
FGD6	0.0102101	-0.0119859	-0.00269602	0.0318318	0.0564715	-0.000680862	-0.000815693	-0.0447515	-0.00169077
CRADD	0.0102084	-0.0200738	-0.016895	0.0107071	-0.00725116	-0.00599107	0.00921158	0.0139571	-0.0241727
SCN7A	0.0101989	-0.00497184	-0.0136204	-0.00599491	-0.0164165	-0.0118866	-1.53631e-06	-0.0149582	-0.00285414
CFAP47	0.0101618	-0.00446005	-0.0238685	0.0338098	0.00125476	-0.0136622	0.0217609	0.00720685	-0.0332086
SVEP1	0.0101612	-0.0118453	-0.0121186	0.0270535	0.0284401	0.0126599	0.00624299	0.0187589	-0.0381886
RASGRP3	0.0101242	-0.00501326	-0.0136568	-0.00989255	0.0914242	-0.0100246	0.00799765	-0.0960381	0.00906819
CCDC170	0.0100058	-0.00295983	-0.0239248	0.0362052	0.00804731	-0.0189083	0.019446	0.00678133	-0.0301648
ADAMTSL1	0.00988358	-0.0119953	-0.0063003	0.0526208	0.0146269	-0.00258754	-0.01334	0.0083879	0.0432137
ADAMTS18	0.00981638	-0.0148974	0.00404384	-0.00856013	0.008428	-0.00502032	-0.0178966	-0.0172963	0.00719083
CFAP73	0.00978206	-0.00407241	-0.0210417	0.0310372	-0.00389085	-0.00793614	0.0187544	0.0061461	-0.0332391
NFATC1	0.00977889	-0.00554313	-0.00965814	-0.000525094	0.0359416	-0.00948683	0.0114062	-0.0208432	-0.0021
OAS3	0.00977705	-0.0178323	0.00578164	-0.0169991	-0.0023747	0.00767142	0.00263299	0.0447092	0.0108626
MAML3	0.00968594	-0.00567672	0.0219748	0.0439707	0.0632198	0.00909422	-0.0547661	-0.0470392	-0.0697223
CFAP161	0.00955743	-0.0248898	0.0249307	0.010071	0.0146775	0.0385177	-0.0301258	-0.0116793	-0.0390661
DCBLD2	0.00955663	-0.0402321	-0.00636259	-0.0191878	0.0116026	0.0238479	0.0062069	0.0325041	0.00876061
FER	0.00954878	-0.0359093	-0.0202337	-0.0069015	-0.00741291	0.0014976	0.00198694	0.00987761	-0.0442307
P4HB	0.00952416	-0.00254811	0.0170608	-0.0140974	0.0201436	0.0254169	-0.00252465	-0.00632546	-0.0306856
HMGA2	0.00946486	-0.0322127	0.018544	0.00271251	0.0495882	0.00153794	-0.0644074	0.00982551	0.0382068
DCHS2	0.00945662	-0.004403	-0.0206478	0.0487055	0.0155108	-0.0361388	0.00510641	0.0130089	-0.0141442
NMNAT3	0.00943324	-0.0267624	0.00926384	0.00437589	-0.0141838	-0.0266814	-0.00231976	0.00846289	-0.052622
INVS	0.00943307	-0.0352582	-0.00364978	0.0185045	-0.00324633	-0.0135499	0.00240929	-0.00361601	-0.0385417
UNC5C	0.00937168	-0.0144587	-0.00441997	-0.017174	0.00444368	-0.0151817	-0.026919	-0.0117653	-0.0204728
ST6GALNAC5	0.00935822	-0.0164791	-0.00607996	0.0316335	0.0047508	-0.00778169	-0.0254192	-0.00875538	0.020242
C8orf37-AS1	0.00935132	-0.00129506	-0.0127513	0.0261454	-0.00322174	-0.0159608	0.021254	0.00534487	-0.0122535
GPR39	0.00933766	-0.0132016	-0.0259318	0.0219936	0.0111152	-0.0272961	-0.0224535	0.0163882	-0.00411402
ATXN7L1	0.00933154	-0.0345185	0.00619901	0.00747451	0.010604	-0.0047453	-0.0296297	0.0218463	0.00016761
LARP1B	0.00931162	-0.0311731	-0.00352818	-0.00176838	0.0109133	0.0421808	0.00513968	0.00706338	-0.0115236
MYO5B	0.00926838	-0.0202659	0.0181312	-0.021999	0.0124474	0.0101259	-0.037437	0.0501451	-0.00939691
PTPRG	0.00925705	-0.042764	-0.0238648	-0.0467054	0.0354364	-0.0705067	0.0149456	0.029607	0.00153721
COL1A2	0.009185	-0.0135581	0.00401453	-0.00374195	0.0593558	-0.0014142	-0.00632021	-0.0353984	0.00232312
FILIP1L	0.00917741	-0.00171638	0.000831273	0.0123386	0.0295106	0.00901882	0.0191412	0.0151184	0.00577523
PDZD2	0.00916305	-0.0397538	-0.0471731	-0.0478666	-0.0356935	-0.108941	-0.00397199	-0.0385676	-0.0127539
SERGEF	0.00913032	-0.015759	-0.0369336	-0.0045394	-0.00390713	0.0472344	-0.00083713	0.0459435	-0.0232058
RASSF3	0.00909743	-0.0222898	-0.00120945	0.0401563	0.0689663	0.00230439	-0.0327099	-0.0116385	0.047984
CFAP52	0.00904981	-0.00423049	-0.0317919	0.0406359	-0.00712981	-0.00546698	0.0225181	0.00446312	-0.035739
MYO5C	0.00903816	-0.0359608	-0.00551794	0.0228591	-0.0290555	0.0141282	-0.0105537	-0.0377036	0.0101272
C5orf66	0.00903597	-0.0106424	-0.00528981	0.00917301	0.00722854	0.00758182	-0.00427341	0.00202236	-0.0281804
THBS2	0.00899891	-0.00927277	-0.0261339	-0.00147241	0.0106307	-0.0209055	0.014666	-0.00779693	0.0183856
MYOM1	0.0089631	-0.00185208	-0.0249784	0.0234379	0.00887431	-0.0352823	0.00923727	-0.00130064	0.00162337
ELF1	0.00892471	-0.00787507	-0.0186989	-0.0227966	0.0022459	-0.00144701	0.0233475	-0.0251864	0.00605904
GALM	0.00891473	-0.0109278	0.00122184	0.0135586	-0.00337656	0.00493782	0.016093	-0.0119792	0.00727335
LAMA5	0.00891102	-0.0218061	0.00485561	-0.0141777	0.00750784	0.0325	-0.0304607	-0.0281898	-0.0362539
MAP2K3	0.00887017	-0.0193572	-0.00337275	-0.0333602	0.0245699	-5.30123e-05	-0.0148707	0.00270862	0.00161735
ELP4	0.00883436	-0.0332721	-0.0217025	0.0260611	-0.0148572	-0.016296	0.00813832	-0.00563243	-0.0220002
IQCA1	0.00881922	-0.00376727	-0.012678	0.0390307	0.000918597	-0.0302901	0.0213053	0.00139826	-0.0107478
FMN1	0.00879946	-0.000745658	-0.00598253	-0.00990942	0.025788	-0.0141562	-0.0094574	-0.00278057	-0.0229203
FRS2	0.00879478	-0.026586	-0.0194095	0.0717267	0.01538	-0.0141306	-0.0522451	-0.000723295	0.0662674
CAMK2A	0.00871687	-0.0240332	0.002286	-0.0112429	-0.0206375	-0.0206017	-0.0315234	-0.0125626	-0.00309158
EGR1	0.00870128	-0.0246286	-0.00612206	-0.0589309	0.0150833	0.0239481	0.0163556	0.0235514	0.0544483
NHSL2	0.00869977	-0.00366071	-0.0114913	-0.00367058	0.0431719	-0.015466	-0.000524308	-0.0317598	0.0121937
DNAI1	0.0085585	-0.00361947	-0.0202709	0.0312967	-0.00147004	-0.00972271	0.0173116	0.00402514	-0.0362695
LRBA	0.00855722	-0.0347573	-0.0252857	0.0157183	-0.012396	-0.0153398	0.00849808	-0.0028651	-0.0358274
NCOA7	0.00855683	-0.00457325	-0.0196405	0.00421298	0.0520366	-0.00083255	0.0167021	-0.00698746	-0.00247088
AC007392.3	0.00850701	-0.0373099	0.00303777	0.0139431	-0.0333009	-0.0201723	-0.0472969	-0.0359614	0.0190743
LGR4	0.0085055	-0.0409433	-0.0185178	0.0121798	-0.0309499	-0.00194906	-0.0147214	-0.0145268	0.00294172
ESYT2	0.00850527	-0.00891592	0.00575599	-0.0108837	0.0362373	0.0445509	-0.0150841	-0.0307197	-0.0550972
IARS	0.00842558	-0.00852126	0.0049314	-0.0117247	0.0219447	0.0267871	0.00531551	0.00204929	-0.0223305
ARAP3	0.0084249	-0.036182	0.0187163	-0.0262919	0.00965851	-0.021228	-0.0472423	-0.0436135	-0.024657
TWSG1	0.00840858	-0.017757	-0.0187688	0.00141056	0.00958844	0.0257801	0.0149352	0.00877821	-0.0266589
XPOT	0.00833991	-0.0163854	0.00217429	0.0464266	0.0410543	0.00494075	-0.0582334	0.0080032	0.0384937
HMGB1	0.00832687	-0.0239441	-0.0013526	0.0289589	-0.0288921	-0.0202853	0.00408582	-0.0176081	-0.0161795
TTC29	0.00825072	-0.000560063	-0.0173451	0.0274026	0.00370448	-0.012586	0.0167131	0.00434626	-0.0256775
CTD-2562J15.6	0.0082268	-0.00246083	-0.0238822	0.0375274	0.00281249	-0.00576491	0.0118583	-0.000967501	-0.0374443
GRTP1	0.00822216	-0.0148336	0.00664986	0.0478238	-0.0217303	0.0250774	0.0166079	-0.0179583	-0.0218507
NHS	0.00821308	0.00106986	-0.0137487	0.0478325	0.0670228	-0.0305583	-0.00792727	0.011851	0.024764
ANKRD12	0.00821166	-0.00407079	-0.0285841	0.00214113	0.00629456	0.0196375	0.0113599	-0.0019498	-0.0293886
NEK10	0.0082053	-0.0272026	-0.0104005	0.0145935	0.0211067	0.00678968	-0.00218942	0.00631594	-0.0343316
DNM1	0.00820128	-0.0300536	-0.00591402	-0.0266876	0.0118098	-0.0437313	-0.00558864	0.0558526	-0.0110224
NUAK1	0.00814347	-0.0244674	0.00393237	-0.00262294	0.031967	0.00539601	-0.0269471	0.00103986	0.00747767
VWF	0.00811753	-0.00375296	-0.0111653	-0.0129394	0.0855316	-0.01244	0.0070411	-0.091317	0.0136777
PIK3CB	0.00797492	-0.0217672	-0.0129425	0.0151578	-0.0180738	-0.0202368	0.00793529	0.000265035	0.0182192
ABHD3	0.0079749	-0.0343887	0.03387	0.0234479	0.0138158	-0.0219296	0.0242479	-0.0092633	-0.00794608
ROBO3	0.00796644	-0.00461834	-0.00161227	0.032242	-0.00192541	0.000900132	-0.0230392	0.00165597	0.00302601
APOLD1	0.00794823	-0.05941	0.0977202	0.0330356	0.0203842	-0.0171143	0.0815581	-0.0116322	-0.0134245
PIPOX	0.00791138	-0.0257405	-0.00512881	-0.0100049	-0.0298271	-0.00740127	-0.0238693	-0.0103332	0.00612555
PGM5	0.00784421	-0.0174178	0.000800968	0.0278059	0.00214891	-0.00671178	-0.0271175	-0.00402564	0.0322394
SMYD2	0.00782579	-0.0177589	0.0214268	-0.0111468	0.0057521	0.0222681	-0.0217258	3.48601e-05	-0.0218502
ARHGEF6	0.00778973	-0.0191512	-0.0339567	0.0187728	-0.0326607	-0.0219383	0.0376699	-0.00779398	0.053924
AP3B1	0.00775816	-0.0324127	0.010683	0.00422581	0.0144597	0.0108089	0.00393533	0.00790203	0.00523512
SLC7A2	0.00774659	-0.00186445	-0.0209813	0.0258832	0.0165026	-0.0204814	0.0167224	0.00214696	0.000784856
PPP1R1C	0.0077365	-0.0277249	0.00035695	0.0122892	-0.0271611	-0.0146728	-0.00612002	-0.0135991	-0.00597704
CEP135	0.00772691	-0.0572943	0.0451299	0.00409369	0.0013478	-0.00345147	0.0268461	0.0045311	0.00948663
THRB	0.00770729	-0.0351924	-0.0336712	-0.0177284	-0.0239123	-0.0354115	-0.0119567	0.0134257	-0.0391096
DMGDH	0.00769235	-0.00846594	-0.0209607	0.0304227	0.00320668	-0.00794725	0.00882829	-0.00422927	-0.0278804
NEDD4	0.00768659	-0.0298385	-0.00387642	-0.00272691	0.0128599	-0.027091	0.0159086	-0.0256376	0.00115319
MEF2C	0.00765671	-0.0219617	0.00241162	0.014062	0.0370871	-0.0329906	0.000766944	-0.0499725	-0.0391111
CNOT2	0.00760621	-0.0275857	-0.0169211	-0.0287859	-0.00253729	0.0323487	-0.00778404	0.0185934	0.000524671
RBM6	0.00758657	-0.0196693	0.00311252	-0.00719569	-0.0123471	0.00535132	-0.00290092	0.00792339	-0.0493095
CHODL	0.00756482	-0.00322495	-0.0122764	0.0209755	0.00176381	-0.0110063	0.0130778	-0.00149446	-0.014741
ZNF385D	0.00753754	-0.0128234	-0.0178626	0.00294432	0.0229525	-0.0211941	0.0179267	0.0200587	-0.0604448
DUSP16	0.00753712	-0.0254898	0.00840067	-0.0144839	0.0138324	0.012525	-0.0110364	0.0123069	0.0213509
HS3ST1	0.00748833	-0.00269265	-0.0223851	0.0185106	-0.0143058	-0.0027137	0.026826	-0.00194993	0.022365
ADGRE5	0.00748581	-0.0278807	0.00797217	-0.030208	-0.0247102	-0.0173632	-0.0234529	-0.0439475	-0.00958243
AC003090.1	0.00747245	-0.0191849	-0.0134233	0.0622543	0.0101375	-0.0030757	-0.0259116	0.0102167	0.0180217
FOXO3	0.00743722	-0.0352833	-0.0200616	-0.0130918	-0.0175223	0.000923753	-0.00232377	-0.0181536	0.027755
CTD-3179P9.1	0.0074285	-0.00629355	-0.00330326	-0.00947139	0.0562731	-0.00693427	-0.00225848	-0.0413781	0.00315789
MSH4	0.00738023	-0.00345124	-0.00570149	-0.000965881	-0.00433528	0.0314783	-0.00274289	0.00544153	-0.0028766
CASC17	0.00737679	-0.00739364	-0.0092845	0.0120726	-0.0116892	-0.0228394	0.019711	0.00935616	0.0291382
CBFA2T2	0.00735488	-0.0219763	0.0010645	0.0301054	0.00212496	0.0371572	-0.034733	-0.00793795	-0.043763
BMPR1A	0.00721714	-0.0146136	-0.0395949	-0.0113452	-0.022204	0.0156774	0.034252	0.0410776	0.0607087
KIAA2012	0.00721287	-0.00350695	-0.0180675	0.0250766	0.00375197	-0.0112534	0.0130942	0.00826829	-0.0287284
DNAJC1	0.00719316	-0.0197626	-0.0101723	0.00652394	0.0470162	0.00310598	0.0404214	0.00691158	0.0250113
TBC1D8	0.00713646	-0.00257087	-0.0188825	0.016117	0.0287901	-0.00305541	0.00449574	-0.00707504	-0.0175193
DIO2	0.00697069	-0.0278396	-0.00569176	0.0122923	-0.00138667	-0.000281044	0.00364429	-0.0145178	-0.0125317
NR4A3	0.00695359	-0.00596151	-0.0213776	-0.00567578	0.0221124	0.00742531	0.023053	0.00440713	0.0323411
YWHAH	0.00694718	-0.00712629	0.00897729	-0.0161467	0.0298256	0.0288172	-0.0028403	-0.0135466	-0.0086734
E2F7	0.00693344	-0.0601511	0.0750528	0.00166945	0.00878148	-0.00232679	0.0421268	-0.00600132	-0.0152526
SPAG8	0.00685212	-0.00137638	-0.0178676	0.0232544	-0.00251153	-0.0108714	0.0133291	0.00461408	-0.0239017
SLC16A1	0.00679087	-0.00461053	0.0146103	-0.0157617	0.0156985	0.0337735	0.00771803	0.00613085	-0.0190158
COL24A1	0.0067563	-0.00776018	0.00517793	-0.00395425	0.0158383	-0.0283607	-0.00245227	-0.00859908	-0.0102472
FNIP2	0.006725	-0.0331331	0.00630232	-0.0229278	0.00475101	0.00599074	-0.00825574	0.00874116	-0.00237011
WDPCP	0.00671142	-0.0337593	-0.0103387	0.0394555	0.0122191	0.00255253	0.0204877	0.0170705	-0.00375639
SHISA9	0.00666232	-0.0114963	-0.0507587	-0.029211	0.00645612	-0.0321894	0.00345957	0.0338265	-0.048654
PSPH	0.00663604	-0.0154156	0.015083	0.0179739	-0.000984266	0.00467072	-0.0136776	0.00253871	-0.0288861
TMEM116	0.00661994	-0.0155148	0.0147484	0.0107659	-0.00277527	0.00232234	0.0115313	-0.00141959	-0.0182756
FARP1	0.00661913	-0.0275417	-0.00851457	0.0021449	-0.0079467	-0.0226344	0.0133542	0.00725527	0.0627156
NR2F1-AS1	0.00660667	-0.0239245	-0.0208016	0.0248744	-0.00437134	0.00449966	0.0196444	0.0420062	-0.000235194
PPP1R12B	0.00659467	-0.0240458	-0.0283112	0.0376056	0.0168081	0.0091989	0.03598	0.0119174	-0.027192
ADAMTS2	0.00655763	-0.010285	-0.00635147	0.0394057	0.042724	-0.0194192	-0.0441356	-0.0207543	0.043106
TMOD1	0.00655188	-0.00776784	-0.0293966	-0.0184858	0.00188428	-0.0420994	-0.0107557	0.0291135	0.0139007
SHC4	0.00654575	-0.0261912	0.00631692	-0.0356559	-0.000537699	-0.0318817	-0.016879	0.03723	0.0174819
TMEM165	0.00648765	-0.0145678	0.00596753	-0.0328128	0.0507903	0.0255921	-0.00632271	0.046585	0.032424
ANO2	0.00646692	-0.00723705	-0.0208593	-0.012009	0.0837683	-0.0263706	0.00810134	-0.0788869	0.00835086
SUSD6	0.00644002	-0.0232071	-0.0395548	-0.0151928	0.0138668	0.0209122	0.0179451	0.00570387	0.037463
ABCB1	0.00642075	-0.00716719	-0.00865761	-0.0135119	0.101449	-0.00167462	0.0019364	-0.0992386	0.00888285
AEBP2	0.00641795	-0.0205611	-0.0268842	0.0131697	0.0138899	0.0312261	-0.025397	-0.00573349	-0.0186571
MRAS	0.0063366	-0.0203796	-0.0324911	0.0455054	0.0142936	-0.0191058	-0.0404295	0.00666624	0.0471237
KCNJ6	0.00631597	-0.0140768	-0.00109393	-0.00306467	8.58312e-05	0.0268589	-0.0539045	0.0141751	-0.0135476
FILIP1	0.00629354	-0.00305676	-0.00965304	0.0107719	0.0475844	-0.0144376	0.00874235	-0.0369663	0.00511183
ABTB2	0.00628637	-0.0180918	0.0094388	-0.0287765	0.0265674	-0.0173476	-0.0241074	0.030868	-0.0370008
U91319.1	0.00624592	-0.0119372	-0.0347264	-0.013715	0.000384697	-0.0309483	-0.00236739	0.0119745	-0.0381252
SMARCD3	0.00624213	-0.00667371	-0.0152204	0.00521174	-0.00346445	0.00830506	-0.00455533	0.00591924	-0.046182
SFRP4	0.00621031	-0.0116065	-0.00487046	0.0129012	-0.00144323	-0.0154715	0.00308027	-0.00241777	0.00330865
TNFAIP8L1	0.00619787	-0.00383334	0.00777735	-0.00389685	0.0251078	0.00514749	0.010736	-0.0177279	-0.00308437
MGLL	0.00614228	-0.0258955	-0.0250357	-0.03095	-0.00450906	-0.0349943	0.00292818	-0.00940155	-0.0115545
MDM2	0.00610969	-0.0347535	0.00757978	0.0896749	0.0256128	0.00916811	-0.068035	-0.025101	0.0293876
SFMBT2	0.00602957	-0.0108308	-0.018235	0.0136038	0.068145	-0.00384081	-0.0148078	0.0364317	0.0169663
PMEPA1	0.00594396	-0.0213684	0.00408581	-0.0167141	0.0510804	0.0303707	-0.0362549	-0.0229328	0.0109576
RGS3	0.00583305	-0.0154259	0.0139619	0.0173244	0.0443851	0.0109239	0.0187846	-0.0567221	-0.0092204
CFAP157	0.00582303	-0.00128108	-0.0146929	0.0220089	-0.00133826	-0.00888849	0.0127709	0.00376574	-0.0247696
DUSP6	0.00577567	-0.0361516	0.00544073	-0.0468083	0.020287	-0.0151832	-0.0263228	-0.0294911	0.0136733
CTD-2035E11.3	0.00574155	-0.00641089	0.00655013	0.0104532	-0.000573926	-0.0162611	0.00115404	0.000761196	-0.0161809
FBLIM1	0.00571121	-0.0210968	-0.00135045	-0.0217821	0.0498967	0.0108121	-0.0565096	0.00749029	0.00598588
MARS	0.00566727	-0.0246266	-0.00568799	0.0641046	0.0449302	0.00109812	-0.0873851	0.00633775	0.0589612
RASGRF2	0.00566412	-0.00757683	-0.00616696	-0.00981756	0.062975	-0.0080768	0.000817899	-0.0711137	-0.0104691
DNAJC16	0.00562548	-0.00987198	-0.0134319	0.0244738	0.0119801	0.011734	-0.0121756	-0.00233082	0.00369995
COL18A1	0.0056102	-0.00271548	-0.018049	-0.0290548	0.089726	-0.0115165	0.00877789	-0.0669176	0.00880037
ITGB3BP	0.00551055	-0.0362217	0.0358692	0.022064	0.006349	0.00159966	0.0327636	0.00381697	-0.0312253
COBL	0.00549342	-0.0453631	0.0102858	0.000180718	-0.0236734	-0.0677096	-0.0153711	0.0107593	-0.0184918
TSHZ3	0.00535887	-0.0191372	-0.026177	0.0130685	0.0422518	0.0146019	-0.0203101	0.0260684	-0.00382339
SCG2	0.00535862	-0.00516973	0.00506226	-0.0294801	0.0164178	0.0218769	-0.0398673	0.0404727	-0.0134144
DPY19L2	0.00528942	-0.0365454	0.00341439	0.068266	0.0239111	-0.0419526	-0.0272552	0.0143609	-0.0133832
PVRL3-AS1	0.00522851	-0.000586986	-0.0259548	-0.00406583	0.0267719	0.00889954	0.0181811	0.00384484	-0.0240928
GREB1L	0.00510057	-0.000936034	-0.0299074	0.0490691	0.01181	-0.0145172	0.0111032	0.017155	0.0526007
MYOM2	0.00507666	-0.00785135	-0.0160331	0.0157057	0.000291495	-0.00526031	0.00960463	-0.00151538	0.00498091
KIF9-AS1	0.0050404	-0.027785	-0.0221091	-0.00158206	-0.0185702	-0.00433935	-0.0142978	0.00329068	-0.0224553
AC009264.1	0.00503385	-0.0157942	-5.0992e-05	0.0126066	-0.00383423	-0.00643732	-0.0284247	-0.00491199	0.0132342
DCTN2	0.00496956	-0.0222241	-0.00473903	0.0476513	0.0259024	0.00157009	-0.0662499	0.00506024	0.0418156
GCC2-AS1	0.00495256	-0.00367954	-0.00261133	0.00750547	0.00248874	-0.00635473	0.00727997	-0.000357858	-0.00765726
TBK1	0.0048523	-0.0298025	-0.00707927	0.0647925	0.0388768	-0.0191274	-0.0700204	0.00336003	0.0613937
LMO4	0.00484388	-0.0208047	0.0138803	0.0342813	-0.00236989	0.0043592	-0.0204901	0.0111268	0.00143612
AMD1	0.00481355	-0.00170571	0.00810781	-0.021741	0.0281013	0.0210299	0.00663171	0.00722832	-2.61589e-05
BOC	0.00465663	-0.0104781	-0.00297644	0.0156119	-0.0246052	0.0204321	-0.0113911	-0.0139826	-0.0307848
DPH6	0.00464643	-0.0371022	-0.0272492	0.0131306	-0.0363174	-0.0292897	0.00669572	-0.00317062	0.00254162
SLC27A6	0.00462216	-0.00643352	-0.00728819	-0.00123928	-0.00138911	0.00645197	-0.00242011	0.00514068	0.00969797
FP325317.1	0.00456576	-0.00752423	-0.0141555	-0.0251087	0.0203129	-0.0198221	0.00630145	0.0118038	-0.00451578
UBE2H	0.00455939	-0.0246663	-0.0263283	-0.00236147	-0.0157747	0.0649657	-0.0355866	-0.0079469	-0.00922532
FIRRE	0.00452659	-0.0293459	-0.00216129	0.0313889	-0.00220179	0.0305889	-0.00584677	0.0260417	0.0578161
BRCA1	0.0044843	-0.061225	0.0689446	0.020096	1.54952e-05	-0.0137827	0.0578999	0.0105801	-0.0171057
LAMB4	0.00445504	-0.0222366	-0.00938516	0.00881851	-0.00138351	0.02606	-0.00517614	-0.00260375	-0.0255538
ACSBG2	0.00443559	-0.00253632	0.0119916	0.00225768	-0.00196079	0.0053691	0.00982975	-0.00194571	-0.0129796
FGFR2	0.00442259	-0.0135376	-0.0198563	0.0194031	-0.0078581	0.00972082	0.0326221	-0.00811638	0.0293377
DHFR	0.00439821	-0.0178395	0.0238754	-0.000330879	-0.00231283	-0.00375914	0.0120208	-0.000126088	0.00369279
ATP8B1	0.00439162	-0.00802234	-0.00277924	-0.000711702	0.03247	-0.0127967	0.0101111	-0.042003	0.00752042
SEMA3C	0.00438552	-0.00350272	-0.00890823	-0.00756629	0.0368329	-0.00585346	-0.00655229	0.00316962	-0.0105936
PALM2	0.00428355	-0.0158253	-0.00506219	-0.00936502	0.0116237	0.00246185	-0.022824	0.022557	-0.0357861
STAG1	0.00425798	-0.0384313	0.0109313	-0.00325693	0.00907466	0.0271389	0.0159786	-0.0156194	0.0135185
CEP290	0.00425277	-0.0242203	0.00178922	-0.00584333	0.00221916	-0.00771673	0.00775785	0.0171448	-0.0219023
ANLN	0.00425202	-0.0682437	0.0841585	0.00462238	-0.00108415	-0.0146749	0.057908	0.00451425	-0.00237608
EHD4	0.00424522	-0.0193271	-0.0148505	-0.0435674	0.0689705	-0.0317616	-0.0014154	-0.0499844	-0.00922132
VLDLR-AS1	0.00423709	-0.0188032	-0.00550698	0.0185004	0.0419543	-0.0122963	-0.04713	0.061116	-0.0288334
AC005281.1	0.00417547	-0.0101058	-0.00840802	0.0361769	-0.00271414	-0.00339787	0.00485532	-0.00451005	-0.0230806
TRDN	0.00417263	-0.000419318	-0.00949945	0.0335893	0.00698465	-0.0145101	-0.00888735	0.00176855	0.0132438
PLEKHM2	0.00413209	-0.0203441	-0.0127857	0.0153003	0.0271286	-0.000528033	-0.0288197	-0.00334548	0.0123896
DNAJB6	0.00399449	-0.0117128	0.00570098	-0.00682389	0.0144969	0.0354132	-0.0159216	-0.015959	-0.00780341
LIN7A	0.0039496	-0.0350694	-0.0169167	-0.00916353	0.00581875	-0.00740454	-0.0118365	-0.00849471	-0.0100017
PIK3R4	0.00390593	-0.00748163	-0.00145347	0.000670421	0.000917617	0.00274727	0.0130719	0.000926983	0.00188707
SLC20A1	0.00389728	-0.0430489	0.0245727	-0.0283392	0.0297793	0.00791111	0.0139627	-0.0119391	-5.73378e-05
TCEA2	0.00383641	-0.00638929	-0.00491192	0.00305289	0.00770965	0.0101157	-0.0135287	-0.0123055	0.00581903
CMTM8	0.00382915	-0.0176107	-0.00796188	-0.0157231	0.0913691	-0.0201609	0.00795738	-0.0498709	-0.0149009
TRAF3	0.00382612	-0.0354309	-0.0091854	-0.00776491	0.0153899	-0.00196161	-0.0178451	0.0178143	-0.00600721
HOOK2	0.00369231	-0.0021969	-0.00928792	0.00403043	0.00581295	0.0314627	0.00432159	0.0165018	-0.0122354
PLD5	0.00366325	-0.0354139	0.00109847	0.0135882	-0.0182243	-0.0544924	-0.0246947	-0.00847551	0.0165628
ZMYND8	0.00362127	-0.034149	-0.0107747	0.000288413	-0.000945932	-0.00604383	-0.0129971	0.00541962	-0.0159649
AGBL1	0.0036097	-0.01292	-0.0263142	0.0409999	0.0333991	-0.026091	-0.0211362	0.00125824	-0.00776665
ZNF608	0.00359857	-0.024865	-0.0288143	0.0156043	-0.0254863	0.0431978	-0.0218143	0.0117749	0.00766939
DDAH1	0.00358674	-0.0492477	-0.00345997	-0.0142827	-0.0112696	-0.0310998	0.00832858	0.0162963	0.0283684
FAM169A	0.00358631	-0.0160457	-0.0332868	0.0117493	-0.0123587	-0.0232294	0.0204922	0.0122021	0.00748807
DDI2	0.00354448	-0.0183692	-0.00438528	0.0115598	0.0319682	0.00795774	-0.0135556	-0.0166561	0.0109401
EFCAB2	0.00353848	-0.0448301	-0.00394442	0.023933	-0.00636063	0.00921397	0.0107879	0.00696686	-0.0376818
SH3PXD2A	0.00352607	-0.013334	-0.00478349	0.0012346	0.0645645	0.0155915	-0.00338314	-0.0443948	-0.00633022
ANGPT2	0.00346677	-0.00313228	-0.00524945	-0.0194907	0.083613	-0.00366624	0.00944604	-0.0759942	0.02169
SMARCA2	0.0033783	-0.0224042	-0.0153725	0.0141904	0.0169752	-0.0311051	0.00498055	-0.0193931	-0.0372466
CTDSP2	0.00334012	-0.0234881	-0.01559	0.0546661	0.018852	-0.00444853	-0.0636801	0.00964927	0.0574925
ALPL	0.00323592	-0.00900339	0.00744606	-0.000572443	-0.00836209	0.0166689	-0.0241073	-0.0143149	-0.00903477
C4orf22	0.00320798	-0.0235302	-0.00932654	0.0526709	0.00506264	0.0183717	0.0120496	-0.00468226	-0.0503061
ELOVL5	0.00311627	-0.0252669	-0.00350827	-0.00491762	0.0324551	0.00658128	-4.04737e-05	-0.0103535	0.019212
SLC7A5	0.0030109	-0.00196978	-0.00119823	-0.0231167	0.0511288	0.020702	0.00839191	-0.0154022	0.00399122
CDH23	0.00299693	-0.00815759	-0.015907	0.0376894	0.0343926	-0.0149274	-0.0193487	-0.00262327	0.0117549
ROR2	0.00298875	-0.0178038	0.00789565	0.0308402	0.025243	-0.0100057	-0.042673	-0.0212921	0.0093625
DNAJC2	0.00291363	-0.00390928	0.0181798	-0.0049334	0.017058	0.0168335	-0.0111548	0.0270394	0.00654237
CMSS1	0.00290748	-0.0410269	0.0117299	-0.006229	0.0143171	0.0322352	0.0181966	0.025385	-0.00976089
MROH8	0.00289887	-0.00628947	-0.00862038	0.0101672	0.00104551	-0.00957207	0.00679156	0.00908068	-0.00453795
MCAM	0.00283097	-0.0204023	0.00107458	-0.0323153	0.0625217	-0.00948403	0.0145377	-0.0527755	0.0283159
KIAA1328	0.00279929	-0.0425065	0.0043863	0.0330892	-3.53126e-06	0.0126206	0.00425277	0.0057191	-0.0336817
EXT1	0.00278608	-0.0269435	-0.00739512	0.00790671	0.0255511	0.0167616	-0.0027902	-0.0156968	0.0118005
CPNE5	0.002786	-0.0211824	-0.0186303	-0.0411866	-0.00495529	-0.0749129	-0.0108548	-0.0161809	0.0145731
ARHGEF28	0.00277769	-0.0444592	0.0227435	0.0376727	0.0289902	0.00405097	-0.0208578	-0.0282381	0.00294481
SHROOM2	0.00273257	-0.0314511	0.0157554	0.00917875	0.0029812	-0.0178395	-0.0418441	-0.0370831	0.00725131
TET1	0.00272969	-0.00406561	-0.00667852	0.014109	-0.00522983	-0.0100285	-0.0119497	0.0108694	0.00499765
TSPAN9	0.00270512	-0.0187992	-0.0147509	-0.0227055	0.0313879	0.0087585	-0.0252387	-0.0212448	-0.0103063
TRIM44	0.00266851	-0.0343441	-0.00301978	-0.000523171	-0.0106652	0.00553764	-0.0331888	-0.000381292	-0.0301948
RAP2C-AS1	0.00259025	-0.00982797	-0.0152742	0.0314347	0.00280884	-0.014737	0.00974668	0.00508142	0.00191891
AC002454.1	0.0024255	-0.0455694	0.0392795	-0.0195827	-0.0140234	-0.0126029	-0.0662855	0.0236476	0.0072744
ECT2	0.00241463	-0.0612027	0.0761098	0.00224707	0.0117999	0.0068946	0.067929	-0.00103668	0.00735308
HSP90AA1	0.00239416	-0.00436827	0.0116681	-0.0190104	0.000550499	0.0256523	0.0072069	-0.00518248	-0.00242735
EFTUD2	0.00229436	-0.0193174	-0.00416526	0.00675733	0.0199213	0.000377129	-0.0139268	0.0295087	0.0143826
PMP2	0.00224045	-0.018444	-0.0271059	0.0162743	-0.0235857	-0.031439	0.0258826	0.0217762	0.0242132
TSPAN18	0.00222583	-0.0168066	0.00928816	0.000752018	0.0165024	-0.00409215	-0.0315913	0.0015229	0.000702622
ENOX2	0.00221338	-0.0269163	-0.0085627	0.00161306	-0.00681033	-0.00548301	-0.00430152	-0.0074456	0.0069486
CAPN5	0.00218646	-0.0436803	0.0109162	-0.0465529	-0.00138466	-0.0280422	-0.038029	0.0563332	0.00490418
AC058791.1	0.00212769	-0.0189407	-0.0466156	-0.030283	-0.00655006	0.0408179	-0.000936054	-0.00219885	-0.00117248
BCAS3	0.00210044	-0.0232021	-0.0365848	0.0203289	-0.00777372	-0.00809537	-0.0115	-0.0163567	-0.0278668
HOMER1	0.00208073	-0.037314	-0.00188061	-0.0320317	0.00104658	0.0150158	-0.0216822	0.0100845	-0.00533057
CAPZA2	0.00206827	-0.0163352	0.00444639	-0.0100052	0.0207011	0.0247631	-0.0153308	0.0355365	0.0086353
TESK2	0.00205739	-0.000543076	-0.033187	0.026169	-0.000316886	0.00530832	0.0315701	-0.00335291	-0.0148554
CLIC5	0.00202346	-0.00882843	-0.0106452	0.0493681	0.0412021	-0.0221719	-0.0485184	-0.00812187	0.0413272
HLCS	0.00194549	-0.0370873	-0.00855696	0.0170776	0.0102565	-0.0181646	0.0162673	0.0166588	-0.0363507
KCTD1	0.00193721	-0.0288473	-0.0256696	0.0213929	-0.0163308	0.00931998	-0.00502743	0.0136035	0.0122773
TUBA1B	0.00193039	-0.0359556	0.0474945	-0.00963867	-0.00871831	0.00587056	0.0251093	-0.00495729	-0.00252587
SH3BP5	0.00192691	-0.0052199	-0.00889669	-0.0119496	0.0766519	0.00740414	-0.0233225	-0.0291401	-0.0120209
ATP9A	0.00191238	-0.00367942	-0.0421252	0.0120514	-0.0255961	0.0449394	0.001721	0.0162052	0.0335386
CAND1	0.001824	-0.0275541	0.00295872	0.0569741	0.0345128	-0.0125267	-0.0671449	0.00114847	0.0532857
ARC	0.00180635	-0.0296543	0.00950105	-0.0428679	-0.021486	-0.017408	-0.0174298	-0.0167879	0.0228618
FBXO42	0.00180561	-0.0194565	-0.00777324	0.0195097	0.0185231	0.0244585	-0.0220295	-0.00183437	-0.00746272
AIMP2	0.00175745	-0.00437641	0.00864844	0.0131564	0.00891219	0.00313105	-0.00223299	0.00450875	-0.0101485
RTTN	0.00173293	-0.0602449	0.0382237	0.0220976	-0.0193385	-0.000688825	-0.00655329	-0.0249642	0.0172961
PRKCQ	0.0017248	-0.00537369	-0.0106854	-0.000230967	0.0105855	-0.00606338	0.0043575	0.0183483	0.0178369
CERCAM	0.001703	-0.00488164	-0.021148	-0.00542724	0.0126905	-0.00765127	0.00390738	-0.00735892	-0.0267007
PIP4K2A	0.00157889	-0.016685	-0.0288452	-0.0278268	0.0407294	-0.0154312	0.042646	0.0217199	0.0241897
RCOR1	0.00156999	-0.0455307	0.018428	-0.0268231	-0.00196602	0.0229397	-0.00956816	-0.0107656	0.0201545
ATAD2	0.00150102	-0.0795142	0.0881308	0.00956082	-0.00146679	-0.0106191	0.0709971	0.00240778	-0.00525349
RFX3-AS1	0.00142696	-0.0305573	-0.0193036	0.0433876	-0.0314434	-0.0329324	0.0259009	-0.000257035	-0.00232585
TACR1	0.00139782	-0.00186348	0.00369487	0.0216559	0.0188312	0.00152015	0.0344559	0.0180879	-0.00856051
NR3C1	0.00136834	-0.0208375	-0.0129178	-0.0112376	0.00116874	-0.00365912	0.00894655	-0.00875048	-0.0138371
ST3GAL6	0.0013097	-0.0315585	-0.0105749	-0.0261653	0.00422828	-0.0547731	0.00898385	0.0196571	0.0432373
TSFM	0.00125276	-0.0204373	0.0065753	0.0743514	0.0191215	0.00947193	-0.0506841	-0.0107025	0.0327435
IER2	0.00124265	-0.0154248	0.000865587	-0.031693	0.0348073	0.0423317	0.0415584	0.000268211	0.0718107
KIF21A	0.0011937	-0.0498881	0.0248363	0.0222465	-0.0354544	0.0183117	-0.0186076	0.0203561	0.00305482
CEP128	0.00104922	-0.0528743	0.049559	0.0272286	-0.00503683	0.0147575	0.0523737	-0.000535451	-0.0114854
SEMA3E	0.000989155	-0.020835	-0.00936154	0.0263891	0.0198793	-0.0377361	-0.0292006	0.0131683	-0.00603479
MEF2C-AS1	0.000986932	-0.0120596	-0.00985837	0.0391321	-0.0113732	-0.028897	-0.00624176	-0.0139822	-0.045217
LEPR	0.000922153	-0.0163165	0.00159061	-0.00842143	0.00621165	-8.95717e-06	-0.0119662	-0.0129563	-0.0186523
PLAT	0.000886482	-0.0421838	0.0253972	-0.0757009	0.0216881	-0.0658523	-0.0296472	0.0580817	0.0188594
CLMP	0.000874667	-0.011199	0.0126396	0.021698	0.030348	0.00713961	-0.0441928	0.0261223	-0.0058527
COL9A3	0.000793701	-0.0367243	0.0443272	-0.0534497	-0.0301357	-0.0309091	-0.0292496	0.0112793	0.0150447
MON2	0.00079267	-0.0310914	-0.00971297	0.0613467	0.0370573	0.00051247	-0.0752508	0.000518512	0.0478717
TRIB2	0.000779314	-0.035246	0.0241051	-0.0549055	-0.0129563	-0.0243441	-0.0558274	0.0247234	0.0212568
COTL1	0.000768961	-0.0295592	-0.0149714	-0.0375801	0.025107	-0.02315	-0.0271569	0.0157387	0.00523763
CALN1	0.0007369	-0.00148605	-0.0149679	0.00970572	0.00578546	-0.0169474	-0.00676167	0.00468391	-0.0150928
LRRK1	0.00073648	-0.0125966	-0.0141224	0.013368	0.0329341	-0.0353225	-0.0304691	-0.0115521	0.0130487
ZNF331	0.000730902	-0.0316316	0.0124444	0.000544207	0.0102051	0.036201	0.0155974	0.00101211	-0.00399599
SZRD1	0.000717969	-0.016302	0.00668245	0.0149352	0.0208448	0.00998701	-0.0207152	-0.0035722	0.0108474
WSB1	0.000646386	-0.00793383	-0.0251462	-0.0252244	0.0118837	-0.0121915	-0.00276892	0.00398563	-0.0256048
HHIP	0.000624926	-0.0203421	0.00402717	0.0723979	0.0291879	-0.0229755	-0.0628067	-0.00793029	0.0551962
NSMCE2	0.000604022	-0.0381626	-0.00549824	0.00189982	0.00573692	0.0138252	0.0327827	-0.00486794	-0.00433564
HMGB2	0.000548968	-0.0327582	0.0588596	0.00543173	0.0114074	0.014959	0.0499166	-0.00690265	0.00354037
GPR156	0.000538732	-0.0286549	0.0132901	0.0191084	-0.00394598	-0.0155397	0.0223039	0.00030064	-0.01186
SDK2	0.000405309	-0.018258	-0.0048272	-0.00100925	0.0246614	-0.0114972	-0.0425975	0.0302591	-0.0471632
LAMP1	0.000390538	-0.0131368	0.00544972	0.0259931	-0.0190606	0.0270337	0.0151118	-0.0263005	-0.0176626
DYRK1A	0.000373164	-0.0439925	0.0196487	-0.0208748	0.0101395	0.0291469	0.0255173	0.00106836	0.0060621
FAR2	0.000363796	-0.0452677	0.00871395	-0.00909271	0.0128105	-0.055578	-0.0245958	-0.00891655	-0.00218868
ME1	0.000356445	-0.000261851	-0.0185404	0.0219917	0.0442503	-0.066799	0.0100432	0.0241131	-0.0480878
AC144449.1	0.000291965	-0.0263413	-0.0112432	0.00440493	-0.00899942	-0.00716824	-0.00312776	-0.00844873	0.00713477
SESN3	0.000286383	-0.0289517	-0.0122956	0.036257	-0.00949971	0.0195923	0.0187029	-0.0105774	0.0154274
GAS2L3	0.000285508	-0.0602052	0.0651995	-0.00597575	-0.00252844	-0.0138188	0.0332307	0.00766675	0.00409454
SCUBE2	0.000216858	-0.00891564	-0.0199335	0.0197815	-6.35201e-05	-0.0121562	0.0113537	0.00768069	-0.0180276
SMOC2	0.000197952	-0.00900319	-0.00228279	-0.00955185	0.0325159	-0.00327209	-0.0319121	0.0554044	0.0221099
ADPRHL1	0.000186959	-0.0168746	0.00882184	0.0468705	-0.0118802	0.0264987	0.0126028	-0.0204328	-0.0270478
NR4A1	0.000154595	-0.00214324	-0.0146042	-0.0165228	0.049838	0.0125397	0.019341	-0.0354644	0.0176809
ARHGAP15	0.000135851	-0.00292241	-0.00852543	0.00270327	0.0123731	-0.00530163	0.0028746	-0.0139142	-2.65696e-05
SLIT2	3.17518e-05	-0.00289271	-0.0100677	-0.00362774	0.0326102	-0.00399011	0.00274302	-0.0127649	-0.00107506
MED13L	2.87145e-05	-0.0128227	-0.0436084	-0.00468825	0.00840772	0.0567954	0.047963	0.0423032	0.0447916
GRM8	-7.25912e-05	-0.019084	-0.0082341	-0.00135027	0.0401891	-0.0235181	0.0249525	-0.0335762	0.0205484
THSD4	-0.000102589	-0.0108232	-0.00418638	0.0585106	0.0453445	-0.0453198	-0.00429669	-0.0256957	0.0441392
SLC7A1	-0.000145158	-0.0134602	0.00067453	-0.0209253	0.0281073	0.0185757	0.00840732	-0.00545195	0.0147771
TGFA	-0.000153962	-0.01159	0.0140849	-0.0362836	0.00451406	-0.0297176	-0.0128054	0.0102804	-0.0272023
UBE2S	-0.000303771	-0.0307365	0.0457502	-0.0051409	0.000552527	0.0146084	0.0245837	0.00111238	0.00124506
FANCC	-0.000376235	-0.0603031	0.0455171	0.0152429	0.0120119	-0.000370913	0.030414	0.00742001	-0.00195742
GOLIM4	-0.00038255	-0.0188099	-0.0264724	0.0254038	-0.0125713	0.0402263	0.0252967	0.00802025	0.0286065
POLA1	-0.000385689	-0.0598134	0.0409497	0.0158552	0.00173411	0.0123347	0.0312471	0.00722432	-0.00919314
ZNF555	-0.000418869	-0.000542933	-0.0102606	0.004933	0.0018877	0.0116279	-0.00588644	0.00131809	-0.0110734
CNKSR3	-0.000514954	-0.0304612	-0.0163089	-0.0306769	0.0100207	-0.0461874	-0.00150929	0.00350854	0.0441615
USP15	-0.000594714	-0.0271595	0.00180646	0.0528709	0.0453179	-0.00166062	-0.0690284	0.00477896	0.0436615
RHBDL3	-0.00066955	-0.00374355	-0.0104796	0.0298198	-0.00433158	-0.0578536	0.0252262	0.015175	-0.019002
FTO	-0.000681707	-0.0314636	-0.0241874	0.00357596	0.00932958	0.0242361	0.00653487	0.0204044	-0.00115303
AC011288.2	-0.000763476	-0.0202761	0.0049999	0.0522123	0.0127853	-0.0116296	-0.0735394	-0.00802017	0.0377443
PLP1	-0.000782464	9.30485e-05	-0.0144359	-0.00931554	0.00124578	-0.0218204	0.0149624	-0.00604651	0.00122604
PXDNL	-0.000805029	-0.0141819	-0.00945363	0.022711	0.015445	0.0237596	-0.00699647	-0.0137513	-0.0246101
MYBL2	-0.00082796	-0.0538199	0.0720482	0.00623075	0.00639664	0.00266771	0.0395079	0.004616	-0.0027707
NUP107	-0.000904284	-0.0405564	0.0209549	0.0861807	0.0362633	-0.006016	-0.0771839	0.00752969	0.0677486
EDA	-0.00093429	-0.00291223	-0.0147084	0.0209601	0.019817	-0.0179222	0.0135467	0.00528755	-0.0257662
RYR2	-0.00094324	-0.0140784	-0.0105136	0.010183	0.00278396	-0.00589033	0.0154838	-0.0289951	0.0269241
ARHGAP32	-0.000948999	-0.021643	-0.0283509	-0.00791403	-0.0223902	-0.000867577	0.0124704	-0.0114691	0.0217976
DLEU2	-0.00102783	-0.0558947	0.0406892	0.00719668	0.00468157	0.00921491	0.0033581	-0.0349067	-0.0276209
AC129778.2	-0.00104324	-0.0130008	-0.01447	-0.0220581	0.00775509	-0.0167754	0.0194081	0.00546748	0.0214049
NUBPL	-0.00105534	-0.0215794	-0.019382	0.00814984	-0.00396491	0.0217572	0.0131782	-0.00426932	0.0102616
MAP3K13	-0.0010598	-0.0230474	-0.00184762	0.0211588	0.00251429	0.0050252	-0.0111671	0.0194196	-0.00753545
KIF4A	-0.00118518	-0.0758336	0.0912889	0.0137796	0.00942696	-0.00441812	0.0798164	0.00547489	-0.0101704
SPC24	-0.00124179	-0.0745387	0.096722	0.00729021	0.00484109	-0.00482023	0.0668049	0.00377763	-0.00400448
BRCA2	-0.00124721	-0.0722094	0.0817274	0.0118446	0.00481631	-0.00519369	0.0615698	0.00218879	-0.0063444
SLC16A9	-0.00129115	-0.00588393	-0.0277566	0.0312155	-0.0139097	0.00765988	0.0209047	0.0119303	0.0126211
PRKX	-0.00133984	-0.011744	-0.0300811	0.0469732	0.0148278	0.00566477	-0.00456897	-0.0119214	0.0133273
OS9	-0.00134569	-0.0194804	-0.00625488	0.0683259	0.0353998	-0.00203343	-0.0871635	0.00341383	0.0559688
DNAH14	-0.00142359	-0.0121574	-0.0155962	-0.0100518	0.0285092	0.00096106	0.019846	0.00551697	0.0204869
IL1RAPL2	-0.0014645	-0.00234259	1.28506e-05	0.00531946	0.00428006	-0.00504492	-0.000366201	-0.00115694	-0.0132926
MND1	-0.00148777	-0.0488508	0.0670774	0.0194615	0.00355144	0.010771	0.02995	0.00299432	-0.0500947
SPATA5	-0.00165736	-0.0540147	0.0362765	0.00358605	0.0066224	0.0296716	0.0372706	0.0163227	0.00645351
TBC1D31	-0.00172475	-0.042466	0.0394328	0.0115058	0.00653751	-0.00465758	0.0390449	0.00525619	-0.0133322
TMEM51	-0.0017836	-0.0379449	0.0120172	-0.0151226	0.00257278	-0.0059024	-0.0168314	-0.0158857	0.0114617
ZNF365	-0.00179363	-0.0105012	-0.0352599	-0.0108692	0.0078685	-0.0363251	0.0102513	0.0149933	-0.020838
PRICKLE1	-0.00183699	-0.00850849	-0.0283169	-0.0128212	0.056321	-0.0117686	0.0241335	0.0352074	-0.049948
ZSCAN21	-0.00188682	-0.00861505	0.00410943	0.00900495	-0.000401597	0.00795289	-0.0058707	0.00485416	-0.00566801
ZCCHC7	-0.00192626	-0.0197159	-0.0157493	-0.0143827	0.0136579	0.0446362	0.0197925	0.00488452	-0.0204602
EPB41L3	-0.00194323	-0.00152131	-0.0284137	0.00545474	0.0255721	-0.0282452	0.0368185	0.0211337	0.00744414
CDKN2A	-0.00196325	-0.0442102	0.0295937	-0.000166762	0.000767665	-0.00782955	-0.00744176	0.0361894	0.0139285
TRIM2	-0.00199418	-0.0149713	0.00707994	0.0305299	-0.00442255	0.0122896	-0.00640221	0.0203873	-0.100318
TMCO3	-0.00206777	-0.0305698	0.00937299	0.0243718	-0.00462761	0.0427611	0.00408044	-0.0206748	-0.0376672
SLC8A1-AS1	-0.00208256	-0.00989654	-0.00436775	0.0228392	-0.0206583	-0.00230655	-0.005622	-0.0111368	-0.00137488
AC079135.1	-0.00210303	-0.0582164	0.0198153	0.0275108	-0.0390407	-0.0315677	-0.015553	-0.00471337	0.0483294
GABRA2	-0.0021315	-0.0167961	0.00500885	0.00332158	0.00131685	-0.00152015	-0.0375187	0.0202312	-0.0294581
TBC1D30	-0.0021435	-0.00740598	-0.000172665	0.0462345	0.0376904	-0.000653068	-0.0494987	0.00886454	0.0228835
SIK2	-0.00215076	-0.0241676	-0.0256081	-0.00191393	0.0236937	0.0244717	0.0185785	-0.0251918	-0.00381751
NOX4	-0.00218834	-0.00675768	-0.00604203	0.0166337	0.0702263	-0.00723105	0.00299372	-0.0646114	0.0238044
AC105402.4	-0.00218937	-0.00191739	0.00384066	0.0200755	0.0126853	-0.00937498	-0.010502	0.00802529	0.0106071
CHAF1A	-0.00231862	-0.0577254	0.0708742	0.00934788	0.00414823	0.0107227	0.0361124	0.00162223	-0.0127674
PDGFC	-0.00232799	-0.0239274	-0.00747973	-0.0213893	-0.00260234	-0.0313043	-0.0120829	0.0225465	-0.043387
SEMA3A	-0.00233635	-0.022926	-0.00802885	0.0519156	0.025712	0.00236103	-0.0667458	0.0147075	0.0411501
FLRT2	-0.00239528	-0.0111595	-0.0204088	0.00846385	0.0154325	-0.00671543	-0.00894084	-0.00723253	-0.0327647
MYRFL	-0.00240761	-0.0395186	0.00252394	-0.0134418	-0.0208959	0.000856454	-0.0246098	0.0047497	-0.0236162
LIMD1	-0.00260033	-0.0504478	0.0224319	-0.0248484	-0.000405319	-0.00131114	-0.00626065	-0.0113629	-0.0341775
ADCY9	-0.00260675	-0.021805	-0.0306299	-0.00963481	0.0126496	0.0259202	0.00543494	0.0307062	0.0174334
CKB	-0.00264126	-0.0378963	0.0210892	0.00393721	-0.0575497	0.0231304	-0.00344463	-0.0540899	-0.0197648
PIEZO2	-0.00275341	-0.0133238	-0.00498002	-0.0144725	0.0851017	0.00578091	0.0468246	-0.063594	0.0652883
ANKRD10	-0.00281675	-0.034093	-0.0155025	-0.022565	-0.034819	0.0217156	-0.00354246	-0.0495145	0.000827487
SEMA4D	-0.00283906	-0.00297184	-0.0167313	0.0210031	0.0141006	-0.0217835	0.0148313	0.0117633	-0.00827388
PDE1A	-0.00288371	-0.0147407	0.000580608	0.0269112	0.0406721	-0.00680552	-0.0161223	0.0171495	-0.00853313
MMS22L	-0.00293372	-0.0725442	0.0680475	0.0236494	-0.00648585	-0.00969185	0.0532181	-0.0116274	-0.00624639
NECAP2	-0.00311154	-0.00157672	-0.00162061	0.0222581	0.0215191	0.00083074	-0.0142844	-0.00176416	0.0149542
RAPGEF2	-0.00311605	-0.014568	-0.0165978	-0.0053481	0.0400099	-0.00465629	0.00766644	-0.0135811	-0.00630725
FAM196A	-0.00323422	-0.0214609	0.00323593	-0.0476741	-0.00840637	-0.0297027	-0.0240329	0.00401622	0.00170863
CNIH3	-0.00332015	-0.014653	-0.0233409	-0.00305302	-0.00545151	-0.0215955	-0.0346833	0.00800428	-0.0136628
SDK1	-0.00334538	-0.0305204	0.0301149	0.01385	0.00919891	-0.069588	-0.053577	0.0135159	0.00174932
PIP5K1B	-0.00335894	-0.0280562	0.00652069	0.0187358	0.0127708	0.00690864	-0.0535641	0.0105949	-0.0238359
CTC-490E21.12	-0.00336759	-0.00627632	-0.0407497	-0.00467569	0.00144671	0.00972545	0.00553046	0.0137573	0.00365865
KCNMB2-AS1	-0.00337681	-0.0351601	-0.0321162	0.0147052	-0.0117941	-0.0339502	-0.0218912	-0.0089333	-0.0573877
RLF	-0.00337821	-0.00954003	-0.000665164	-0.0037844	0.0255551	0.0236464	-0.00810579	-0.00411219	-0.00306314
CDC25C	-0.00337959	-0.0698751	0.0943726	0.0183317	0.00875705	0.00200164	0.078748	-0.000611087	-0.00737212
CENPE	-0.00343589	-0.0715496	0.0977285	0.0120263	0.00931626	0.00834198	0.0824852	0.00172879	-0.00236649
FAM49A	-0.00351972	-0.0355449	-5.67978e-05	-0.0163573	0.0206854	-0.0289668	-0.0168566	0.030968	0.00213676
TPX2	-0.00354974	-0.0783679	0.113038	0.0108402	0.0104972	0.00624008	0.0904738	0.00508802	-0.000355854
CSGALNACT1	-0.00367097	-0.0474011	-0.0230155	-0.0348776	-0.00293464	-0.0938084	-0.0106751	0.0680027	0.0183988
C10orf90	-0.00372164	-0.00636365	-0.0367298	-0.0101304	-0.0104435	-0.0330131	0.011695	-0.0260681	-0.0279073
ACER2	-0.00384168	-0.0166452	0.00293953	0.00824059	0.0370674	0.00801704	-0.00766155	-0.0154831	-0.0181898
FUT10	-0.00386181	-0.0202535	-0.0111233	0.0108585	0.00302951	-0.0130085	0.00847582	-0.00165914	-0.0144377
ENPP6	-0.00386431	-0.00509204	0.00105616	-0.00136691	0.00486591	-0.0251638	0.017226	0.00600633	-0.0211442
FAM102A	-0.00388058	-0.00255387	-0.020136	-0.0018071	0.00974479	0.0151784	0.0108016	0.000473437	-0.0169765
GTSE1	-0.00390284	-0.0780499	0.100242	0.0149443	0.0125968	0.00886883	0.0826477	0.00159415	-0.00261254
CPM	-0.0039897	-0.0304046	-0.00335685	0.0409816	0.0676487	-0.0279859	-0.0564618	-0.0155162	0.0236306
SHFM1	-0.00406397	-0.00389951	0.010024	0.029643	0.00661678	-0.00100396	-0.00416791	0.0125591	-0.0293603
CRISPLD2	-0.00412829	-0.0140642	-0.0331364	-0.023456	0.0362862	-0.0523901	0.00194864	-0.038472	-0.00846476
TNKS	-0.00415113	-0.0470918	-0.0131469	-0.044286	-0.0266491	-0.000154669	-0.0156884	-0.00380469	-0.0238703
CTC-340D7.1	-0.00421407	-0.00599865	-0.0125613	0.0224638	-0.00612308	-0.0172621	0.00318992	0.00916164	0.0145412
ATP1B3	-0.0042468	-0.0285612	0.00563228	-0.00728306	0.0595809	0.0322385	-1.61366e-05	-0.00219995	0.0268762
PAG1	-0.00428141	-0.0188969	-0.0212268	0.00286739	0.0103384	0.0016441	0.0152712	0.0273814	-0.00871065
CDH19	-0.00446812	-0.0224777	-0.00303361	0.0475545	0.0445385	-0.0433488	-0.0824929	0.0282327	0.0433408
SRSF10	-0.00451284	-0.0361734	0.0532954	0.0189876	0.0174422	0.00864205	0.0100139	0.00330354	0.0082949
CHRNA7	-0.00458331	-0.00701964	-0.00689686	0.0273503	0.00777352	-0.0115615	-0.00143163	0.0118861	-0.00478751
PTEN	-0.00459529	-0.0142745	-0.0297737	-0.0100613	0.0206402	0.0397833	0.00715414	-0.018347	0.0360153
CRIM1	-0.00459998	-0.0239705	-0.0365811	-0.0432288	0.0141761	0.0210527	-0.0151284	-0.0358194	0.017986
AC010127.3	-0.00467143	-0.00277517	-0.0241885	0.0259888	0.00775885	-0.02824	0.0197776	0.0349198	-0.00415711
GPR137B	-0.00468616	-0.00828565	-0.0197199	0.0120449	-0.00401162	0.00221833	-0.00121544	-0.00123585	0.0216905
FOSB	-0.00469737	-0.00794002	-0.0165548	-0.0225092	0.0396554	0.0203215	0.0418335	0.0143885	0.0648257
ATP10B	-0.00478946	-0.0476329	-0.013556	-0.0389662	-0.0107409	-0.113222	0.00260535	0.0567774	0.00712174
LIPE-AS1	-0.00482271	-0.0212338	-0.0263941	0.0140351	-0.0136856	0.0214911	-0.0170309	0.0144315	-0.000149322
PVRL3	-0.00484126	-0.0111908	-0.0262786	-3.48604e-05	0.0148412	-0.0144124	0.030635	0.000721901	-0.00551171
RARB	-0.00490894	-0.0261098	0.024107	0.0503324	0.0208075	-0.0220035	-0.0322455	0.00449644	0.00981331
ORC6	-0.00492075	-0.0435333	0.0587451	0.0109543	0.00649968	-0.00533139	0.0435042	0.0069606	-0.00575143
C21orf58	-0.00499319	-0.0764493	0.101195	0.0274724	0.00758012	-0.0199203	0.0759029	0.00158891	-0.0196425
SCN9A	-0.00500623	-0.00397436	-0.0241194	0.0177447	0.0146886	-0.0401348	-0.00352481	0.0208515	-0.0438731
SEL1L3	-0.00502068	-0.0351384	0.00404635	-0.0155612	0.0296539	-0.029323	-0.0235025	0.0196501	-0.0143082
PALD1	-0.00504291	-0.0110721	-0.0252977	-0.0133237	0.0588986	-0.00781931	0.0145767	-0.0428081	0.0267239
GABBR1	-0.00504531	-0.0147238	-0.0376631	-0.00388328	-0.02951	-0.0101035	0.00135518	-0.0130527	0.0132155
VAT1L	-0.00522495	-0.0192637	-0.015836	-0.00498719	0.0351662	-0.0646121	-0.0219908	0.0537763	-0.0130185
LLfos-48D6.2	-0.00524043	-0.0027033	-0.011015	-0.00157678	0.0144935	0.00906041	0.00444981	0.00346451	0.00630457
MGAT5	-0.00527386	-0.0245803	-0.0301464	-0.00205859	0.0354456	0.0106289	0.0162639	-0.00224702	0.00445969
MAPRE2	-0.00529129	-0.0137944	-0.0421235	0.00163908	0.0173843	0.0144862	0.00703132	0.0248174	-0.00211313
CDON	-0.00534468	-0.00479701	0.0211685	0.0295926	0.00605129	0.0298935	0.00115401	0.00363079	-0.055983
KIF15	-0.00548556	-0.0775865	0.0995684	0.00951312	0.0046876	-0.0038985	0.0770012	0.0115003	-0.00812021
ASPM	-0.0055505	-0.0813878	0.108012	0.0210377	0.0146738	0.0064625	0.0773102	0.00567747	0.0157493
PCAT1	-0.00558276	-0.000503528	-0.0141555	0.0126644	0.00065453	0.00327446	0.00857021	-0.00899297	0.00192831
APCDD1	-0.00558549	-0.00344655	-0.0369363	0.0190477	-0.00163571	-0.0321755	0.0253297	-0.0158698	0.0289188
CENPF	-0.00574155	-0.0752168	0.112711	0.0123941	0.00931681	0.0187942	0.0786306	-0.00173537	0.00577363
TMEM108	-0.00580531	-0.0408033	-0.011545	-0.0242823	-0.0214269	-0.0495872	-0.00965495	0.0619229	-0.044191
NCAPG	-0.00582549	-0.0758411	0.103594	0.00927953	0.010024	9.3948e-05	0.0822191	0.00390369	0.000260756
CDKAL1	-0.00584917	-0.0507805	0.01663	-0.00355372	-0.00221015	0.0330945	0.0027175	-0.00471345	-0.00480552
RAB31	-0.00589244	-0.0488582	-0.0515558	-0.0491851	-0.042507	-0.0152322	-0.0134301	-0.0293969	-0.00134168
MKI67	-0.00596284	-0.0672655	0.09679	0.0109353	0.0116483	0.0121972	0.0764189	-0.00396086	0.00490459
NME9	-0.00598256	-0.0115483	-0.0367332	0.0483154	0.00991294	-0.0353294	-0.0182634	0.00898285	8.86613e-06
GLRA2	-0.00602529	-0.0233017	0.0285862	0.0247845	0.0252042	0.0161822	-0.0698773	0.0426979	-0.00447061
ADCY1	-0.00610378	-0.0462936	0.0145642	-0.00988639	-0.00528783	-0.0232505	-0.0553059	0.0137191	0.027232
CHFR	-0.00616131	-0.0103721	0.0130958	-0.0210263	0.0382984	0.0115109	-0.0174183	0.0811795	0.0199005
SUMF1	-0.00619956	-0.0268834	-0.017294	0.00668545	-0.0213627	0.00589623	0.00414477	-0.00441579	-0.0264648
SRPK2	-0.00625089	-0.0410964	0.0161798	-0.00340946	0.00726287	0.0302526	-0.0136114	0.0107907	0.00134558
NIM1K	-0.00626403	-0.0170636	-0.019699	0.00473332	-0.0100502	-0.0131681	0.00982189	0.0261662	-0.0270853
RHOBTB3	-0.00626418	-0.0377448	-0.0261612	0.0100577	-0.0151479	0.0167832	-0.000944023	-0.0076063	-0.00171416
ARMC8	-0.00637282	-0.0291503	-0.0126226	0.00193737	-0.00974079	0.024646	-0.00999904	-0.0104524	0.0215418
PRIM2	-0.00642051	-0.0656095	0.0577215	0.00842146	0.00701501	0.0163965	0.0466358	0.00655683	-0.00162288
VGF	-0.00655605	-0.0157992	0.0293839	-0.0503549	0.027077	-0.00721283	-0.0397084	0.0897571	0.0112434
PEG10	-0.00658145	-0.0105572	0.0283985	-0.010114	0.0217094	0.0112397	-0.0122618	0.0474983	-0.00124372
FUT8	-0.00666183	-0.0441995	-0.00340736	-0.0114466	-0.0131441	0.0107206	-0.0123815	0.00955647	0.00209254
FSTL4	-0.00666933	-0.00268972	-0.0173153	0.0397784	-0.00655343	0.00203205	0.00145981	-0.0161017	-0.002105
R3HDM2	-0.00674805	-0.0459229	0.00504033	0.0609541	0.0294124	-0.0254502	-0.0774789	0.0140065	0.0590967
GULP1	-0.00675581	-0.0167384	-0.00998713	0.0168444	0.0159693	0.00404052	0.0221428	-0.015968	0.00745509
CLASP1	-0.00676316	-0.034317	-0.0206583	-0.00224885	-0.00999679	0.00185028	-0.00727223	-0.0116793	0.003368
CHIC2	-0.00686835	-0.015589	-0.0023511	0.000439944	0.0166994	0.0303283	0.00434443	0.0387888	0.0241387
MAMLD1	-0.00687156	-0.036097	-0.0139617	-0.0271916	0.00534667	-0.0268472	0.0129727	0.0187773	0.00246132
CTC-535M15.2	-0.00695626	-0.0246386	0.00917898	0.0322822	-0.000780944	0.023451	0.00140322	-0.0163175	-0.0198119
SCAMP1	-0.00701845	-0.00884582	0.00321024	-0.00419886	0.0182986	0.010973	-0.00590081	0.0150223	0.00188529
ADAM23	-0.00705193	-0.0341207	-0.0232531	0.0201294	0.00376945	-0.0182372	0.00112258	0.0345154	-0.0182012
KIF14	-0.0070722	-0.0707204	0.0926395	0.00767279	0.0063844	-0.00120728	0.0874556	0.000817107	0.00349351
PXDN	-0.00707976	-0.0239582	-0.0262384	-0.0276809	0.0137227	0.0142755	-0.00413211	0.0393125	0.0190316
CLOCK	-0.00722942	-0.0215994	0.0175852	-0.0138968	0.021472	0.00553931	0.000923409	0.0637527	0.0207461
GPM6B	-0.00729921	-0.0481033	-0.0121682	-0.0247734	-0.0843142	-0.0268233	0.0099152	-0.00625298	0.0518477
MEST	-0.00731353	-0.0248686	0.0101786	-0.0264267	-0.0389107	0.0356874	-0.0390366	-0.0194774	0.000241585
NKAIN2	-0.00741811	-0.00131497	-0.0217803	0.0307638	0.015963	-0.0136679	-0.00926636	-0.00977376	-0.00626163
ARHGAP20	-0.00743457	-0.044076	-0.00611407	-0.00522557	-0.0134132	0.00368881	-0.0192509	-0.0140615	-0.00968717
LEMD1	-0.00746362	-0.00693752	0.0196552	0.0232679	0.0198658	0.0138953	-0.0614151	0.037131	-0.0467027
LANCL2	-0.00752874	-0.0221839	-0.0132167	0.0365386	-0.0199395	0.0171405	-0.0215532	-0.0171355	-0.0397106
SH3RF1	-0.00753659	-0.0462475	0.00798703	-0.0550845	-0.0224927	0.00205557	-0.00411286	-0.0220439	0.0307621
HS3ST5	-0.0076645	-0.00425825	0.00319213	0.000947602	0.0248877	0.00783475	-0.0122714	0.00544279	-0.0159881
PTK2	-0.00774846	-0.0357374	-0.0174934	-0.0187358	0.00665895	-0.0153816	-0.00221278	-0.0178227	-0.0140278
PRC1	-0.00776926	-0.0623014	0.0875319	0.0145422	0.0144615	0.00615653	0.0770207	0.0046804	0.00410302
DCUN1D2	-0.00783205	-0.0268264	0.00860962	0.0356759	-0.0122049	0.0356216	0.0103511	-0.0245372	-0.0335955
PPP3CA	-0.00791399	-0.0270229	-0.0383832	-0.00609698	0.0125601	0.0395935	0.0242753	0.0364061	-0.000938181
ABL1	-0.00791739	-0.0288381	-0.0091555	-0.015985	0.0250615	0.0211111	0.000123917	-0.0146413	-0.00608587
GAB1	-0.00800526	-0.0430385	-0.00184399	-0.0257027	-0.0213426	-0.0170834	0.0146323	0.015063	0.010138
DGKH	-0.00811247	-0.040992	0.0116214	-0.0258905	0.0490442	0.025146	0.0174103	-0.0497423	0.00650876
TOP2A	-0.00812647	-0.0824959	0.128542	0.0115324	0.0163425	-0.000307408	0.101624	0.0154504	-0.00169071
CDC14B	-0.00814424	-0.0483843	-0.0298568	-0.0227259	-0.029105	-0.0165598	-0.00778944	0.0293228	-0.00202337
CLVS2	-0.00816363	-0.0222178	0.0218029	0.0405398	0.00203587	0.0207434	-0.0339596	-0.00196428	-0.0116525
FAM101A	-0.00818651	-0.0124348	-0.0049999	0.0102831	-0.0131152	0.0158426	-0.0224749	-0.00594832	-0.00747782
BMS1P14	-0.00821574	-0.0236808	-0.0298574	-0.020435	0.0220753	-0.0247663	0.0210918	0.00237647	0.0190017
CASC5	-0.00821777	-0.0848603	0.115284	0.0115791	0.0141876	-0.00439706	0.0938382	0.0108781	-0.000580706
HNRNPR	-0.00825666	-0.0317295	0.00742021	0.00421957	0.00611425	0.0320893	-0.00624991	0.000353156	0.010721
NRG1	-0.00830223	-0.01356	0.00817533	0.0134178	0.0350335	-0.000207797	-0.0619305	0.0492054	-0.0274005
CCDC91	-0.00842272	-0.0105413	-0.0339447	0.0263026	0.00160112	0.00927972	0.00678582	0.0036562	0.0482346
ERC1	-0.00855044	-0.0195329	-0.0264769	0.022549	0.0212796	0.0149328	-0.00245183	-0.00543458	-0.0151878
BMP7	-0.00857834	-0.0436479	-0.0035494	0.00419701	-0.0342637	-0.0324933	-0.0358716	-0.0251714	-0.0216221
ARID3A	-0.00866174	-0.00058037	0.000934496	-0.0211522	0.0279499	0.0222806	-0.0286206	0.00680653	-0.0482785
DLX6-AS1	-0.00866674	-0.00843417	0.0366756	0.0543478	0.0263203	0.0430132	-0.0576552	0.0148147	-0.0406122
PCCA	-0.0086867	-0.0287363	-0.0289126	-0.0151239	-0.0023791	0.000333437	-0.0267428	-0.0147386	0.00408208
WNT5B	-0.008699	-0.0129663	-0.0101767	0.0211717	0.0103997	0.0162754	-0.000575596	-0.0107756	0.0189202
ELF2	-0.0087225	-0.0203206	0.00936589	0.0086068	0.030449	0.0299457	0.00587172	-0.00194517	-0.0309158
NCL	-0.00874315	-0.0146389	0.0176708	-0.0114768	0.0144638	0.0148022	0.0149448	-0.00954725	0.0013626
ESR2	-0.00879702	-0.0105064	-0.00657952	0.00402844	0.00503093	0.00344516	-0.00301847	-0.014427	-0.0189869
AC007563.5	-0.00882036	-0.0150762	-0.0210736	0.0177828	-0.0163498	-0.029509	-0.0124685	-0.00395561	-0.0114371
ADRBK2	-0.00893678	-0.0163687	-0.0204928	0.0588169	0.0127307	0.00883823	-0.0431817	-0.0139156	0.00966834
DUSP10	-0.0090391	-0.0270942	0.0128983	0.000111321	-0.0174683	0.0194811	-0.00481257	-0.0396408	0.0263424
GAS2	-0.00908209	-0.0125623	0.00724852	0.008973	0.0309407	0.0124802	-0.0612462	0.0722052	-0.0288003
MYRF	-0.00912026	-0.00441178	-0.00459648	-0.0170441	0.0165201	-0.0189833	0.0107525	0.00875086	-0.0294308
SRCIN1	-0.00916926	-0.0099203	0.0206432	-0.00238681	0.0189683	0.0152096	-0.0391872	0.0405385	-0.0436327
KCTD16	-0.00917044	-0.00261687	-0.0185273	0.0229526	0.0158867	-0.0414777	0.0138586	0.00723026	-0.0541719
FRAS1	-0.00918413	-0.0151317	0.018815	0.00383688	0.0344989	-0.00148638	-0.0581966	0.0665238	0.0172868
ADGRB1	-0.00925568	-0.0156658	-0.00990646	-0.0316884	-0.0264974	-0.0687745	-0.0236143	0.00966593	0.0486265
SNCA	-0.00925864	-0.00715594	-0.0202547	-0.0145458	0.0256557	-0.0244975	0.015002	-0.0067155	-0.00512407
PROM1	-0.00931594	-0.0149361	0.0132112	0.0300174	0.0204869	-0.00604528	0.0171425	0.01499	-0.0327901
MARK1	-0.00932335	-0.0434023	0.000650102	-0.0127488	-0.0326358	0.0156754	-0.0282299	0.00451739	0.0244916
WIPF1	-0.00934727	-0.0509138	-0.0226332	-0.0237533	0.00326157	-0.0350228	-0.00623199	0.00438351	0.00681185
MARCH9	-0.00935696	-0.0169208	0.0255611	0.0712706	0.0462111	-0.00327347	-0.078341	0.0442304	0.0650988
RBL1	-0.00948824	-0.0630044	0.0534395	0.0181876	-0.00469662	0.0128172	0.0259893	0.00215342	-0.0269331
TMEM117	-0.00960367	-0.0523135	-0.0181932	0.00868517	0.0060895	-0.0202562	0.0205902	-0.00733818	-0.0218807
JAM3	-0.00979079	-0.0526355	0.00461265	-0.038385	-0.0253246	0.023975	-0.00499893	-0.0108741	0.00477461
GFOD1	-0.00982944	-0.0227136	-0.00735511	-0.00955033	0.0411167	-0.0184909	-0.0118806	0.00391289	-0.0135736
USP46	-0.0100226	-0.0113157	0.00562425	-0.00309725	0.020769	-0.00540261	-0.00841521	0.0492877	0.0258728
ETS1	-0.0100314	-0.0133228	-0.00100561	-0.0440966	0.0877026	0.0039812	0.00846874	-0.0607131	0.0223975
WNK2	-0.0100607	-0.010756	0.00803861	0.0669459	0.0256821	0.011842	-0.00525891	0.0325223	-0.00679682
SMCR5	-0.0100913	-0.00304065	0.0286526	-0.0111786	0.016589	0.00950806	-0.0133961	0.0365492	0.0181998
CCND2	-0.0101211	-0.0486246	0.0305783	-0.00464191	-0.0491659	0.0344489	-0.059059	-0.0330241	0.0223922
TMEM161B-AS1	-0.010169	-0.0221952	-0.0206261	0.0553398	-0.0301702	-0.0179414	-0.0239299	-0.0135698	-0.0209268
LMO1	-0.0102189	-0.0342457	0.03985	-0.0171636	-0.00643593	-0.0021244	-0.0496894	0.0281972	-0.0316072
TBC1D4	-0.0103083	-0.0167562	-0.0118332	0.00638578	0.0425153	0.00935553	0.0173646	-0.0432644	0.0178379
KIF5A	-0.0103129	-0.00807168	-0.0032929	0.0473214	0.0307245	0.00865389	-0.0732448	0.0359853	0.0196579
DOCK11	-0.0103163	-0.00866163	-0.0143624	0.0185624	0.0224844	0.00306161	0.00745917	0.0216511	0.00733073
CAMK4	-0.0104525	-0.0222206	0.000921631	0.0228082	-0.00111419	-0.0240553	-0.022706	-0.00400537	-0.0435725
ZBTB46	-0.0105302	-0.00273605	-0.0193696	0.00221031	0.0537752	0.0307305	-0.0276493	-0.0121507	-0.0202363
SPEN	-0.0106325	-0.0237059	0.0042053	0.0163823	0.0177988	0.0162597	-0.0105567	-0.0120828	0.0151593
MBOAT2	-0.0107081	-0.0369297	-0.00832145	-0.013806	-0.0284797	-0.0243892	-0.0154394	-0.0173769	0.00557203
ITPK1	-0.0107233	-0.0220143	-0.0198205	-0.0169112	-0.00657222	-0.0180339	-0.00338937	-0.00503672	-0.00631069
FTX	-0.0107581	-0.013285	-0.0372129	0.0161999	-0.0178989	0.043956	-0.0435905	-0.000602293	-0.0419505
AC133680.1	-0.0109932	-0.00726864	0.0232856	0.0351176	0.0212279	0.00126958	0.006569	0.00966794	-0.0192588
ELOVL6	-0.011041	-0.0344089	-0.0014111	-0.0121674	0.0104374	0.00379652	-0.00574581	0.023818	0.00691092
CIT	-0.0110813	-0.0479615	0.0419801	0.0303242	0.0241915	-0.0328484	0.0632641	0.0264887	-0.0219753
PCLO	-0.0111552	-0.0112282	0.000173605	0.0413284	0.0220382	0.000618859	-0.0240291	0.000163873	-0.0318226
ARHGAP44	-0.0112215	-0.00296129	-0.0154789	-0.00282934	0.0312582	-0.020703	0.00963109	-0.00313308	-0.0265236
RTKN2	-0.0112446	-0.0603846	0.0785654	0.00696938	0.0121229	-0.00174017	0.0713672	0.00953432	-0.00624994
ADK	-0.0112735	-0.0236832	-0.0228724	0.0199996	0.0179329	0.0128149	0.0353526	0.0153833	0.0327608
KCNK10	-0.0113142	-0.0272064	0.00076616	-0.0152859	0.0121642	0.000559996	-0.0360013	0.0452217	-0.0153504
CYP7B1	-0.0113418	-0.000636577	-0.0262859	0.00207258	0.0395536	-0.0499176	0.0367348	-0.00128416	-0.0173194
MYO10	-0.011389	-0.0370579	-0.00790783	-0.012876	-0.0121319	-0.0450383	-0.00656847	-0.0422329	0.0390749
LRP4	-0.0114751	-0.0427878	-0.00777393	-0.00934751	-0.0449808	-0.0122786	-0.018758	-0.0147458	0.0449027
APP	-0.0115782	-0.0438399	0.000490364	-0.0513339	0.0232973	-0.0215839	-0.01114	0.0242086	0.0176914
RAP1GAP	-0.0117188	-0.0228178	-0.00623142	0.00972776	-0.00375548	-0.00225279	-0.0188577	0.00615196	0.00362694
BTG2	-0.011773	-0.00291134	-0.0237806	0.00743849	-0.00604002	0.0450169	0.0256189	-0.0163152	0.03906
RIMKLB	-0.011811	-0.00381256	-0.0231363	0.0303481	-0.00696982	-0.0169414	0.0184804	-0.0319161	0.0383507
NR6A1	-0.0122163	-0.024309	0.0119292	-0.00336189	-0.0155681	0.0222988	-0.00502353	0.00235208	-0.0252731
DDX1	-0.0122847	-0.017079	0.0131023	0.00881223	0.00924192	0.018406	0.0179512	0.0197089	0.0123166
B4GALNT3	-0.0124478	-0.020632	-0.0056467	0.00756024	0.0320181	-0.00361351	-0.0345871	0.0111681	0.0130203
PHF14	-0.0125882	-0.0398881	0.00350879	0.0227389	-0.0260227	0.0562946	-0.0267479	0.000965812	-0.0119415
CH17-125A10.2	-0.012608	-0.0303345	0.044992	0.0479582	0.0255821	0.0113825	-0.0265195	0.019606	0.0113578
PDZRN4	-0.0126449	-0.00829499	-0.034194	0.0282805	0.00919737	-0.0316014	0.013031	0.0194035	-0.0333587
BCL11A	-0.0126936	-0.0153362	0.0342424	0.0419474	0.0291994	0.0189371	-0.0387848	0.0243471	0.0158556
LPIN1	-0.0129692	-0.00566239	-0.0304686	0.00863503	0.0213353	0.0101045	0.00929264	0.0357983	0.0143771
PSD2	-0.0130359	-0.00698362	-0.0422505	0.0424921	-0.0280576	0.00726323	0.00020296	-0.0154824	-0.0486272
INSR	-0.0130621	-0.00494768	-0.0205937	-0.00390696	0.0543185	0.0263426	0.00212697	-0.0757873	-0.0202927
PAXBP1	-0.0130693	-0.0308635	-0.000951625	0.0122923	0.00996673	0.0200756	0.0190663	0.0402951	0.026219
BACH2	-0.0131527	-0.0105401	-0.0255253	0.00230998	0.00267306	0.0139422	0.00690311	0.0182514	0.0171016
MAP2K6	-0.0133419	-0.0013591	-0.0197478	0.0579981	-0.00403004	-0.0278225	0.00316771	4.46477e-05	0.00222692
TCF7L2	-0.0133534	-0.0154098	-0.052622	-0.0274061	-0.00288736	0.00221724	0.0519027	-0.0293937	0.0427513
C1orf21	-0.0133682	-0.0480904	-0.0200359	-0.0222993	-0.0309084	-0.0192332	-0.0202146	-0.00339267	0.0169904
BAZ2B	-0.0134161	-0.0327656	-0.036665	0.0290274	-0.0459658	0.0197125	-0.0184896	-0.0611896	0.0388309
CREM	-0.0134185	-0.0296614	-0.0197968	-0.0386134	-0.0019736	-0.0212773	0.00699918	-0.0384404	0.0144259
DEPDC1B	-0.0135988	-0.0705529	0.0888193	0.0117098	0.0175798	0.00299358	0.0722895	0.0104712	-0.00677924
ST6GAL2	-0.0136367	-0.0189305	-0.0160476	0.015239	-0.0212421	0.00364733	-0.00438117	-0.0120578	-0.0101521
TNFRSF21	-0.0136407	-0.0368008	-0.0263806	-0.0170315	-0.00338079	-0.0282879	-0.0218387	0.0141273	0.0470838
CHD9	-0.0136953	-0.0438549	-0.0143013	0.0063005	-0.040765	-0.0168718	-0.0280436	-0.0164556	0.025654
SAMHD1	-0.0138219	-0.0180444	-0.0463161	-0.00995064	0.00636015	-0.00610991	0.0187569	-0.00226503	-0.0457019
CROCC	-0.0139369	-0.00503585	-0.00386688	0.02359	0.0259014	0.0175007	0.00721141	0.0192617	0.0129494
ENAH	-0.0143385	-0.0306412	0.00365985	0.00633726	0.00262963	0.0476981	0.0113706	0.0414434	0.0309922
TUBA1A	-0.0143577	-0.0121511	0.027072	-0.00945247	-0.0151804	0.0332302	-0.0066936	0.0265544	0.0358241
KCTD8	-0.0143776	-0.0361227	-0.0168216	-0.000704515	-0.0109837	-0.047682	0.0114787	-0.0101811	-0.0557011
HUNK	-0.0144506	-0.0309109	0.040235	-0.00579075	0.0444467	0.00378424	-0.00474735	0.0528263	-0.00962254
SPOCK3	-0.0144746	-0.00486904	-0.0216735	-0.00537143	0.0246263	-0.0357785	0.000911067	-0.000923935	-0.04277
SCLT1	-0.0144913	-0.0607713	0.00873664	0.028457	0.00157579	-0.011887	0.0345544	-0.00713345	-0.0177253
TIMM23B	-0.0144968	-0.0202062	-0.008059	0.00161621	0.0297178	0.0137536	0.00528741	-0.00732598	-0.0202488
ZSWIM5	-0.0145209	-0.00760341	-0.0186981	0.0271076	0.00983424	-0.00486535	-0.0109902	0.000437819	-0.06523
CPSF6	-0.0145218	-0.0334164	0.000890614	0.0453658	0.0276114	0.0171242	-0.068851	2.36877e-05	0.0657779
ASIC2	-0.014537	-0.025669	-0.03832	-0.0101296	0.0049731	-0.050292	-0.0122631	-0.0115017	-0.0401717
ANKUB1	-0.0145496	-0.00649314	0.0112267	0.052862	0.0203873	0.00833773	0.0170807	0.0035164	-0.00779795
DHRSX	-0.0145551	-0.0395959	-0.00951905	0.0308393	-0.0139551	0.0313453	-0.00593596	-0.0150748	-0.00385997
XKR6	-0.0147682	-0.0202479	-0.0287616	-0.00296808	-0.0180026	0.044313	-0.0202389	0.0381959	-0.0212452
E2F3	-0.0148198	-0.0520191	0.0360178	-0.0187226	0.0317611	0.0118358	0.0300856	0.0236536	0.00347312
SLC16A10	-0.0148941	-0.00853171	-0.00377242	0.0115639	0.0298954	-0.0150177	0.0178128	0.00876291	-0.0471756
DRAXIN	-0.0149251	-0.0303241	0.0450432	-0.00545142	0.0259213	0.0157522	-0.0563353	0.0380968	-0.0238596
STXBP5L	-0.0149951	-0.0312368	-0.0108577	0.0402994	0.0172171	-0.0310479	-0.00552583	0.0323167	-0.0928538
CTC-260E6.6	-0.0150186	-0.0496781	0.0631025	0.0196678	0.010671	-0.00238525	0.051343	0.017308	-0.006362
DIAPH2	-0.0151057	-0.0136461	-0.0321889	0.0182645	0.0547477	-0.0504524	0.0553051	-0.000438337	-0.00241282
ITGA9	-0.0151295	-0.0019472	-0.0275864	0.00518959	0.0345189	-0.0126337	0.024087	-0.0139336	-0.00691219
TRIT1	-0.0151458	-0.0259498	-0.00676866	0.00820382	0.00373806	0.0305482	-0.0205663	3.45645e-05	0.00883574
RALYL	-0.0151918	-0.00354593	0.00627858	0.110311	0.0293466	-0.0663199	-0.0688747	0.0158237	0.016926
CDK4	-0.0152157	0.00270084	0.0499818	0.00650249	0.0519118	0.00901625	-0.0299793	0.114691	0.0638569
GAB2	-0.0159315	-0.0365699	-0.0190124	-0.0359084	-0.0216917	0.0124549	0.00825685	0.0176588	0.0489405
PIK3C2B	-0.0159533	-0.00711481	0.00494982	0.00957362	0.00332386	-0.0146774	-0.00956492	-0.0134051	-0.0506941
MOB3B	-0.0159691	-0.0434917	0.0158273	0.00548325	-0.0138127	0.00146608	-0.0254434	0.00819919	0.0163197
SNCAIP	-0.0159916	-0.00835665	-0.0233717	0.0641515	-0.0212262	0.0576871	0.0613729	0.00523244	0.0342839
ST7	-0.0162069	-0.0112685	-0.00528246	0.0311793	0.00802117	0.0401647	0.00151406	0.0522895	-0.00459899
FARP2	-0.0162746	-0.040819	-0.0168798	-0.0439024	0.014599	-0.0196533	0.00641402	0.0106541	-0.0179188
ARHGAP21	-0.0163545	-0.0277147	-0.00985926	-0.0416031	-0.0122061	0.0313548	-0.00602906	0.0149579	0.0298254
UTY	-0.0163571	-0.0331558	-0.0264279	0.0332904	0.0117267	-0.057057	-0.0151686	0.0222012	-0.0523791
FOXP2	-0.0164265	-0.00434902	0.00660627	0.0462014	0.00941796	0.0142966	0.0359601	-0.01395	-0.0112522
KIF1B	-0.0167394	-0.0285747	-0.0319509	0.0304314	-0.0465991	-0.0116228	-0.00977334	-0.017932	0.0397159
UBA6-AS1	-0.0168181	-0.0179833	-0.00230524	0.00713318	0.00593877	-0.0283835	0.00994794	0.0192888	-0.0361386
CHD3	-0.016935	-0.0143794	0.0169933	0.00427339	0.0227794	0.0203351	-0.0266004	-0.0064133	-0.021016
UNC5D	-0.0170613	-0.0162601	-0.00928523	-0.00569841	0.00670578	-0.0452012	-0.0244781	0.0283268	0.00510258
GLYATL2	-0.0171975	-0.0185158	0.0198855	0.0135137	0.0370416	-0.0241895	0.061506	0.045491	-0.0175628
LMNA	-0.0172317	-0.0211063	-0.00766653	-0.0294359	0.0228719	0.0325183	-0.0285489	0.0145309	-0.0135803
NDUFAF6	-0.0172941	-0.038169	0.0197414	0.0298324	0.00272838	0.0157865	0.0211913	-0.00646131	-0.0367071
PLEKHH2	-0.0175634	-0.0462315	-0.0179821	-0.0358558	-0.0158508	-0.0439766	-0.00760388	-0.0139367	0.0226263
KIAA1958	-0.0175761	-0.0575444	0.00845987	0.00387801	-0.0426477	-0.00746637	0.000241265	0.0102836	0.0307438
ONECUT2	-0.0176953	-0.00993839	0.0199519	0.0379479	0.022664	0.0408031	-0.0432509	0.0215844	-0.0151817
PPM1L	-0.0177534	-0.015632	-0.0142168	0.0298389	0.0230394	0.0123712	-0.00265856	0.0181965	0.0474541
FMNL3	-0.0178117	-0.0414466	0.00182067	-0.0450601	0.0108299	-0.030031	-0.00529041	-0.0508906	-0.00843566
BMPR2	-0.0180919	-0.0275699	-0.0121743	0.00314958	0.0232482	0.0311685	-0.0157969	-0.0176665	0.00343934
ARHGEF2	-0.0181281	-0.0274605	0.00946222	-0.0358488	-0.00270341	0.0245898	-0.0342887	-0.0262345	-0.0134374
AF121898.3	-0.0182528	-0.0100302	0.0036278	0.00461333	-0.00670619	0.00717494	0.00178828	-0.00204358	-0.0144408
HS6ST2	-0.0183123	-0.0397099	0.00321676	-0.007073	-0.00219928	-0.0187621	0.00103347	-0.0116027	0.0225905
ZSWIM6	-0.018399	-0.0381034	-0.0381151	-0.00549583	0.00713691	-0.047376	0.00731952	-0.00135094	0.0179991
STXBP6	-0.0184114	-0.0199563	-0.012044	0.0110743	0.0255113	-0.0173935	-0.0327959	-0.00660924	-0.00751979
NOS1	-0.018464	-0.0119878	-0.0371127	-0.022598	0.0301248	-0.0614271	0.0170721	0.0322881	-0.0374134
KMT2E	-0.0185681	-0.00678852	0.00147235	-0.0118213	-0.000256916	0.047024	-0.0238102	-0.0221537	-0.00469991
SYT6	-0.018654	-0.00198795	-0.0118247	-0.021193	0.0222476	-0.00817233	0.000857595	0.049184	0.0236978
CNTN4	-0.0187383	-0.0152669	-0.0346027	-0.00421833	0.0273764	-0.0170505	0.0076727	0.00784459	0.00532651
CD82	-0.0189188	-0.0215244	-0.0177119	-0.0252488	-0.0291243	-0.0130359	-0.00405631	-0.0390751	-0.0171734
FOXN3	-0.0189891	-0.0347254	-0.0131558	0.0344944	-0.0134793	0.0154463	-0.0155965	-0.0411183	-0.000563257
TBL1XR1	-0.019048	-0.0408864	0.00440477	-0.00860007	0.00206091	0.0200674	-0.0121348	-0.00748301	0.0250992
KDM4B	-0.0191947	-0.0152968	-0.0169231	-0.00978982	0.00299416	0.0522102	-0.0394782	-0.0236845	-0.0585584
TMEM132D	-0.0192409	-0.0190883	-0.0497534	-0.0274472	0.0216202	-0.0803731	0.0104202	0.0174371	-0.0547861
SERPINE2	-0.0192903	-0.0227652	-0.0330337	-0.0344352	-0.0238997	-0.020804	0.0130478	-0.0125391	0.0370286
GPC6	-0.0194383	-0.0391871	0.0112364	0.0242626	0.0351538	-0.0660202	0.0409132	0.0531873	-0.0224626
SOX13	-0.0196073	-0.0178734	-0.0187295	0.00478442	-0.00615094	-0.0335843	0.0182059	-0.0265491	-0.0492034
PRKCE	-0.0197239	-0.0411774	-0.0252465	-0.016825	-0.00125646	-0.00809801	0.0349197	-0.00156462	-0.00126315
KCNAB1	-0.0197839	-0.00835144	-0.0362688	0.0144712	0.0312238	-0.0360468	-0.008152	0.0046552	-0.040627
LAPTM4B	-0.019788	-0.0257501	0.00626885	-0.00546589	0.0145213	0.0232798	-0.0229743	0.0117365	0.0261185
NCAN	-0.0200167	-0.00177627	-0.0140375	0.0224596	-0.012746	-0.00890602	-0.0123656	0.0397777	0.027489
ZNF423	-0.0200332	-0.0143475	-0.0280289	0.031082	0.0362075	0.000284555	-0.00451885	-0.019592	0.0111539
PKNOX2	-0.0202112	-0.0148424	-0.0394804	-0.00155208	0.0101492	0.00442732	0.0187508	0.0455362	-0.0133914
GSG1L	-0.0202249	-0.0293106	-0.0371397	0.00056033	-0.0193142	-0.0206732	0.00057287	-0.0190421	-0.026462
LRFN2	-0.0202388	-0.0046465	-0.027758	0.010624	0.024522	-0.00522829	-0.0140479	0.0344508	-0.00301948
PDE9A	-0.0205859	-0.0236974	-0.0169869	0.0181921	0.0158949	-0.0140985	-0.0231653	0.0150576	0.0208636
ABHD2	-0.0208371	-0.0476338	-0.0278669	-0.0411008	-0.0111251	-0.0310837	-0.0154243	0.0113655	0.0163728
CCDC178	-0.0210877	-0.00576329	-0.0143682	0.0424852	-0.0193841	0.028842	0.0324261	-0.0350258	0.025793
GTDC1	-0.0213849	-0.048731	-0.0159711	-0.000726102	-0.0141543	0.0113338	0.00675392	-0.0257994	-0.0034685
TET3	-0.0214275	-0.0253527	-0.00388795	-0.00665278	0.00931225	0.0274712	-0.0110009	0.0015599	-0.00613555
PCDH17	-0.021488	-0.0311514	-0.0060991	-0.0400125	-0.0307093	-0.0165264	0.00435496	-0.0328423	0.0170559
GCNT2	-0.0214946	-0.0248854	0.00398305	0.0223435	0.0309921	0.0100175	-0.044976	-0.00499657	0.0217876
ZNF827	-0.0215154	-0.0362091	-0.0237297	-0.0268276	-0.0227662	0.0174811	-0.00543487	0.0154607	0.00666209
ADAMTS19	-0.0216907	-0.0129657	-0.00729852	0.00773388	0.00515765	0.011393	-0.0416675	0.0230806	-0.0495633
AC002127.4	-0.0221416	-0.0126113	-0.00546714	0.0144775	-0.0254043	0.0387935	-0.00119524	-0.0434395	-0.00285193
GRM7	-0.0221766	-0.0125757	-0.0482404	-0.0218752	0.0116115	-0.069134	-0.0121312	0.0255986	-0.0440368
TCF7L1	-0.0222771	-0.0118445	-0.0489205	0.0219622	-0.0112708	0.0261397	0.0525145	-0.0397749	0.0121181
SYN2	-0.0223122	-0.00467777	-0.0166446	-0.00839531	-0.00377072	-0.0232619	0.0025714	-0.00614141	-0.0170492
STK32A	-0.022323	-0.0209595	-0.043928	-0.0230205	-0.00132405	-0.0426008	-0.000958071	0.0366451	-0.0415612
TIAM1	-0.0223881	-0.040412	-0.012513	-0.00113628	0.0323352	-0.0240354	0.0387318	0.0771223	0.0160668
DENND5B	-0.0226282	-0.0414338	-0.00618107	0.000587234	-0.0149056	0.00780933	-0.0279219	0.0133094	0.00917077
CCNY	-0.0228949	-0.0193825	-0.025975	-0.0331942	0.0394831	0.0268769	0.0210777	-0.0193347	0.0224129
SIK3	-0.0229323	-0.0510291	-0.0283423	-0.0648018	-0.0178234	0.0263711	0.0316993	-0.0291112	-0.00379931
AC004158.3	-0.0231755	-0.0189929	-0.019033	0.0249884	-0.0321076	-0.0386144	-0.0296892	0.000775169	0.0437398
ZNF609	-0.0232353	-0.0278345	-0.00936356	0.0162663	0.0140123	0.00525272	0.00459165	0.00679632	0.00922399
CTC-467M3.1	-0.0232482	-0.038075	0.0225662	-0.00132214	-0.0279661	-0.00375406	-0.0212881	-0.0194189	0.0137119
CDH22	-0.023284	-0.00531564	-0.0201303	0.0193079	0.0147793	0.0180858	-0.0371381	0.0112852	-0.0269113
GUCY1A2	-0.0232865	-0.0358853	-0.015081	-0.0183172	0.00772069	0.00976744	0.00217224	0.0222969	-0.00641811
CDH8	-0.0233366	-0.0265067	0.00183038	-0.000964433	0.0105176	0.0131656	0.00133718	0.0094273	0.0381462
C16orf45	-0.0233857	-0.0366138	-0.0110127	-0.0462559	-0.00229805	-0.00390225	-0.0354843	0.028331	-0.0126891
PTMA	-0.0234093	-0.0196295	0.0301475	-0.0164832	0.0165426	0.0347058	0.0276065	-0.0210223	0.00895874
NXN	-0.0241356	-0.0201418	0.0214487	0.00694932	0.0756838	0.0181347	0.00132704	0.0168794	-0.000360887
CDK19	-0.024195	-0.00569695	-0.000766418	0.00278116	0.0217272	0.00348152	0.0251697	0.00739853	-0.0210969
FAM13A	-0.0244331	-0.015579	-0.0464025	0.00881168	0.00641001	0.0150874	0.0500694	-0.00874148	0.0143145
REV3L	-0.0245078	-0.0555817	-0.0136947	-0.00678634	-0.0324815	-0.015741	0.00690856	0.00737561	0.0323651
MCF2L	-0.024519	-0.024567	-0.00111971	-0.0204034	0.0371785	0.0066544	-0.0384134	-0.0346398	-0.0317258
ILDR2	-0.0247892	-0.0445918	0.0150294	-0.0242988	-0.040971	-0.00839281	-0.00378476	-0.0348272	-0.000797033
GRIP1	-0.0248031	-0.0173565	-0.0199013	0.0831464	0.0527529	-0.00736522	-0.0953139	0.011873	0.066519
ENTPD1-AS1	-0.0248063	-0.0106014	-0.0211672	0.0227137	-0.0104189	0.00129468	0.0328667	-0.00944814	0.0164127
ANK1	-0.0249369	-0.0155033	-0.00105048	-0.0029503	0.0248101	0.0057052	-0.0320222	0.0320625	-0.00674722
SLC16A7	-0.0251727	-0.0203905	-0.0171694	0.0599715	0.0571094	-0.0115523	-0.0430577	0.0200596	0.0388261
PCDH19	-0.0251915	-0.026209	-0.00838696	0.000515392	-0.0284145	0.0164727	-0.0183041	-0.0339699	-0.000321686
ATP8A2	-0.0256163	-0.00426007	-0.0173536	0.00246102	0.0305024	-0.0358272	-0.00406815	0.014936	-0.0530853
SHROOM4	-0.025946	-0.0237895	-0.0306057	-0.0415051	0.0463542	-0.0264706	0.0102833	-0.015714	-0.0210624
GLDC	-0.0259613	-0.0483357	-0.00307302	-0.0337704	-0.0201867	-0.016633	-0.0213509	0.00883518	0.00462817
KLHL13	-0.0260923	-0.0366797	-0.00295443	0.0196992	0.0120542	0.0212883	-0.0114309	0.0282102	0.00988349
COLGALT2	-0.0261962	-0.032874	-0.0244429	-0.0174807	-0.0500739	0.00181	-0.00780333	-0.0358344	0.0354572
ANKRD44	-0.0262419	-0.0240505	-0.0352105	0.00510711	0.0231201	-0.0102481	0.0327661	0.0294482	-0.014599
MBD5	-0.0263533	-0.034675	-0.0341568	0.00170189	-0.012323	0.00919749	-0.0126421	0.00175984	-0.0307047
COL9A1	-0.0264265	-0.0241281	-0.00884493	-0.0190357	0.0249041	-0.062941	0.0177478	0.0357	-0.0298632
AP001347.6	-0.026542	-0.05649	0.0549926	0.0240601	0.0244332	-0.0102744	0.0367826	0.0350048	-0.00407074
CECR2	-0.0265656	-0.0249718	-0.0280462	0.0107747	-0.0345862	0.0488442	0.0053972	-0.0278719	0.031109
FAM171A1	-0.0267537	-0.00667997	-0.0251802	0.0139719	0.0315418	0.0110451	0.0279575	0.0207934	0.0754181
LRRK2	-0.0267776	-0.0320755	-0.0250793	-0.0215151	-0.00200168	-0.0208839	0.0357773	0.00745654	0.0309873
TNRC6B	-0.0269232	-0.0106485	-0.0447758	0.0317943	-0.00794188	0.0380385	-0.00400303	-0.0257056	0.0194269
PEAK1	-0.0269632	-0.0415863	-0.0140696	-0.0275155	-0.00342561	-0.0340374	0.0178595	-0.019294	0.0148493
TRAF3IP2-AS1	-0.0270345	-0.0556084	-0.00500551	-0.00143533	-0.0262226	-0.0385724	0.00821416	0.00142495	0.0161909
UPF3A	-0.0271241	-0.0225804	-0.037859	-0.00404246	-0.032911	0.00979848	-0.00335148	-0.0220411	-0.0231483
PKP4	-0.0274188	-0.0388504	-0.00100129	-0.0253952	0.0441516	-0.0214861	0.0585874	-0.024623	-0.0322174
EPB41L2	-0.0274708	-0.0306218	-0.0102814	-0.00540422	0.0201025	-0.0266554	0.0624828	0.00985426	0.0461686
GSK3B	-0.0274834	-0.037076	0.00981174	-0.0318861	-0.00478653	0.0220418	0.00293939	-0.010051	-0.00101577
PELI2	-0.0278573	-0.0212652	-0.0374993	0.0221416	0.014549	0.016941	-0.0105927	-0.00502033	0.0261958
KIAA2022	-0.0281732	-0.00736236	-0.0093527	0.017619	0.0301063	-0.00899071	-0.0130924	0.0505055	-0.0324464
GPR137C	-0.0283035	-0.0292916	0.0222469	0.0233241	0.00373966	0.028305	-0.00563909	0.00585084	0.0149304
GPHN	-0.0284301	-0.0434038	-0.0249554	0.0152754	-0.020903	0.00982797	-0.0247313	-0.0011407	0.0276183
SEMA5B	-0.0284313	-0.00395924	0.00677031	0.0204826	0.00517331	0.00635667	0.00365645	0.00667535	-0.0508505
MLLT3	-0.0287017	-0.028781	0.00857188	0.0102715	0.0156323	-0.0121155	0.0291884	0.019718	0.0137368
CCND1	-0.0288872	-0.0132718	0.00610216	-0.0287075	0.00986449	0.0100654	-0.00551136	-0.00347093	0.0118854
DIP2B	-0.0289205	-0.0365989	-0.00846142	-0.0199838	-0.00691274	0.0304399	0.000492146	0.00289841	0.0232845
PHF21B	-0.0289208	-0.0254046	-0.0200585	0.00778374	-0.0249548	0.0492309	-0.0201904	-0.00521467	0.0190817
LNX1	-0.0290601	-0.00409764	0.0077421	-0.0159587	0.0293106	0.0127205	0.00946982	0.0581045	0.041278
RALGPS2	-0.0292543	-0.00890531	-0.0316162	0.0215877	0.0215984	-0.0255093	0.025806	0.0255136	0.00329386
DNAJC6	-0.029408	-0.0136292	-0.0395089	-0.020729	0.0252765	0.0174664	0.0132574	0.0207298	-0.0443343
HIPK2	-0.0294501	-0.0227515	-0.0321473	-0.00196727	0.0124486	0.0292618	-0.000457562	-0.011042	-0.00644558
SYNDIG1	-0.0295156	-0.0131634	-0.0456491	-0.00285225	0.0119138	0.0318498	0.0145799	0.0268723	0.0303674
SREBF2	-0.029564	-0.0228808	-0.0291355	0.00261532	-0.00619056	0.00639141	0.00895456	-0.0376054	0.0271321
KDM1A	-0.0298235	-0.0245337	0.00728373	0.0134982	0.0128134	0.0450616	-0.0222962	-0.00396399	0.0137295
TSC22D1	-0.0298749	-0.0183775	-0.0160269	0.0169116	-0.0151313	-0.0109135	0.0281295	-0.00512581	0.00480155
BRMS1L	-0.0299657	-0.0211393	-0.00709363	0.0463491	0.0115517	0.0355225	-0.014142	-0.00555473	0.0402377
KCNH5	-0.0299868	-0.00492466	-0.031682	0.00609447	0.00875545	-0.0197475	-0.0105595	0.000171111	-0.0154236
KIAA0922	-0.0301477	-0.0301748	0.0323605	-0.0121435	0.0227536	0.0389066	-0.0284585	0.00476665	-0.0124536
IGSF9B	-0.0304578	-0.0220694	-0.0369391	-0.0321042	-0.00842905	0.0284482	-0.00756937	0.0145126	-0.0180564
ST3GAL5	-0.0311469	-0.0194184	-0.0400933	-0.0172572	-0.00926273	-0.00887518	0.0185319	-0.011227	-0.0144562
NFIX	-0.0311988	-0.0091907	-0.00114188	0.0371042	-0.0282976	0.0809815	0.0166063	-0.0193253	-0.0375121
PPM1H	-0.0313404	-0.0119378	-0.0367328	0.0263789	0.059654	0.0023047	-0.0131006	-0.0320824	0.0190241
NTN1	-0.0314629	-0.0182006	-0.0452591	-0.0177671	0.0119883	0.000121493	0.0181926	0.0156642	0.00412792
AGPAT4	-0.0315277	-0.0184645	-0.0179877	-0.00210378	0.0286239	0.0277857	-0.0031972	0.0370546	-0.0034374
GATSL2	-0.0318167	-0.0212418	-0.00360695	0.0139775	-0.00055741	0.0366466	-0.0124258	0.00202846	-0.0226508
TTTY14	-0.0321768	-0.0225757	-0.02468	0.0178374	0.00202682	-0.0222411	0.0280254	0.0137839	-0.111621
SPSB4	-0.0323988	-0.0571254	0.0268891	-0.00331425	-0.0104994	-0.00339402	-0.0197889	-0.0110848	0.0333136
CAMK1D	-0.032467	-0.03791	-0.00522405	-0.0388859	0.0458517	-0.0138248	0.0226716	0.036162	0.055146
GPR158	-0.0325022	-0.0114135	-0.0147049	-0.0474625	0.0147336	0.000730436	-0.0173232	0.0795944	0.0232491
ZEB1-AS1	-0.0325118	-0.023364	-0.0155841	-0.0126288	-0.0131656	0.00280042	0.0141681	-0.00639226	0.0430439
ANKH	-0.0328249	-0.0169376	-0.0219792	-0.00362714	0.065032	0.00812514	-0.00162082	0.0115006	-0.0102922
PCSK2	-0.0329841	-0.0275216	0.0136248	0.0424216	0.019476	0.0351889	-0.0304009	0.00582915	-0.0221693
GABPB1-AS1	-0.0330697	-0.00222471	-0.0454335	0.0402272	-0.00736095	0.0107865	-0.00229313	-0.00494935	0.0186919
NFIB	-0.0334471	-0.0459402	0.0144501	0.0663069	-0.012836	0.0263009	0.00417583	-0.000250141	0.0220928
ELAVL3	-0.0334844	-0.00478921	0.0140762	-0.00499707	0.019433	0.0475514	-0.0380742	0.0308487	-0.0373665
MYO5A	-0.0334893	-0.0222325	-0.0301727	-0.027427	0.0155914	0.00224377	-0.00778314	0.0164698	-0.0406492
SCFD2	-0.0337479	-0.0360815	0.0171751	-0.0464185	0.0355169	0.0145284	-0.0199102	0.0842671	0.0245565
MKRN3	-0.0342512	-0.0165463	-0.0281855	0.0439216	-0.0337215	0.0356791	-0.00871788	-0.00422887	-0.00286825
TULP4	-0.0343397	-0.0353374	0.00829362	-0.00850572	0.0238978	0.0328247	-0.0154722	0.013772	0.00355472
NCALD	-0.0343741	-0.0370799	-0.0296671	-0.0194417	-0.028501	0.0138064	-0.0104117	-0.0163011	0.0278613
CFTR	-0.0346199	-0.00491209	0.000930482	-0.00386198	0.0179702	0.0212699	-0.01317	0.0460462	-0.0147296
CA8	-0.0346615	-0.00249196	-0.0423087	0.0248454	-0.0113603	0.0123799	0.0250792	-0.0168226	-0.033161
ABAT	-0.0357417	-0.0226148	-0.0303973	0.0367754	-0.0308853	-0.0143288	-0.0120319	-0.00556127	-0.00314279
PTCH1	-0.0358761	-0.0231061	-0.0325948	0.0624785	0.0189283	-0.0126549	-0.0488105	-0.0233835	0.0783676
FAM107B	-0.0359489	-0.0125122	0.00608331	-0.00347008	0.0372113	0.0192563	0.017112	0.0106651	0.0259646
AC003991.3	-0.0362264	-0.0226587	-0.00769909	0.0225034	-0.0314116	0.0517667	-0.00436897	-0.0476828	0.00268747
SMARCC1	-0.0362939	-0.0385077	0.0141539	-0.0228263	0.00426568	0.0412833	-0.0102761	-0.00548742	-0.0134485
LCORL	-0.0363937	-0.0428807	0.0232473	0.0115167	0.0210876	0.0296272	0.035199	-0.00451509	-0.00796318
LIMA1	-0.0365592	-0.0293093	-0.0124735	-0.0434593	0.0110207	0.0175786	0.00168759	-0.0048802	0.0164333
UNC80	-0.0367034	-0.0232725	-0.0377557	0.00780601	-0.0236636	-0.0350762	0.00156906	0.00807776	-0.032102
MAP4K5	-0.0369456	-0.0195698	-0.0325658	-0.0340597	0.00816147	0.0329757	0.0242863	-0.00734232	0.0249473
SOX11	-0.0371372	-0.0172059	0.0502857	0.0261555	0.0156659	0.0637287	-0.0549706	0.0248152	-0.00376637
ATP8A1	-0.0372048	-0.00895509	-0.0120318	0.0296407	0.00467935	0.00959021	0.00390845	0.00870605	-0.0164902
ARHGEF7	-0.0375333	-0.0167217	-0.0205394	-0.0168996	0.00776518	0.0387985	-0.00485841	-0.0526018	0.0273429
LGR5	-0.0378995	-0.00990325	-2.08121e-05	0.00533774	0.0123164	0.00817524	0.0398826	-0.00224678	0.00146437
SOX5	-0.0380741	-0.0462408	-0.0237607	0.0369453	-0.016233	-0.00387842	0.00817088	0.0387799	0.0567848
TCF4	-0.0382993	-0.0401946	0.00366716	0.0359167	-0.0204706	0.0542961	-0.0268135	-0.0393081	0.00241513
HIP1R	-0.0383369	-0.0141339	-0.036884	-0.0207152	-0.00990374	-0.032507	-0.0202475	-0.0206012	-0.0570703
PIK3R1	-0.0384533	-0.0453612	-0.0300299	0.022521	-0.0621509	-0.00124817	0.00249906	-0.0806542	-0.00565107
FAM69A	-0.0384944	-0.0106271	-0.0463018	-0.00316768	-0.0149192	-0.017893	0.0431655	-0.000590674	0.0279167
SH3KBP1	-0.0391308	-0.0347472	-0.012272	-0.0365624	0.0242957	0.00491598	0.00960069	-0.015936	0.0307218
SSBP3	-0.0391445	-0.0161757	-0.00240464	0.0221359	0.0330995	0.0525041	-0.0108753	-0.0094728	-0.0319392
KAT6B	-0.039241	-0.010415	-0.0177393	0.0111032	0.0040448	0.0322071	-0.00419422	-0.00343451	0.0177468
FYN	-0.0393508	-0.0437013	-0.0322138	-0.02573	-0.0138502	-0.0157305	0.00574893	-0.0306181	0.0271783
GNG4	-0.039654	-0.0335734	0.03331	0.00825552	0.0287918	0.0354047	-0.00402583	0.0247816	-0.00565184
KHDRBS3	-0.039731	-0.019779	-0.0398851	-0.0516162	0.000106637	0.0222858	0.0325845	0.0237802	0.00840547
SLCO5A1	-0.0397397	-0.008888	0.00622694	0.0393464	0.0369962	0.0391261	-0.0265561	0.0402413	-0.0107173
AOAH	-0.0397937	-0.00234273	-0.0174834	-0.00206876	0.0109005	0.018017	-0.00611484	-0.00067649	-0.00141367
ZNF704	-0.0398739	-0.048389	0.0210991	0.00177928	-0.0124218	-0.0119496	0.00390497	0.0123852	0.00416812
MB21D2	-0.040023	-0.0194328	-0.0117606	-0.0191009	0.0209423	0.00730641	-0.00857614	-0.00685705	-0.00202926
PDGFRA	-0.0400328	-0.0130992	-0.0100945	-0.0266586	-0.00199603	0.00664731	0.0148035	0.018143	0.0292369
CBR4	-0.0404261	-0.0132294	-0.0193893	0.0163214	-0.000933313	0.0219936	0.0362655	-0.0107026	0.00791278
AC007682.1	-0.0406835	-0.0405403	0.0075471	0.014941	-0.0607649	0.0606458	0.0432858	-0.0661616	0.0499094
CCDC88A	-0.0407754	-0.044631	-0.0164812	-0.00558363	-0.0241622	0.0210705	0.00398368	0.00422913	-0.00389183
GNG2	-0.040911	-0.035566	0.00441246	-0.0227344	0.021505	-0.000161435	-0.0298003	0.0251448	0.0049955
BCL11B	-0.0410984	-0.0150018	0.012266	0.0186688	0.0133616	0.0610065	-0.0157721	-0.000459008	-0.0229948
PPM1E	-0.0412663	-0.0376509	0.0282174	0.0232484	0.0317002	0.00952217	-0.00457136	0.0512525	-0.0455479
ST6GAL1	-0.0415524	-0.00646461	-0.0304677	-0.0283169	0.0446282	0.000182522	0.00769693	0.0538302	0.0155097
NIN	-0.0415677	-0.037069	-1.90566e-05	0.00920171	-0.015925	0.0445012	-0.0177839	-0.0449116	0.0022746
CNTN6	-0.0416191	-0.00116088	-0.0405793	0.00112279	0.00881912	0.0291031	0.000385712	-0.0121136	0.0213628
MAPK8	-0.0417418	-0.0195652	-0.0358362	0.00476019	0.0116559	0.0257629	0.0197489	-7.98563e-05	0.014807
PDE10A	-0.041839	-0.0155151	0.00409974	0.00444747	0.0643662	0.0231682	0.00971711	-0.00724285	0.0157328
CELF2	-0.0423527	-0.0406228	-0.0200866	-0.0172319	-0.0283642	0.0281189	-0.0341184	0.00522682	0.0128404
PDE3B	-0.042446	-0.0279886	0.000464201	0.0271443	0.0328477	0.012293	0.00588785	0.0194557	-0.0454074
ANO4	-0.0445206	-0.000494725	-0.0361505	-0.00564706	0.0191205	0.00356362	-0.0136417	0.00346938	-0.0487887
MNAT1	-0.0452387	-0.0190742	-0.0241123	-0.0153603	-0.017547	0.0610735	0.00990852	-0.0257288	0.022034
COL20A1	-0.0453575	-0.0379523	-0.00594485	-0.0722612	-0.0392101	-0.0418713	-0.00481971	-0.014744	0.0128537
TCF12	-0.0454007	-0.043865	0.00250731	-0.0260426	-0.0334523	0.0389385	-0.00516646	-0.0422871	0.0223719
GFRA1	-0.0454495	-0.00875823	-0.0372583	0.00407193	0.0288359	-0.00292933	-0.0125306	0.00611092	0.0111695
DACH2	-0.045538	-0.0106626	-0.0345534	0.0156317	0.00273077	0.0331805	0.00182134	-0.0243829	-0.0476189
ZEB2	-0.0456051	-0.0244096	-0.00149926	0.0141705	0.00377742	0.00340623	0.0168542	-0.0131968	-0.0160963
KCNH8	-0.0457907	-0.00471939	-0.0277349	0.0297239	0.0275875	-0.0165795	0.0104223	0.029348	0.00284234
AMZ1	-0.0464982	-0.0114379	-0.0570325	-0.0180719	-0.0201132	-0.0243163	-0.0111082	-0.0343392	-0.0534362
ELAVL4	-0.0468775	-0.0169827	0.00502538	0.0344476	0.00372979	0.0465475	-0.0678776	0.0110088	-0.0130829
BRINP2	-0.0470946	-0.0132103	-0.0491786	-0.0148079	-0.0265015	0.0162494	-0.0012282	-0.0309778	-0.0400702
ASXL3	-0.047174	-0.00761135	-0.0275421	0.0518936	-0.0120656	0.0553722	0.00937873	-0.0204519	-0.0038634
ZNF462	-0.0471784	-0.0345846	-0.0405963	-0.0166199	-0.0303912	0.00177443	0.00373432	0.00509027	0.0279077
BEST3	-0.0473389	-0.0355405	-0.000271302	0.0105571	-0.0347571	0.0484869	0.00561295	-0.0413979	-0.00245976
RBPJ	-0.0474002	-0.0152904	-0.00554108	-0.0121392	0.0181779	0.0357129	0.0233374	0.0059548	-0.00819317
NKD1	-0.0477645	-0.0254254	-0.0150404	0.0205995	-0.00953387	0.015278	-0.0297687	-0.0316561	0.00951295
ARHGAP22	-0.0480153	-0.012794	-0.0366556	-0.0308634	0.0336142	-0.0111284	0.0340706	0.00894381	-0.0136271
DLL1	-0.0480729	-0.00313218	-0.0234281	0.00383222	-0.00953136	0.0486947	0.0252756	-0.0504577	0.018532
MAML2	-0.0480757	-0.0430688	-0.019085	-0.0101725	-0.0435227	0.0391448	0.0312861	0.00269535	0.0234747
EPB41	-0.0483368	-0.00219152	-0.0130031	0.0259126	0.0278673	0.0494506	0.00958195	0.00139223	-0.000504961
RTN3	-0.048379	-0.0236265	0.00160709	0.00316835	-0.0101754	0.0260547	0.0126288	0.00127326	-0.0258158
SEZ6	-0.049249	-0.0118821	-0.00874562	0.0012163	-0.00309819	0.050851	-0.0554362	0.00595655	-0.0271686
RAB3C	-0.0493945	-0.00347921	-0.014468	0.0166259	0.0337519	0.00427079	-0.04429	0.0457555	-0.0453006
GAD1	-0.0498442	-0.0200078	-0.000798353	-0.0172445	0.0029327	-0.00081917	-0.0509855	0.0235466	-0.0409907
CLSTN2	-0.0501071	-0.0170428	-0.00543805	0.0219447	0.0134967	0.0477956	-0.0233159	-0.00372067	0.0045871
GATS	-0.0503993	-0.0220173	-0.0252579	0.0147541	-0.0191164	0.0226025	-0.0199067	0.00266696	-0.0178494
NOL4	-0.0509178	-0.0288243	-0.0230945	0.0221076	-0.00579579	0.0500795	0.0231631	0.0506596	-0.00317044
ZCCHC24	-0.0512733	-0.0215579	-0.058397	-0.0489389	-0.0205054	-0.0274969	0.0131993	-0.0199264	-0.0017112
SNX22	-0.0520113	-0.0126738	-0.0349658	-0.0454021	-0.000655477	-0.0407789	0.0117385	0.0072027	-0.0227265
OLIG2	-0.0524975	0.0014998	-0.0117452	-0.0194197	-0.0229909	0.0231591	0.0190933	-0.0365581	0.0192471
APBB2	-0.0525547	-0.0470579	-0.0430895	-0.0390156	0.0164293	-0.0168678	0.0121644	-0.0557382	0.017528
PTPRO	-0.0526479	-0.0163505	0.000165838	0.0363579	0.035332	0.0151312	-0.0402394	0.0560164	-0.0451759
PTPRD	-0.054786	-0.0377249	-0.0184553	0.00362511	-0.0333989	-0.0106256	-0.0232974	-0.0258174	-0.0148241
ASIC4	-0.0552481	-0.0219367	-0.03031	-0.0364814	-0.0208505	0.00741958	-0.0327359	-0.0119229	-0.0526881
KIF13A	-0.055641	-0.0176632	-0.063603	-0.0453175	0.0132821	-0.0174615	0.0461778	-0.0201357	-0.00302055
SSH2	-0.0556512	-0.0375661	0.0184226	0.00686395	0.0438818	0.0156169	0.0190059	0.0243894	-0.0347725
AKT3	-0.0557735	-0.0176123	-0.0295899	0.0211674	0.0195436	-0.00102434	0.0277275	-0.027428	0.0212343
RAPGEF4	-0.0558912	-0.0291897	-0.0198052	-0.0144204	0.00652532	0.00109176	-0.0113725	-0.0740414	-0.0237715
ELMO1	-0.0566955	-0.0207878	-0.0150745	-0.0159482	0.0579112	0.0136234	-0.00954323	-0.00489029	-0.00538496
PTPRK	-0.0568665	-0.022239	-0.0405817	0.0143147	0.040901	0.00804597	0.0503072	-0.040548	0.0192458
CSMD2	-0.0568686	-0.0330726	-0.00838569	-0.053863	0.00768385	-0.0108353	0.0234795	0.0685987	0.0321611
NTN4	-0.0575291	-0.000465946	-0.0306692	0.000719579	0.011616	0.0290325	0.00687592	-0.00770419	0.0421271
SLC44A5	-0.0576317	-0.0103556	-0.0266996	0.0463418	0.0380978	-0.0103255	0.0404921	0.0418793	0.0339663
HIP1	-0.0576941	-0.0474834	-0.00625711	-0.00391171	-0.0286073	0.0182712	-0.0436062	-0.0800335	-0.0155486
GNAI1	-0.0581004	-0.00422071	-0.0266858	-0.00763712	0.0251135	0.0389065	0.0272584	-0.0155227	0.0155432
KCNIP3	-0.0588371	-0.00405803	-0.0543238	-0.00791765	-0.00769191	0.0194899	0.0125768	-0.0244625	-0.0261237
RERE	-0.0588598	-0.0415079	0.00254086	0.0206408	0.0174376	0.0172919	-0.0140388	-0.00186478	-0.00969307
KLF12	-0.0590573	-0.0391126	0.00132438	0.00671826	-0.0252534	0.00290499	-0.0273885	-0.0202684	0.0141156
EYA1	-0.0595843	-0.00630121	-0.0339218	0.0333517	0.0165015	0.0164452	-0.0239049	0.0398426	0.0325367
DCX	-0.0596679	-0.0114159	0.00953864	0.0153179	0.0181448	0.0558483	-0.0621187	0.0349011	-0.0166528
LRRTM3	-0.0611318	-0.0207843	-0.060427	-0.0223964	-0.033905	-0.00569695	0.0217717	0.0151049	0.0130764
FCHSD2	-0.0616797	-0.0266645	-0.0404041	-0.0110357	-0.00347251	0.00984421	0.0494491	-0.039019	0.006753
SOX8	-0.0620159	0.00508077	-0.0286361	-0.0225134	-0.0272454	0.0302435	0.00807199	-0.0395187	0.000398632
ADAM22	-0.0627974	-0.0276495	-0.0272642	0.024985	-0.0113397	0.0311703	0.00643974	-0.0102556	-0.00474442
JMJD1C	-0.0637348	-0.030039	-0.0264806	-0.0480114	0.0316571	0.011343	0.0109026	-0.0187125	0.0287712
LRRN1	-0.0638167	-0.0242945	-0.00397813	0.0191257	-0.0369067	0.0112781	0.00197836	-0.0470205	-0.0071658
CA10	-0.0638915	-0.00774292	-0.0476624	-0.0527935	0.0420951	-0.0716639	0.0164709	0.071575	-0.0388094
SCD5	-0.0639073	-0.0372169	-0.0700961	-0.0184281	-0.0467389	-0.00537588	0.0432668	-0.0288859	0.0309906
SLIT1	-0.0639273	-0.0224846	-0.00977207	-0.00797028	-0.0182703	0.0537974	-0.02066	-0.0166801	-0.030024
PTPRS	-0.0639405	-0.0153882	0.0184313	0.0153374	-0.0173507	0.0808037	-0.0529381	-0.0041279	-0.0384432
IGSF21	-0.0648748	-0.012122	-0.0404307	-0.0217588	0.014706	0.0174659	-0.0307119	0.0162708	-0.0316759
ACAP3	-0.0651113	-0.0269214	-0.011554	-0.0284541	-0.0272228	0.0311751	-0.0166546	-0.0291033	-0.0168777
NETO1	-0.0658761	-0.015482	-0.0117746	-0.0137243	0.0266456	0.0139621	0.0507722	0.0167652	0.010989
TNK2	-0.0666449	-0.00907	-0.0509146	-0.0245455	-0.019098	0.00793434	0.00336634	-0.0522106	-0.0443681
BRINP3	-0.0678967	-0.0383413	-0.0563758	-0.00920616	-0.0520262	-0.0158579	0.0142385	-0.00241124	0.0529662
SLC1A1	-0.0696432	-0.00202725	-0.0515411	-0.0238583	0.0283346	-0.00867954	0.00945066	0.00618496	-0.0433322
CNTNAP2	-0.0703332	-0.0129966	-0.035003	-0.0308879	0.0148678	0.00588323	-0.0386845	0.0650211	-0.0222154
CLASP2	-0.0707279	-0.00805956	-0.0351101	0.0476085	-0.00913715	-0.00127103	0.00779293	-0.00410194	-0.00794578
ATCAY	-0.0707825	-0.00117433	-0.0130767	-0.00318926	0.0285204	0.0200399	-0.0321486	0.0307607	-0.0545507
ARFGEF3	-0.0713975	-0.00904692	-0.0423972	-0.0180934	0.0180978	0.0232085	0.01524	-0.0113656	-0.0139653
NOVA1-AS1	-0.0716163	-0.0229681	-0.00263324	-0.00597144	-0.0418615	0.04445	-0.0148248	-0.0217609	0.029158
RAB27B	-0.0717876	-0.0103302	-0.0525357	-0.00581269	9.76309e-05	0.0463247	0.0166701	-0.0193772	0.0243986
CDH13	-0.0739675	-0.00681707	-0.0612898	-0.000755965	0.033177	0.00283284	0.0260334	-0.0325782	0.00737076
SH3D19	-0.0745305	-0.0251577	-0.0240541	-0.0368619	-0.00953977	-0.0148976	0.0352802	-0.0174403	0.00365074
KCNQ1OT1	-0.0746969	-0.0269026	0.00187425	-0.0128903	-0.00857997	0.0274674	-0.00698772	-0.0192797	-0.0407799
OLIG1	-0.0750055	0.0044865	-0.0293625	-0.0202633	-0.0319898	0.0242748	0.0238557	-0.0588249	0.0180021
CTTNBP2	-0.0753966	-0.0187804	-0.0381979	-0.0167896	-0.0152131	0.0350013	0.0243414	0.00283422	-0.0330818
GRIA4	-0.0768331	-0.0291361	-0.0360642	-0.00576172	-0.0521779	0.0411104	0.00617806	-0.000447475	0.020662
MMP16	-0.0769929	-0.0448779	-0.0148251	-0.0529981	-0.0273805	-0.0206323	0.0339735	0.0460899	0.0084733
MYT1	-0.0771265	-0.0136436	-0.0413317	-0.0322381	0.00396018	0.00208179	-0.0194087	0.00293894	-0.0320026
CHD7	-0.0774228	-0.0399799	0.00904591	-0.00683164	-0.00544493	0.058263	-0.0161986	-0.00875626	-0.0115628
PID1	-0.077456	-0.0271607	-0.0447364	0.00691688	-0.0100119	-0.0153739	0.0223571	-0.0410222	-0.0124723
GLCCI1	-0.0779677	-0.0424876	0.00871748	0.0486376	-0.0360849	0.0466639	-3.15727e-05	-0.0444073	-0.0180042
ERC2	-0.0788534	-0.0109366	-0.0360592	0.0339936	0.0347491	0.00314739	-0.0269697	0.031501	-0.00721763
DLL3	-0.0789477	0.0186684	-0.0208923	-0.00504275	-0.0307873	0.0552277	0.0255503	-0.0619301	0.00680075
FGF12	-0.0805231	-0.0023295	-0.0365281	-0.0191951	0.046066	-0.051257	0.0503266	0.047177	-0.0667416
GRIA2	-0.0820482	-0.00666148	-0.0190063	-0.0274354	-0.0238895	-0.0061546	-0.0244305	0.0490526	-0.0170731
FAM110B	-0.0824244	-0.00889741	-0.0429032	-0.0109454	-0.0027948	0.0303991	0.0100969	-0.00896775	-0.0427994
PLPPR1	-0.0842074	-0.00929363	-0.0411763	-0.0214894	0.0200494	-0.0313134	-0.0102781	0.0333024	-0.0316141
NXPH1	-0.0866431	-0.00985551	-0.0197588	-0.027046	-0.0122189	0.0572802	-0.0318101	0.046667	0.0322727
DNM3	-0.0873001	-0.00678597	-0.0358547	0.00370755	0.0425237	-0.00773289	0.0435301	0.035244	-0.0305085
FGF14	-0.0880683	-0.023234	-0.0213171	-0.05912	0.00234619	-0.0603688	-0.0190306	0.0717345	-0.036846
SEZ6L	-0.0886557	-0.0264053	-0.0376678	-0.00566498	-0.025271	0.0363829	-0.0759298	-0.0337938	0.00264736
ADGRL3	-0.0899302	-0.0510365	-0.0253322	-0.0232385	-0.0180953	-0.0558192	0.0166601	0.0517231	0.00755182
MEGF11	-0.0912557	-0.0161837	-0.0598987	-0.0444078	-0.00481461	0.000731797	0.000692413	-0.00541069	-0.0435576
KCND2	-0.0914009	-0.0102569	-0.0532881	0.0037133	-0.00209498	-0.0309187	0.020045	0.0468295	0.0626141
GRIK2	-0.0926088	-0.0276543	-0.0203927	0.0102499	-0.0154257	0.0537952	0.00702316	-0.0047144	-0.021295
CSMD1	-0.0927686	-0.0442197	-0.0162162	0.00984122	-0.0252686	-0.0738366	-0.0353256	0.00783179	0.0153347
OPCML	-0.100917	-0.018245	-0.0526377	0.00182059	0.0377668	-0.0423377	-0.0344377	0.0271636	-0.0286377
TNR	-0.106544	0.00221669	-0.0739751	-0.0416205	-0.0183466	-0.0343663	0.031425	-0.0123652	-0.0203823

## Sheet: Table 4
Gene	R(correlation_coefficient)	P-value	Adjusted_p-value
CSMD1	0.619804	0	0
LRRC4C	0.584989	0	0
PTN	0.551658	0	0
ADGRL3	0.540746	0	0
KCNIP4	0.513652	0	0
LHFPL3	0.512702	0	0
C1orf61	0.490656	0	0
ADGRB3	0.487488	0	0
PCDH9	0.486212	0	0
KCNIP1	0.477082	0	0
RP11-436D23.1	0.474398	0	0
SLC4A4	0.470991	0	0
BCAN	0.466606	0	0
PPP2R2B	0.461505	0	0
ERBB4	0.459648	0	0
PTPRZ1	0.442497	0	0
ATP13A4	0.442402	0	0
CADM2	0.439894	0	0
LINC01322	0.432644	0	0
CDH20	0.428631	0	0
AC079135.1	0.41372	0	0
ZDHHC14	0.407826	0	0
SLC35F1	0.405232	0	0
TENM1	0.401467	0	0
ST8SIA5	0.399172	0	0
DISC1	0.39752	0	0
VAV3	0.395217	0	0
GRIK3	0.394425	0	0
GRID2	0.384977	0	0
NLGN4Y	0.377819	0	0
CST3	0.375683	0	0
SLC24A3	0.37283	0	0
SLC1A2	0.372588	0	0
DENND2A	0.370552	0	0
QKI	0.369773	0	0
GPM6A	0.36755	0	0
NRXN1	0.366796	0	0
COL20A1	0.365138	0	5.84415430496235e-319
CDH10	0.36388	0	1.34685239687573e-316
AGMO	0.362955	0	7.20261782257216e-315
ETV1	0.358687	0	5.67352e-307
SOBP	0.358329	0	2.52227e-306
PAX7	0.351709	5.75228e-297	2.4722e-294
KIF1B	0.348767	1.00895e-291	4.17259e-289
EPN2	0.346996	1.35977e-288	5.41897e-286
CHST11	0.345974	8.50866e-287	3.33033e-284
DLGAP1	0.344605	2.12199e-284	8.15987e-282
TRAF3IP2-AS1	0.340625	1.67959e-277	6.13573e-275
PHLPP1	0.339766	5.0189e-276	1.77432e-273
CLIP2	0.338855	1.82122e-274	6.33633e-272
CDK6	0.338408	1.05463e-273	3.6119e-271
FYN	0.33705	2.16593e-271	7.30376e-269
MAP2	0.336747	7.06429e-271	2.34606e-268
ATP10B	0.333064	1.1318e-264	3.59529e-262
MYO16	0.332146	3.85895e-263	1.20833e-260
XYLT1	0.330778	7.2492e-261	2.20685e-258
SPATA6	0.328363	7.03936e-257	2.11361e-254
MPPED2	0.327892	4.18613e-256	1.23992e-253
SNTG1	0.326985	1.28028e-254	3.74161e-252
ELOVL2	0.324029	8.18343e-250	2.36013e-247
KCND2	0.322325	4.56536e-247	1.28291e-244
LINC00461	0.319181	4.7697e-242	1.29069e-239
PCDH15	0.318938	1.16131e-241	3.1042e-239
RGS7	0.318017	3.33141e-240	8.63684e-238
MIR325HG	0.317973	3.90624e-240	1.00729e-237
ACSL3	0.31709	9.64796e-239	2.45654e-236
NHSL1	0.316926	1.74609e-238	4.39908e-236
CSPG5	0.315645	1.78743e-236	4.45207e-234
KAT2B	0.3141	4.61686e-234	1.10808e-231
RYR3	0.314	6.60672e-234	1.57403e-231
SLC1A3	0.31359	2.86886e-233	6.68953e-231
DPP6	0.312804	4.74951e-232	1.07437e-229
LAMA4	0.312791	4.96448e-232	1.1218e-229
SLC6A1	0.310672	9.21153e-229	2.04959e-226
KIAA1958	0.310519	1.5801e-228	3.47761e-226
LSAMP	0.310478	1.82985e-228	4.01079e-226
RNF180	0.308569	1.51593e-225	3.25756e-223
ADGRB1	0.307624	4.13974e-224	8.80562e-222
BRINP3	0.305663	3.81366e-221	7.96099e-219
CNTNAP2	0.30431	4.09953e-219	8.45001e-217
PON2	0.304195	6.10486e-219	1.25057e-216
DSCAM	0.303732	3.00205e-218	6.0368e-216
SDK1	0.301587	4.68263e-215	9.33066e-213
CPNE5	0.300961	3.95391e-214	7.80763e-212
KCNT2	0.300333	3.34088e-213	6.5382e-211
WSCD1	0.299716	2.7043e-212	5.24556e-210
NCAN	0.297775	1.88933e-209	3.60208e-207
ADGRV1	0.297469	5.27895e-209	9.9748e-207
MMP16	0.29729	9.61416e-209	1.80097e-206
ATP1B2	0.297181	1.38695e-208	2.57628e-206
SPRY4	0.296391	1.95027e-207	3.59222e-205
GNG7	0.295837	1.2376e-206	2.26056e-204
PDE4B	0.295334	6.61834e-206	1.19889e-203
CSGALNACT1	0.294914	2.67759e-205	4.8106e-203
CREB5	0.293871	8.48589e-204	1.51219e-201
CTC-467M3.1	0.292126	2.67547e-201	4.6542e-199
FGF14	0.291439	2.54131e-200	4.35174e-198
PTPRD	0.290764	2.31717e-199	3.92392e-197
DGKI	0.290672	3.12955e-199	5.2766e-197
IGFBP2	0.290453	6.38951e-199	1.06908e-196
LRRN1	0.285976	1.23183e-192	1.96534e-190
CDH6	0.285862	1.77961e-192	2.82658e-190
ZNF704	0.284631	9.05864e-191	1.42509e-188
MEIS1	0.283991	6.94341e-190	1.07302e-187
SYT17	0.283644	2.08536e-189	3.18176e-187
LDLRAD3	0.283016	1.52576e-188	2.3011e-186
KLHDC8A	0.282145	2.39216e-187	3.55953e-185
MIR181A1HG	0.282019	3.55489e-187	5.26476e-185
UHRF1	0.281509	1.77381e-186	2.59198e-184
DGKB	0.280937	1.06897e-185	1.54782e-183
RP5-921G16.1	0.280733	2.02886e-185	2.90924e-183
MEIS2	0.279497	9.67152e-184	1.35889e-181
LUZP2	0.278378	3.13798e-182	4.3657e-180
COBL	0.278298	4.02693e-182	5.5864e-180
MYO10	0.276397	1.43305e-179	1.96251e-177
NFIB	0.276348	1.66881e-179	2.28055e-177
TAOK3	0.276274	2.0922e-179	2.84834e-177
S100B	0.275923	6.15509e-179	8.27679e-177
AC004158.3	0.275781	9.52627e-179	1.27319e-176
COL9A3	0.274286	9.25042e-177	1.21412e-174
MIR181A2HG	0.2739	3.00051e-176	3.89999e-174
GLDC	0.273799	4.07887e-176	5.27505e-174
RGS12	0.27375	4.73414e-176	6.10389e-174
TNR	0.273427	1.26331e-175	1.61174e-173
UTY	0.273406	1.34972e-175	1.72001e-173
AGT	0.273288	1.93126e-175	2.44686e-173
RGS6	0.273163	2.82253e-175	3.55553e-173
B3GAT1	0.27267	1.25924e-174	1.57719e-172
EMILIN2	0.27243	2.60225e-174	3.24079e-172
AUTS2	0.271901	1.28682e-173	1.58457e-171
NTRK3	0.270929	2.41466e-172	2.95677e-170
CAMTA1	0.270468	9.62271e-172	1.17176e-169
ANKFN1	0.270235	1.9391e-171	2.34821e-169
KLHL4	0.269578	1.38747e-170	1.67096e-168
MLLT3	0.26866	2.14731e-169	2.57193e-167
RP11-176N18.2	0.26743	8.30132e-168	9.79474e-166
ALK	0.266609	9.40965e-167	1.09706e-164
AC007682.1	0.26606	4.75452e-166	5.51391e-164
AKAP6	0.265017	1.0182e-164	1.16846e-162
LRP4	0.264699	2.58645e-164	2.94174e-162
PMP2	0.264666	2.8473e-164	3.23363e-162
KANK1	0.264286	8.66064e-164	9.78505e-162
RGS7BP	0.263548	7.45389e-163	8.37845e-161
PLEKHH2	0.263286	1.59654e-162	1.78542e-160
LPL	0.263071	2.98939e-162	3.32608e-160
THSD7A	0.262739	7.84619e-162	8.68578e-160
HIVEP3	0.262119	4.73129e-161	5.20651e-159
GRIA3	0.261015	1.14666e-159	1.24422e-157
MAP3K1	0.26039	6.93534e-159	7.48597e-157
NLGN3	0.260048	1.84968e-158	1.97584e-156
RPS6KA2	0.259974	2.28925e-158	2.4358e-156
ADAMTS6	0.259838	3.37843e-158	3.57734e-156
GPM6B	0.259072	3.02419e-157	3.18685e-155
HOPX	0.258436	1.86104e-156	1.94869e-154
ASTN1	0.25807	5.27511e-156	5.47979e-154
LINC00511	0.257358	3.98418e-155	4.11925e-153
PLPPR5	0.256161	1.17552e-153	1.20401e-151
REV3L	0.255511	7.32911e-153	7.36903e-151
RP11-945C19.4	0.255274	1.42846e-152	1.42968e-150
BCHE	0.25499	3.17093e-152	3.15921e-150
RP11-156L14.1	0.254807	5.29876e-152	5.2553e-150
CDK14	0.254314	2.1074e-151	2.06212e-149
ESRRG	0.254045	4.46335e-151	4.3407e-149
ZFPM2	0.253969	5.52104e-151	5.35461e-149
TENM3	0.253444	2.38935e-150	2.29414e-148
RP11-71N10.1	0.253431	2.47963e-150	2.37965e-148
PTPRJ	0.253366	2.9658e-150	2.83871e-148
CLVS1	0.253032	7.51493e-150	7.14197e-148
MMD2	0.252194	7.70855e-149	7.26207e-147
ETV5	0.252134	9.0974e-149	8.55808e-147
SRGAP2	0.251715	2.8978e-148	2.71436e-146
DDAH1	0.250927	2.55586e-147	2.35384e-145
OSBPL6	0.250527	7.66717e-147	7.03157e-145
STK32B	0.249958	3.66055e-146	3.3431e-144
POU3F2	0.249354	1.91445e-145	1.73398e-143
NELL1	0.249137	3.47261e-145	3.12779e-143
EDNRB	0.248569	1.63341e-144	1.46132e-142
CDKN2A	0.248363	2.86387e-144	2.55172e-142
TRIM24	0.247282	5.39947e-143	4.75299e-141
CHL1	0.245687	4.00598e-141	3.48783e-139
AC005592.2	0.245642	4.52342e-141	3.93443e-139
SDC3	0.241269	5.17292e-136	4.41935e-134
ROBO2	0.239194	1.19531e-133	1.00382e-131
ZEB1	0.238941	2.31314e-133	1.93516e-131
ILDR2	0.238457	8.16694e-133	6.80175e-131
TANC2	0.238244	1.42115e-132	1.17813e-130
RP11-739G5.1	0.237914	3.34415e-132	2.75562e-130
ATP1A2	0.236915	4.44044e-131	3.63167e-129
UNC5D	0.23599	4.82336e-130	3.90006e-128
ALCAM	0.235849	6.93143e-130	5.58559e-128
DDR1	0.235291	2.90101e-129	2.31614e-127
MBOAT2	0.234139	5.51584e-128	4.33489e-126
AKT3	0.234069	6.58426e-128	5.16358e-126
NOVA1	0.234018	7.49585e-128	5.86783e-126
NAALADL2	0.233335	4.26087e-127	3.29527e-125
EXTL3	0.233322	4.40387e-127	3.4046e-125
RERE	0.233268	5.05443e-127	3.90094e-125
BLM	0.232864	1.40923e-126	1.08381e-124
MCTP1	0.23255	3.11925e-126	2.39056e-124
HNF4G	0.232264	6.43326e-126	4.9132e-124
PCDH17	0.231846	1.8487e-125	1.40212e-123
SASH1	0.231361	6.26872e-125	4.73252e-123
PLAT	0.23111	1.17697e-124	8.83479e-123
INPP4B	0.230247	1.02564e-123	7.6482e-122
LINC01572	0.230235	1.05679e-123	7.87876e-122
SPSB4	0.229889	2.51135e-123	1.86595e-121
NOTCH1	0.228403	1.014e-121	7.48261e-120
RFX3-AS1	0.228007	2.70582e-121	1.98469e-119
OPCML	0.227983	2.86806e-121	2.10248e-119
MYO6	0.22783	4.19086e-121	3.06194e-119
CASK	0.227558	8.20353e-121	5.95852e-119
NLK	0.227533	8.72208e-121	6.33036e-119
PDZRN3	0.227276	1.64652e-120	1.19108e-118
DTNB	0.226611	8.46844e-120	6.08582e-118
TTYH1	0.226257	2.02205e-119	1.44298e-117
LRRN3	0.226163	2.54069e-119	1.80808e-117
CACNG4	0.225542	1.16554e-118	8.22042e-117
RASSF2	0.225444	1.47999e-118	1.04061e-116
ADCY1	0.225421	1.56704e-118	1.10088e-116
RP1-167O22.1	0.224948	4.96134e-118	3.46431e-116
FUT9	0.224579	1.22106e-117	8.4965e-116
ADAM19	0.223914	6.14197e-117	4.26026e-115
DOCK10	0.223403	2.11797e-116	1.46446e-114
AC002429.5	0.223001	5.60042e-116	3.86019e-114
FANCI	0.222785	9.43153e-116	6.4803e-114
SLC6A1-AS1	0.222589	1.51514e-115	1.03615e-113
CKB	0.222541	1.69981e-115	1.16067e-113
KIAA0226L	0.222429	2.22844e-115	1.51691e-113
LFNG	0.22217	4.15395e-115	2.81016e-113
PTPRN2	0.221345	3.00917e-114	2.02322e-112
KIAA1211	0.220536	2.08356e-113	1.38524e-111
RP11-284M14.1	0.220501	2.26333e-113	1.50341e-111
APBA2	0.220303	3.62738e-113	2.40204e-111
GTF2I	0.219169	5.3738e-112	3.52737e-110
RP3-525N10.2	0.219143	5.71008e-112	3.74591e-110
ARID1B	0.219044	7.2219e-112	4.72522e-110
OSBPL10	0.218732	1.51068e-111	9.85481e-110
SEZ6L	0.217927	1.00986e-110	6.49316e-109
CSMD2	0.217917	1.03393e-110	6.64589e-109
RPH3A	0.217832	1.26314e-110	8.09542e-109
ATP11A	0.21755	2.4535e-110	1.56645e-108
RAD18	0.216388	3.74129e-109	2.36513e-107
CDH4	0.216349	4.09076e-109	2.58399e-107
GALR1	0.21623	5.40998e-109	3.40747e-107
CAMK1D	0.215645	2.11636e-108	1.32537e-106
PPP1R9A	0.215183	6.20047e-108	3.86098e-106
CNKSR3	0.214896	1.20458e-107	7.441e-106
TCAF1	0.214884	1.23996e-107	7.65589e-106
ADGRG1	0.214774	1.60136e-107	9.8595e-106
IGDCC3	0.214625	2.26029e-107	1.38696e-105
GAB1	0.214549	2.6952e-107	1.65015e-105
C7orf49	0.214232	5.60815e-107	3.42292e-105
HLA-A	0.213954	1.06656e-106	6.47471e-105
TANC1	0.213143	6.91355e-106	4.16511e-104
ARNT2	0.21311	7.45782e-106	4.49082e-104
TRAF4	0.212854	1.34152e-105	8.05598e-104
RP11-561I11.4	0.212193	6.09359e-105	3.64696e-103
IDH1	0.211915	1.15164e-104	6.86613e-103
ZNF208	0.211865	1.2909e-104	7.68881e-103
MMS22L	0.211663	2.04769e-104	1.21472e-102
WASF3	0.211611	2.30555e-104	1.3658e-102
HELLS	0.211329	4.38525e-104	2.59081e-102
PREX1	0.211147	6.64015e-104	3.91246e-102
MTSS1	0.210963	1.00774e-103	5.92181e-102
JPH1	0.21065	2.05078e-103	1.20069e-101
KIF18B	0.210444	3.27688e-103	1.91032e-101
FAM181B	0.21035	4.04974e-103	2.35451e-101
GGT2	0.209906	1.10702e-102	6.40218e-101
LMCD1-AS1	0.209901	1.11904e-102	6.47109e-101
RASGRP1	0.209785	1.45561e-102	8.39606e-101
AC074363.1	0.209608	2.17197e-102	1.24952e-100
COLGALT2	0.209207	5.36248e-102	3.06469e-100
TRIB2	0.209071	7.28712e-102	4.14815e-100
RP13-578N3.3	0.209017	8.22061e-102	4.67056e-100
ARHGAP42	0.209003	8.48671e-102	4.81912e-100
ARL17B	0.208595	2.12416e-101	1.20081e-99
GLI3	0.208555	2.32379e-101	1.31275e-99
SRGAP2B	0.20747	2.63454e-100	1.47336e-98
KIAA1211L	0.207462	2.68381e-100	1.50065e-98
C2orf80	0.206903	9.315e-100	5.18205e-98
GRIA4	0.20663	1.71004e-99	9.48696e-98
GLCCI1	0.206448	2.56573e-99	1.41912e-97
EIF4G3	0.206286	3.67165e-99	2.02293e-97
PLD5	0.206252	3.9612e-99	2.18025e-97
DTL	0.206014	6.71541e-99	3.6608e-97
DIAPH3	0.205876	9.10155e-99	4.93798e-97
DGKG	0.205617	1.61624e-98	8.74713e-97
LAMA1	0.205297	3.27728e-98	1.7681e-96
SNX10	0.204978	6.62101e-98	3.54958e-96
MOB3B	0.204675	1.29043e-97	6.8819e-96
RP11-3B12.2	0.204338	2.70509e-97	1.43838e-95
GPRC5B	0.203631	1.2743e-96	6.68208e-95
TNFRSF21	0.203317	2.52826e-96	1.31795e-94
FGD4	0.203135	3.76559e-96	1.95162e-94
ZNF730	0.203125	3.84583e-96	1.99247e-94
JMJD1C	0.203072	4.31644e-96	2.23139e-94
CSMD3	0.202795	7.90309e-96	4.06157e-94
FAM46A	0.202749	8.73192e-96	4.48226e-94
USP54	0.202542	1.36831e-95	7.00736e-94
GDAP1	0.2023	2.31646e-95	1.18184e-93
BRIP1	0.202257	2.54232e-95	1.29592e-93
CAPN5	0.201986	4.5854e-95	2.32743e-93
NTM	0.201967	4.77128e-95	2.42084e-93
GAS2L3	0.201851	6.14184e-95	3.10904e-93
CH17-437K3.1	0.20154	1.20337e-94	6.0775e-93
RAPGEF4	0.201244	2.28096e-94	1.14802e-92
NPAS3	0.200974	4.08691e-94	2.0452e-92
AC002454.1	0.200736	6.82562e-94	3.40559e-92
SNED1	0.200492	1.1537e-93	5.72706e-92
KCTD8	0.20046	1.23662e-93	6.13324e-92
ATP13A5	0.200455	1.24939e-93	6.19569e-92
HEPACAM	0.200259	1.90438e-93	9.41176e-92
MGAT5B	0.200173	2.29129e-93	1.13013e-91
POLQ	0.199957	3.64381e-93	1.78675e-91
CACNA1D	0.199847	4.61057e-93	2.25351e-91
MLLT4	0.199791	5.19941e-93	2.53632e-91
RP11-187O7.3	0.199752	5.64743e-93	2.75077e-91
LYPD1	0.199027	2.66358e-92	1.28944e-90
ASB18	0.198743	4.88576e-92	2.35413e-90
NSF	0.198737	4.94351e-92	2.38167e-90
GPC6	0.198566	7.11251e-92	3.4188e-90
BMP7	0.19834	1.15032e-91	5.50752e-90
PTPRT	0.198297	1.26232e-91	6.0377e-90
BAZ2B	0.198148	1.73082e-91	8.24726e-90
SCD5	0.197978	2.48484e-91	1.18069e-89
SGCZ	0.197819	3.47637e-91	1.64574e-89
CDCA7L	0.197537	6.32385e-91	2.97594e-89
SH3D19	0.19752	6.55898e-91	3.08507e-89
KCNQ1OT1	0.197276	1.09882e-90	5.1463e-89
KLF12	0.197101	1.5889e-90	7.42571e-89
WWOX	0.196852	2.68754e-90	1.25144e-88
DPH6	0.196778	3.1417e-90	1.46071e-88
TLK1	0.196612	4.458e-90	2.06513e-88
NES	0.196544	5.14883e-90	2.38092e-88
LDB2	0.196416	6.73133e-90	3.10615e-88
RNF130	0.195923	1.89802e-89	8.71806e-88
C21orf58	0.195895	2.01237e-89	9.2393e-88
RFTN2	0.195822	2.34635e-89	1.07592e-87
MSI2	0.195689	3.09881e-89	1.41799e-87
GATS	0.195463	4.97934e-89	2.27376e-87
NKAIN4	0.195196	8.69301e-89	3.96132e-87
OLIG1	0.195	1.31092e-88	5.96133e-87
RAB8B	0.194811	1.9427e-88	8.81111e-87
XRCC2	0.194729	2.30602e-88	1.04432e-86
COL28A1	0.193612	2.35089e-87	1.0516e-85
SPRED1	0.193379	3.80796e-87	1.69991e-85
NELL2	0.192928	9.67181e-87	4.30007e-85
TRPM3	0.19243	2.69865e-86	1.18859e-84
ZDHHC21	0.192135	4.94606e-86	2.16242e-84
AC007319.1	0.192089	5.43741e-86	2.37412e-84
FREM2	0.19194	7.39073e-86	3.2193e-84
ABI2	0.191705	1.19709e-85	5.18531e-84
FAR2	0.191664	1.30138e-85	5.62993e-84
C2orf48	0.191653	1.32978e-85	5.7508e-84
PDE4D	0.191644	1.35684e-85	5.8659e-84
KATNAL2	0.191376	2.34867e-85	1.01338e-83
MED12L	0.190963	5.45713e-85	2.34536e-83
CENPK	0.190644	1.04638e-84	4.47451e-83
ASIC4	0.190495	1.41683e-84	6.03612e-83
UBE4B	0.190475	1.4744e-84	6.27776e-83
MIR4300HG	0.190403	1.71045e-84	7.26567e-83
MDK	0.189939	4.38955e-84	1.85615e-82
AGAP1	0.189836	5.40687e-84	2.28346e-82
SACS	0.189164	2.10719e-83	8.86349e-82
MLC1	0.189118	2.31249e-83	9.72194e-82
NCKAP5	0.188904	3.56432e-83	1.49369e-81
LRP1	0.188822	4.2027e-83	1.75834e-81
PID1	0.188657	5.86052e-83	2.44677e-81
CNTLN	0.188341	1.10821e-82	4.61071e-81
TMTC2	0.18832	1.15641e-82	4.80969e-81
FRMD4A	0.18818	1.53235e-82	6.35773e-81
RALYL	0.187767	3.50858e-82	1.44556e-80
FAT3	0.18736	7.93327e-82	3.25631e-80
RFC3	0.187107	1.31536e-81	5.38897e-80
PTGFRN	0.186797	2.44173e-81	9.96641e-80
GNG2	0.186431	5.06089e-81	2.05394e-79
MOXD1	0.18626	7.10252e-81	2.86989e-79
NAV1	0.186195	8.09027e-81	3.26212e-79
SPC25	0.186166	8.57544e-81	3.45418e-79
RP11-99E15.2	0.185673	2.27666e-80	9.10982e-79
FRMD4B	0.185375	4.11058e-80	1.64114e-78
PIK3R1	0.185007	8.49847e-80	3.38068e-78
CADPS2	0.184566	2.0262e-79	8.03106e-78
CCDC88A	0.184342	3.15122e-79	1.24534e-77
PARK2	0.184047	5.61854e-79	2.21495e-77
CLASP2	0.183771	9.66336e-79	3.80267e-77
MARCKS	0.183362	2.15139e-78	8.44666e-77
FABP7	0.182875	5.56971e-78	2.17243e-76
FAM212B	0.182853	5.80565e-78	2.26343e-76
ARGLU1	0.182836	6.00218e-78	2.33917e-76
HMGB1	0.182758	6.98721e-78	2.71794e-76
NRG2	0.18267	8.29651e-78	3.21919e-76
TSC22D4	0.182664	8.39806e-78	3.25796e-76
CTD-2587M2.1	0.182426	1.33397e-77	5.15678e-76
CHD9	0.182295	1.72094e-77	6.641e-76
APP	0.18211	2.46716e-77	9.50388e-76
RNF219-AS1	0.181646	6.05311e-77	2.31436e-75
PCDHGA1	0.181597	6.66039e-77	2.54362e-75
TSPAN12	0.181571	7.00338e-77	2.67287e-75
SLC15A2	0.181474	8.45308e-77	3.21732e-75
MAGI1	0.1814	9.75638e-77	3.70426e-75
ACSS3	0.18106	1.87953e-76	7.1152e-75
FAM168A	0.180601	4.5468e-76	1.71223e-74
APOE	0.180486	5.67233e-76	2.13138e-74
SRGAP3	0.180379	6.97446e-76	2.61399e-74
ACSBG1	0.180367	7.13213e-76	2.67226e-74
TCF12	0.180287	8.32104e-76	3.1124e-74
FMN2	0.179872	1.84525e-75	6.87318e-74
IRAK1BP1	0.179697	2.57978e-75	9.58016e-74
AZIN1-AS1	0.179636	2.89514e-75	1.07373e-73
SEMA6D	0.179472	3.96547e-75	1.46515e-73
AIF1L	0.179423	4.35319e-75	1.60634e-73
ENTPD2	0.179258	5.96249e-75	2.19331e-73
GRIA2	0.179107	7.94877e-75	2.91276e-73
AP001347.6	0.179074	8.46577e-75	3.09912e-73
KCNE4	0.17905	8.8734e-75	3.24579e-73
SOX8	0.178941	1.09237e-74	3.98006e-73
HIF3A	0.178924	1.12835e-74	4.10829e-73
XPO1	0.178765	1.52685e-74	5.54178e-73
SPRY1	0.17863	1.97305e-74	7.13622e-73
UNC80	0.178561	2.24887e-74	8.11628e-73
MARVELD3	0.178559	2.25798e-74	8.14859e-73
CRB1	0.178529	2.3903e-74	8.61714e-73
WIPF1	0.178347	3.37744e-74	1.21488e-72
RP4-668E10.4	0.178278	3.84724e-74	1.3824e-72
MGAT4C	0.177972	6.87919e-74	2.45975e-72
MARCH10	0.177287	2.51133e-73	8.95714e-72
EPB41L2	0.177121	3.43047e-73	1.222e-71
CNTN3	0.177009	4.24044e-73	1.50885e-71
HMGN3	0.176762	6.74993e-73	2.39789e-71
HAPLN1	0.176098	2.3458e-72	8.27971e-71
ATP2B2	0.175815	3.97879e-72	1.40207e-70
RNF157	0.175581	6.15918e-72	2.16571e-70
ZSWIM6	0.175498	7.19881e-72	2.52867e-70
ATAD2	0.175092	1.53434e-71	5.36709e-70
PDZD2	0.174852	2.39599e-71	8.34435e-70
ACAP3	0.17467	3.35887e-71	1.16491e-69
RP11-717F1.2	0.17376	1.81316e-70	6.25053e-69
GLG1	0.173346	3.88923e-70	1.33407e-68
PTPRK	0.17309	6.23386e-70	2.13497e-68
RNF144A	0.172574	1.60777e-69	5.4835e-68
HNRNPA2B1	0.172503	1.82867e-69	6.23111e-68
ARHGAP11B	0.172427	2.10286e-69	7.15713e-68
AC007563.5	0.17216	3.42987e-69	1.16237e-67
CLEC12A	0.172144	3.53257e-69	1.19678e-67
RP11-266O8.1	0.172067	4.0672e-69	1.37574e-67
PTPRE	0.171799	6.63491e-69	2.239e-67
USP9Y	0.17146	1.23047e-68	4.13152e-67
DENND5B	0.1714	1.37058e-68	4.59641e-67
CCDC102B	0.171193	1.99922e-68	6.6877e-67
DPYSL5	0.171028	2.69637e-68	8.99834e-67
LRRTM4	0.17101	2.78685e-68	9.29745e-67
PLEKHA2	0.170704	4.85168e-68	1.61125e-66
DLEU1	0.170276	1.05311e-67	3.48407e-66
HIP1	0.170164	1.28925e-67	4.25853e-66
NIN	0.170131	1.36955e-67	4.52135e-66
CLSPN	0.170019	1.6744e-67	5.5165e-66
ART3	0.170003	1.72407e-67	5.67826e-66
BCAT1	0.169969	1.83386e-67	6.0354e-66
CPXM1	0.169734	2.80304e-67	9.17879e-66
TTTY14	0.169698	2.98812e-67	9.77547e-66
CLSTN1	0.169619	3.44772e-67	1.12601e-65
CHST8	0.16944	4.75866e-67	1.54673e-65
CTNNA3	0.169324	5.85478e-67	1.89836e-65
CNKSR2	0.168841	1.39284e-66	4.5027e-65
AC011043.1	0.168821	1.44371e-66	4.66628e-65
NKD1	0.168445	2.82834e-66	9.09508e-65
RP5-1070A16.1	0.168422	2.94741e-66	9.47383e-65
SLC6A11	0.168089	5.34139e-66	1.71294e-64
LMO1	0.168009	6.16522e-66	1.97564e-64
RP11-776H12.1	0.167476	1.59175e-65	5.07432e-64
AC007392.3	0.167469	1.61187e-65	5.13792e-64
GPR158	0.167399	1.82375e-65	5.80675e-64
LINC00271	0.167273	2.27942e-65	7.24007e-64
TLE2	0.167217	2.51896e-65	7.99078e-64
C7orf61	0.16717	2.73946e-65	8.68016e-64
PNISR	0.167042	3.43263e-65	1.08368e-63
MIS18BP1	0.166982	3.81717e-65	1.20265e-63
TUBA1A	0.166899	4.42868e-65	1.3927e-63
GLUD1	0.166243	1.41026e-64	4.41181e-63
SERPINE2	0.166231	1.43846e-64	4.49949e-63
GAD1	0.166198	1.52488e-64	4.76797e-63
MIR9-3HG	0.166016	2.10287e-64	6.56148e-63
FAM196A	0.165766	3.26027e-64	1.01391e-62
CEP85L	0.165658	3.94448e-64	1.22442e-62
ANKDD1A	0.165594	4.4108e-64	1.36746e-62
NRXN2	0.165107	1.03616e-63	3.20054e-62
SLIT1	0.164959	1.34328e-63	4.14132e-62
AIG1	0.164853	1.61505e-63	4.97085e-62
ATXN7L1	0.164628	2.39338e-63	7.34379e-62
PPP1R1C	0.164563	2.67851e-63	8.21113e-62
FAM155A	0.164392	3.6134e-63	1.10501e-61
FOXN3	0.164227	4.81671e-63	1.46839e-61
ZFY	0.164159	5.41876e-63	1.64935e-61
ACER3	0.164102	5.97634e-63	1.81643e-61
PDE9A	0.164061	6.42711e-63	1.95116e-61
RBMS3	0.163958	7.68821e-63	2.32757e-61
SENP6	0.16388	8.79689e-63	2.65954e-61
CASC5	0.163764	1.07576e-62	3.24783e-61
PCYT1B	0.163285	2.46749e-62	7.41655e-61
NLGN1	0.163225	2.73671e-62	8.2187e-61
CUX1	0.162991	4.1005e-62	1.22773e-60
CPNE2	0.16295	4.39804e-62	1.31597e-60
MELK	0.162913	4.69088e-62	1.4027e-60
NUSAP1	0.16263	7.63583e-62	2.27808e-60
EEPD1	0.162299	1.34944e-61	4.00765e-60
AHCYL2	0.162241	1.49203e-61	4.42622e-60
MAP3K5	0.162111	1.86646e-61	5.52098e-60
RAMP1	0.162057	2.04772e-61	6.04898e-60
CCND2	0.16168	3.90655e-61	1.1489e-59
CHST7	0.161663	4.02266e-61	1.18272e-59
TOP2A	0.161422	6.06707e-61	1.77518e-59
RP1-167A14.2	0.16142	6.09146e-61	1.78221e-59
COG4	0.161416	6.13596e-61	1.79504e-59
ST3GAL6	0.161352	6.83567e-61	1.99643e-59
CPEB4	0.161328	7.12653e-61	2.07995e-59
LINC01268	0.160991	1.26647e-60	3.6848e-59
HMGN1	0.160899	1.48174e-60	4.3059e-59
CTNND2	0.160834	1.65579e-60	4.80698e-59
HEPN1	0.160578	2.55729e-60	7.4081e-59
TMEM108	0.160375	3.6112e-60	1.04347e-58
RP11-698N11.2	0.160257	4.40823e-60	1.27135e-58
LRRTM3	0.160146	5.32811e-60	1.53338e-58
COPG2	0.16007	6.05736e-60	1.74032e-58
GRIK4	0.159764	1.01651e-59	2.90785e-58
STRIP2	0.159394	1.89971e-59	5.4102e-58
KSR1	0.159179	2.72727e-59	7.73742e-58
PEAK1	0.159161	2.81183e-59	7.97423e-58
RP11-656D10.3	0.159028	3.51793e-59	9.95213e-58
ZEB1-AS1	0.159003	3.66931e-59	1.0375e-57
MPHOSPH9	0.158956	3.97136e-59	1.12174e-57
KIF15	0.158844	4.7939e-59	1.35059e-57
SH3RF1	0.158635	6.80788e-59	1.91158e-57
AC000370.2	0.158518	8.28204e-59	2.31982e-57
PCDH9-AS2	0.1585	8.53709e-59	2.39025e-57
ARHGEF4	0.158454	9.2291e-59	2.58105e-57
RP11-356I2.4	0.158423	9.72245e-59	2.7168e-57
CTD-2282P23.2	0.158394	1.01907e-58	2.84544e-57
RHOJ	0.158262	1.27222e-58	3.54599e-57
SYBU	0.158052	1.80816e-58	5.02405e-57
IGSF3	0.157955	2.12405e-58	5.89146e-57
SEMA5A	0.157741	3.03918e-58	8.40885e-57
NCOA1	0.157578	3.98432e-58	1.10026e-56
ZCCHC24	0.157372	5.61739e-58	1.54607e-56
BRCA2	0.157369	5.64703e-58	1.55414e-56
TSPAN11	0.157332	6.0012e-58	1.65042e-56
CORO2B	0.157166	7.91984e-58	2.17535e-56
LINC01314	0.156938	1.15529e-57	3.16839e-56
FAM19A1	0.156828	1.38706e-57	3.80033e-56
LINC00609	0.156648	1.86797e-57	5.10945e-56
IGFN1	0.156473	2.49801e-57	6.81858e-56
TRERF1	0.156284	3.41429e-57	9.30808e-56
BEST3	0.155372	1.53225e-56	4.16384e-55
APBB2	0.154866	3.51614e-56	9.51594e-55
FANCA	0.154757	4.19881e-56	1.1348e-54
WDHD1	0.154592	5.49964e-56	1.48369e-54
FAM171A1	0.154451	6.92054e-56	1.86334e-54
THEM4	0.154398	7.55601e-56	2.03265e-54
NCALD	0.154316	8.62832e-56	2.31767e-54
HLA-C	0.154256	9.52221e-56	2.55465e-54
NEU4	0.153991	1.46569e-55	3.92327e-54
RPS4Y1	0.153915	1.65804e-55	4.43437e-54
CELF2	0.153382	3.93923e-55	1.04802e-53
PLPPR1	0.153293	4.55321e-55	1.20994e-53
FOCAD	0.153279	4.65412e-55	1.23651e-53
AC012593.1	0.153033	6.92826e-55	1.83506e-53
TMEM176B	0.153003	7.27439e-55	1.92584e-53
LINC01122	0.152916	8.37138e-55	2.21298e-53
FAM184A	0.152884	8.81985e-55	2.33013e-53
SON	0.152718	1.15266e-54	3.03685e-53
AC083864.3	0.152632	1.3241e-54	3.48272e-53
CHD7	0.152549	1.51238e-54	3.97071e-53
GABBR2	0.152542	1.53072e-54	4.01814e-53
PCMTD2	0.152428	1.8376e-54	4.81793e-53
KMT2C	0.152227	2.54204e-54	6.64791e-53
PRTFDC1	0.152144	2.90457e-54	7.58604e-53
MAP3K4	0.152139	2.92754e-54	7.6454e-53
RTN3	0.15203	3.48812e-54	9.09097e-53
TTYH3	0.151845	4.69415e-54	1.22062e-52
AP000282.2	0.151715	5.77983e-54	1.49983e-52
GLI2	0.151646	6.45257e-54	1.67227e-52
ARPP21	0.151631	6.60871e-54	1.71223e-52
SHC4	0.151491	8.26453e-54	2.1387e-52
GAB2	0.151268	1.18125e-53	3.04924e-52
STON2	0.151	1.81153e-53	4.65569e-52
TPTE2	0.15096	1.93048e-53	4.9573e-52
STK33	0.150929	2.03012e-53	5.20954e-52
LAMA2	0.150856	2.27712e-53	5.83335e-52
GRIA1	0.150848	2.30831e-53	5.91198e-52
RFX7	0.150796	2.50857e-53	6.41594e-52
RP11-244M2.1	0.150644	3.19308e-53	8.14385e-52
ASAP2	0.15052	3.88576e-53	9.89208e-52
SEPT8	0.150165	6.83303e-53	1.73295e-51
SHROOM2	0.150149	7.01033e-53	1.77751e-51
MEST	0.150067	7.98031e-53	2.02095e-51
ARHGAP31	0.14992	1.00746e-52	2.54449e-51
NCAPG	0.149893	1.05162e-52	2.65454e-51
CD101	0.149887	1.06146e-52	2.67904e-51
SRRM2	0.149857	1.11222e-52	2.80533e-51
TMEM51	0.149718	1.38532e-52	3.48373e-51
GPR37L1	0.149634	1.58124e-52	3.96853e-51
LINC00152	0.149605	1.65719e-52	4.15601e-51
ELAVL4	0.149541	1.83313e-52	4.59198e-51
DOCK4	0.149054	3.94821e-52	9.81332e-51
SNX22	0.149054	3.94849e-52	9.814e-51
CTC-498M16.4	0.149046	3.99754e-52	9.93435e-51
PCDH10	0.148905	4.99262e-52	1.23932e-50
L3MBTL4	0.148627	7.72336e-52	1.91231e-50
CALM1	0.147783	2.88669e-51	7.05556e-50
ZNF609	0.14768	3.39347e-51	8.27805e-50
VGF	0.147677	3.40842e-51	8.31406e-50
CAMK2A	0.147564	4.06411e-51	9.88856e-50
FUS	0.147562	4.07605e-51	9.91715e-50
MCM9	0.147533	4.26435e-51	1.03678e-49
CDH2	0.147513	4.40004e-51	1.06922e-49
ARC	0.147349	5.67925e-51	1.37556e-49
MTA1	0.147346	5.69816e-51	1.38007e-49
ZFHX4-AS1	0.147182	7.35168e-51	1.77573e-49
FMNL2	0.147075	8.69071e-51	2.09457e-49
TSPAN3	0.147069	8.76067e-51	2.11119e-49
SGCD	0.146957	1.04343e-50	2.50766e-49
SLC20A2	0.146956	1.04373e-50	2.50837e-49
NASP	0.146888	1.16016e-50	2.78292e-49
SPRED2	0.14686	1.21204e-50	2.90492e-49
GTDC1	0.146856	1.22027e-50	2.92424e-49
REPS1	0.146774	1.38554e-50	3.31181e-49
SCLT1	0.146691	1.57552e-50	3.75772e-49
GABBR1	0.146434	2.34159e-50	5.5727e-49
CTD-2215E18.1	0.146148	3.63974e-50	8.64614e-49
KCNJ10	0.145724	6.99594e-50	1.65397e-48
LMNB1	0.145692	7.34143e-50	1.7348e-48
MARCKSL1	0.145607	8.36482e-50	1.97377e-48
TNK2	0.145494	9.95247e-50	2.34313e-48
METTL7B	0.14538	1.18615e-49	2.78917e-48
CDC14B	0.145035	2.01132e-49	4.70466e-48
MAML2	0.145028	2.03204e-49	4.7525e-48
ERC2	0.144966	2.23346e-49	5.21688e-48
SLC35G2	0.144957	2.265e-49	5.28948e-48
KLHL25	0.144937	2.33576e-49	5.45227e-48
ST8SIA1	0.144837	2.71869e-49	6.33663e-48
FAM49A	0.144691	3.39783e-49	7.89858e-48
RP11-406A9.2	0.144491	4.6093e-49	1.06644e-47
SCML4	0.144447	4.92643e-49	1.13841e-47
PRKDC	0.14443	5.05559e-49	1.16767e-47
RP11-673E1.4	0.144158	7.65584e-49	1.76414e-47
SPIRE1	0.14409	8.48486e-49	1.95373e-47
LINC01102	0.144082	8.59367e-49	1.9786e-47
ACSS1	0.143801	1.31446e-48	3.02257e-47
RIMKLB	0.143605	1.77057e-48	4.06625e-47
CYFIP2	0.143266	2.95348e-48	6.76075e-47
RAD51AP1	0.143129	3.63329e-48	8.30132e-47
FMNL3	0.142796	6.00073e-48	1.36402e-46
CENPF	0.142667	7.28017e-48	1.65042e-46
ENC1	0.142622	7.79573e-48	1.76539e-46
CACNB4	0.142585	8.23445e-48	1.86303e-46
HS6ST2	0.142577	8.33894e-48	1.88626e-46
MIR3681HG	0.142322	1.22255e-47	2.75337e-46
ZNF292	0.142299	1.26624e-47	2.85039e-46
SUB1	0.142285	1.29328e-47	2.91036e-46
ARHGEF6	0.142111	1.67657e-47	3.76094e-46
CTC-260E6.6	0.142071	1.78024e-47	3.99006e-46
USP6NL	0.141855	2.45854e-47	5.47959e-46
C1orf21	0.141847	2.48869e-47	5.54541e-46
LDLRAD4	0.141836	2.52858e-47	5.63244e-46
NOVA1-AS1	0.141797	2.68349e-47	5.97004e-46
SLF2	0.141751	2.87224e-47	6.38024e-46
DSEL	0.141727	2.9787e-47	6.61104e-46
IL1RAPL1	0.141608	3.55888e-47	7.87491e-46
NDRG2	0.141563	3.80398e-47	8.40916e-46
NKAIN3	0.141533	3.97579e-47	8.78303e-46
NAV3	0.141499	4.18396e-47	9.23536e-46
NEK6	0.141203	6.4966e-47	1.4288e-45
CAMK2G	0.14108	7.80081e-47	1.7134e-45
CEP170	0.140915	9.96714e-47	2.18451e-45
CREM	0.140826	1.13743e-46	2.48943e-45
COL16A1	0.140798	1.18684e-46	2.59629e-45
ATAD5	0.140753	1.26876e-46	2.77326e-45
PGP	0.140695	1.38182e-46	3.017e-45
BPTF	0.140659	1.45832e-46	3.18162e-45
ITGA7	0.140576	1.64821e-46	3.58914e-45
MEOX2	0.140558	1.69308e-46	3.68521e-45
MAMLD1	0.14045	1.98543e-46	4.3102e-45
KIF21A	0.140436	2.02864e-46	4.40229e-45
CASD1	0.140361	2.2648e-46	4.90436e-45
OPHN1	0.140359	2.27179e-46	4.91919e-45
DNM1	0.140335	2.35377e-46	5.09296e-45
STOX1	0.140121	3.22949e-46	6.97647e-45
CRLF3	0.139992	3.90555e-46	8.4264e-45
NT5E	0.13998	3.97416e-46	8.57334e-45
ADD2	0.139699	6.01484e-46	1.29269e-44
RASA3	0.139624	6.71353e-46	1.441e-44
PHF19	0.139454	8.61556e-46	1.84541e-44
CENPI	0.139392	9.44245e-46	2.02106e-44
ASAP1	0.139264	1.1396e-45	2.43504e-44
MYRFL	0.139208	1.23707e-45	2.64107e-44
CAMK2B	0.139172	1.30389e-45	2.78212e-44
KCNJ16	0.139066	1.52184e-45	3.24167e-44
SMOC1	0.138946	1.81428e-45	3.85753e-44
SRGAP2C	0.138897	1.94919e-45	4.1409e-44
ABAT	0.138748	2.42551e-45	5.13751e-44
DHRS4L2	0.138624	2.90322e-45	6.13112e-44
PPP2R5A	0.138456	3.71048e-45	7.8223e-44
LDAH	0.138431	3.84657e-45	8.1069e-44
NPL	0.137549	1.38494e-44	2.90165e-43
ADAM22	0.137404	1.70823e-44	3.57374e-43
DBX2	0.137349	1.85031e-44	3.8685e-43
ABHD2	0.137304	1.97397e-44	4.12473e-43
RP11-76I14.1	0.137236	2.17926e-44	4.54947e-43
RP11-624M8.1	0.137158	2.43789e-44	5.08345e-43
SORL1	0.137117	2.58855e-44	5.39393e-43
SCG3	0.13711	2.61372e-44	5.44577e-43
ZNF367	0.137036	2.90745e-44	6.05078e-43
C16orf45	0.136891	3.5826e-44	7.43618e-43
RP11-158M2.3	0.136718	4.59983e-44	9.52952e-43
ZNF665	0.136597	5.47094e-44	1.13164e-42
SPC24	0.136575	5.64684e-44	1.16766e-42
ITFG1	0.136442	6.83452e-44	1.41164e-42
MDFI	0.136282	8.59542e-44	1.77235e-42
RP1-43E13.2	0.136175	1.00222e-43	2.06376e-42
SLAIN1	0.136004	1.28086e-43	2.63066e-42
TFCP2L1	0.13598	1.3254e-43	2.721e-42
POLE2	0.135963	1.35859e-43	2.78826e-42
SHTN1	0.1359	1.48565e-43	3.04601e-42
PCSK1N	0.13576	1.81417e-43	3.71011e-42
HTRA1	0.1357	1.97817e-43	4.04086e-42
MTSS1L	0.135456	2.80246e-43	5.69245e-42
FGFR3	0.135454	2.80813e-43	5.70375e-42
CEP152	0.135439	2.87114e-43	5.82922e-42
SPTBN1	0.135371	3.16029e-43	6.40364e-42
FAM135A	0.135359	3.21695e-43	6.51594e-42
C1QL1	0.135334	3.33007e-43	6.73987e-42
KCNN2	0.135334	3.33376e-43	6.74717e-42
SUZ12	0.135226	3.88608e-43	7.85235e-42
TMEM132B	0.135211	3.96752e-43	8.01503e-42
LMO3	0.13509	4.71402e-43	9.50555e-42
SCRN1	0.134806	7.05752e-43	1.41984e-41
SLC35D2	0.134706	8.13384e-43	1.63465e-41
FZD3	0.134678	8.46233e-43	1.70012e-41
STK17A	0.134444	1.17812e-42	2.36187e-41
HCG17	0.134313	1.41705e-42	2.83652e-41
SEC14L1	0.134104	1.90468e-42	3.80374e-41
ARAP3	0.133632	3.69983e-42	7.34721e-41
INPP5F	0.133569	4.04365e-42	8.02377e-41
KCNQ5	0.133366	5.37381e-42	1.06315e-40
HES6	0.13331	5.81463e-42	1.14923e-40
TMEM178B	0.133165	7.12478e-42	1.40437e-40
RTTN	0.132998	9.00037e-42	1.77086e-40
CD82	0.132735	1.30036e-41	2.55124e-40
GREB1	0.13268	1.40316e-41	2.75094e-40
ADGRB2	0.132613	1.53985e-41	3.01622e-40
MID1	0.132432	1.9815e-41	3.87095e-40
CENPU	0.132114	3.08561e-41	6.00718e-40
ANLN	0.132037	3.435e-41	6.68014e-40
FAM120C	0.131871	4.32048e-41	8.37912e-40
CXADR	0.131835	4.54141e-41	8.80156e-40
R3HDM2	0.131773	4.94897e-41	9.57937e-40
SREBF2	0.131768	4.98291e-41	9.64406e-40
CAMK4	0.131723	5.30644e-41	1.026e-39
CEP135	0.13162	6.1176e-41	1.18097e-39
LRFN5	0.131587	6.40292e-41	1.23542e-39
RP11-793A3.1	0.131488	7.34368e-41	1.41557e-39
SKA2	0.13102	1.40006e-40	2.68537e-39
DSCAML1	0.131006	1.42831e-40	2.73899e-39
PBK	0.130747	2.03861e-40	3.89756e-39
GRM8	0.130714	2.13525e-40	4.08038e-39
TAB2	0.13062	2.42937e-40	4.63822e-39
SMO	0.130344	3.54554e-40	6.74598e-39
PLLP	0.130129	4.75914e-40	9.0328e-39
PCDH19	0.130058	5.24691e-40	9.94874e-39
AKAP7	0.130009	5.60985e-40	1.06291e-38
PDE8A	0.129989	5.76462e-40	1.09189e-38
LIN7A	0.129959	6.00388e-40	1.13666e-38
PKIA	0.129943	6.13927e-40	1.16198e-38
TBC1D5	0.129897	6.53764e-40	1.23638e-38
KCNK2	0.12975	7.98319e-40	1.50672e-38
IGF2BP2	0.129738	8.11741e-40	1.53177e-38
TMEM131	0.129678	8.80865e-40	1.66061e-38
TMEM161B-AS1	0.129613	9.62835e-40	1.81307e-38
CASC17	0.129389	1.3049e-39	2.45009e-38
MARK1	0.129184	1.72506e-39	3.23108e-38
SETD5	0.128938	2.40732e-39	4.49119e-38
HMGN2	0.128894	2.55481e-39	4.76228e-38
NSD1	0.128683	3.40127e-39	6.31982e-38
RTKN	0.12856	4.01626e-39	7.4505e-38
SLITRK5	0.128439	4.72834e-39	8.75517e-38
TSPAN5	0.128426	4.80964e-39	8.90382e-38
MIR2052HG	0.128216	6.38166e-39	1.17883e-37
RP11-1114A5.4	0.128024	8.27145e-39	1.52394e-37
DEPDC1B	0.127983	8.73909e-39	1.60906e-37
SPDYE3	0.127952	9.10481e-39	1.67555e-37
RBP1	0.127912	9.61437e-39	1.76808e-37
DGKZ	0.127906	9.68635e-39	1.78114e-37
KNTC1	0.127811	1.1011e-38	2.02185e-37
NCAM2	0.127746	1.2014e-38	2.20366e-37
ASCL1	0.127738	1.21436e-38	2.22711e-37
SPON1	0.127641	1.38284e-38	2.53154e-37
BUB1B	0.12761	1.44159e-38	2.63743e-37
SKA3	0.127603	1.45531e-38	2.66214e-37
RP11-390P2.4	0.127461	1.76061e-38	3.21029e-37
CHST1	0.127368	1.99233e-38	3.62409e-37
NAPEPLD	0.127272	2.26594e-38	4.11147e-37
LACE1	0.127251	2.33115e-38	4.22727e-37
ASRGL1	0.127145	2.68412e-38	4.85629e-37
FAXDC2	0.127031	3.12737e-38	5.64893e-37
ZNF462	0.126928	3.58557e-38	6.46695e-37
FANCD2	0.126891	3.77006e-38	6.79564e-37
NCAPG2	0.126838	4.04554e-38	7.28572e-37
PCNXL2	0.126592	5.60894e-38	1.00506e-36
RP11-323I15.5	0.126587	5.65114e-38	1.01248e-36
KIAA1549	0.126534	6.06195e-38	1.08466e-36
SOX13	0.126505	6.30148e-38	1.12665e-36
SLC25A33	0.126413	7.12133e-38	1.2718e-36
C1orf185	0.126261	8.71304e-38	1.55275e-36
TPCN1	0.126255	8.77548e-38	1.56374e-36
FCHSD2	0.126207	9.35606e-38	1.6659e-36
ASCC3	0.126123	1.04586e-37	1.85996e-36
RP11-260G13.1	0.125941	1.33056e-37	2.35917e-36
TIAM2	0.12586	1.47981e-37	2.62001e-36
GDPD1	0.12586	1.48039e-37	2.62102e-36
TUBA1B	0.12562	2.03403e-37	3.59104e-36
TIMELESS	0.125525	2.30547e-37	4.0646e-36
DBI	0.125509	2.35216e-37	4.14593e-36
MMP2	0.125488	2.41872e-37	4.26179e-36
KDM2B	0.125409	2.68564e-37	4.72593e-36
ZNF618	0.125252	3.30271e-37	5.79432e-36
ZNF280D	0.125241	3.34902e-37	5.87423e-36
CCDC14	0.125229	3.40319e-37	5.96767e-36
RP11-472N13.3	0.125137	3.83854e-37	6.71683e-36
ASIC2	0.125118	3.93905e-37	6.88934e-36
RNFT2	0.125098	4.04131e-37	7.06469e-36
EPM2A	0.12503	4.41805e-37	7.71003e-36
IL7	0.124893	5.28946e-37	9.21369e-36
BRCA1	0.124822	5.80234e-37	1.00961e-35
KIF14	0.124799	5.98491e-37	1.04097e-35
MIR646HG	0.124683	6.96279e-37	1.20855e-35
AGBL3	0.124678	7.0076e-37	1.21622e-35
ABLIM2	0.124675	7.04018e-37	1.22179e-35
TYRO3	0.124631	7.4529e-37	1.29239e-35
EXO1	0.124473	9.1705e-37	1.58701e-35
CKAP2	0.124367	1.05275e-36	1.81893e-35
HEY2	0.124347	1.08035e-36	1.86601e-35
CENPO	0.124221	1.27332e-36	2.19431e-35
FAM69A	0.12422	1.2752e-36	2.19752e-35
RP11-398K22.12	0.124169	1.36331e-36	2.34691e-35
GNA12	0.124141	1.41364e-36	2.43212e-35
ASPM	0.124085	1.52106e-36	2.61451e-35
PAFAH1B1	0.123898	1.93928e-36	3.32259e-35
RGS20	0.123867	2.01936e-36	3.45795e-35
AC037445.1	0.123568	2.97646e-36	5.07287e-35
TMPO	0.123559	3.01339e-36	5.13487e-35
F11-AS1	0.123556	3.02366e-36	5.15212e-35
KCNN3	0.123554	3.0313e-36	5.16494e-35
HLA-B	0.123531	3.12476e-36	5.32173e-35
VRK2	0.123485	3.31476e-36	5.64093e-35
BRSK2	0.123352	3.93817e-36	6.68922e-35
GAREM2	0.123333	4.04018e-36	6.86038e-35
SGOL1	0.123264	4.41411e-36	7.48686e-35
OLIG2	0.123191	4.85391e-36	8.22191e-35
NTNG1	0.12311	5.39027e-36	9.12071e-35
MPDZ	0.123037	5.92013e-36	1.00067e-34
PPFIBP1	0.122805	7.9852e-36	1.34433e-34
ADGRE5	0.122711	9.01408e-36	1.51502e-34
KLHL8	0.122699	9.15501e-36	1.53835e-34
AP1S2	0.12264	9.87372e-36	1.6572e-34
TMEM170B	0.122638	9.90506e-36	1.66238e-34
MKI67	0.122389	1.36352e-35	2.28334e-34
MED27	0.121781	2.97352e-35	4.95001e-34
DCX	0.121698	3.30559e-35	5.49615e-34
ELOVL2-AS1	0.121474	4.40005e-35	7.28682e-34
RIC3	0.121436	4.61737e-35	7.64067e-34
ATXN2	0.121387	4.91306e-35	8.12127e-34
EZH2	0.121324	5.32901e-35	8.79557e-34
DCC	0.121288	5.57751e-35	9.19879e-34
TMEM181	0.121203	6.21072e-35	1.02354e-33
TICRR	0.121034	7.70054e-35	1.26743e-33
SLC9A7	0.120986	8.18952e-35	1.34734e-33
CALCRL	0.120777	1.06739e-34	1.75231e-33
DDX11	0.120776	1.06805e-34	1.75337e-33
SH3GL2	0.120691	1.1899e-34	1.95136e-33
ETV4	0.120644	1.26271e-34	2.06947e-33
DLL3	0.120572	1.38383e-34	2.2656e-33
TPX2	0.120397	1.72654e-34	2.81837e-33
AC004540.4	0.120387	1.74856e-34	2.85377e-33
CDH18	0.120315	1.91359e-34	3.11929e-33
LRRC37A3	0.120294	1.96574e-34	3.20306e-33
SHPRH	0.120159	2.33218e-34	3.78983e-33
PDGFA	0.120083	2.56553e-34	4.16185e-33
PLXNA2	0.12005	2.67472e-34	4.33548e-33
PDSS2	0.119827	3.54071e-34	5.71927e-33
NDC80	0.119825	3.55049e-34	5.73487e-33
FAM111B	0.119702	4.14462e-34	6.68533e-33
PRC1	0.119504	5.30789e-34	8.53875e-33
COL27A1	0.119482	5.46036e-34	8.78094e-33
A2ML1-AS1	0.119264	7.17635e-34	1.15071e-32
KLHL5	0.11925	7.30441e-34	1.171e-32
RP11-554F20.1	0.119214	7.63494e-34	1.22331e-32
RP11-793A3.2	0.119165	8.11828e-34	1.2998e-32
SCG5	0.119107	8.73316e-34	1.39722e-32
RP11-259K15.2	0.118986	1.01475e-33	1.62195e-32
NCOR2	0.118604	1.63542e-33	2.60306e-32
KIF4A	0.11855	1.74888e-33	2.78153e-32
SOX2	0.118525	1.80348e-33	2.86732e-32
TJP1	0.118506	1.84704e-33	2.93571e-32
TSPAN7	0.118451	1.9763e-33	3.13843e-32
AURKB	0.118383	2.15015e-33	3.41051e-32
LINC01550	0.118337	2.27623e-33	3.60744e-32
VASH1	0.118306	2.36691e-33	3.74887e-32
TTYH2	0.118266	2.48813e-33	3.93766e-32
ARHGEF40	0.118138	2.91673e-33	4.60464e-32
EPHA4	0.118121	2.97698e-33	4.69812e-32
TSC22D1	0.118065	3.19192e-33	5.03115e-32
TMEM255A	0.118052	3.24328e-33	5.11061e-32
SGK1	0.118005	3.43901e-33	5.41418e-32
EPN2-AS1	0.11787	4.05982e-33	6.3735e-32
R3HDM1	0.117831	4.26019e-33	6.68197e-32
IPO9-AS1	0.117815	4.34515e-33	6.81261e-32
RARB	0.117616	5.55785e-33	8.69046e-32
GPR137C	0.117543	6.08499e-33	9.50358e-32
LYPD6	0.117443	6.88303e-33	1.07309e-31
BIRC5	0.11743	6.9884e-33	1.08927e-31
DCLK2	0.117341	7.79929e-33	1.2138e-31
AC078842.4	0.117272	8.49382e-33	1.32029e-31
CADM4	0.117181	9.50179e-33	1.47438e-31
ECHDC1	0.116936	1.28322e-32	1.98643e-31
GINS1	0.116836	1.45011e-32	2.24289e-31
RGS17	0.116678	1.7606e-32	2.71893e-31
NAV2	0.116457	2.3047e-32	3.5496e-31
GRK4	0.116365	2.57943e-32	3.96731e-31
AMER2	0.116327	2.70379e-32	4.15603e-31
LMO2	0.116301	2.79132e-32	4.2887e-31
NCAPH	0.116284	2.84743e-32	4.37371e-31
B4GALNT4	0.116284	2.84979e-32	4.37728e-31
TIMP1	0.116217	3.09185e-32	4.74359e-31
STOX2	0.116168	3.27984e-32	5.02749e-31
GSK3B	0.116166	3.289e-32	5.0413e-31
TFAP2A	0.115831	4.94075e-32	7.54375e-31
RP11-436K8.1	0.115653	6.13723e-32	9.354e-31
WNK2	0.115633	6.28552e-32	9.57791e-31
LRRC37A2	0.115598	6.55798e-32	9.98907e-31
ADAM23	0.115174	1.09534e-31	1.6595e-30
MPC1	0.115128	1.15815e-31	1.75332e-30
AC004540.5	0.115115	1.17713e-31	1.78165e-30
LINC01037	0.11506	1.25768e-31	1.90171e-30
FSTL5	0.115045	1.28069e-31	1.93596e-30
MIR4435-2HG	0.115011	1.33405e-31	2.01531e-30
RP11-390F4.6	0.114963	1.4131e-31	2.13269e-30
HOOK3	0.114929	1.47293e-31	2.22138e-30
NCK2	0.114837	1.64394e-31	2.47417e-30
LGR6	0.11483	1.65932e-31	2.49685e-30
ESCO2	0.114719	1.89637e-31	2.84542e-30
CD81	0.114717	1.90082e-31	2.85193e-30
RP11-231C18.1	0.114622	2.13085e-31	3.19225e-30
XRCC3	0.114608	2.16591e-31	3.24404e-30
KIF21B	0.114575	2.25411e-31	3.37424e-30
BUB1	0.114546	2.33454e-31	3.49284e-30
ANKS1B	0.114464	2.57489e-31	3.84668e-30
FREM1	0.114071	4.12629e-31	6.1309e-30
ARHGAP6	0.113947	4.78144e-31	7.08884e-30
CBX5	0.113931	4.87459e-31	7.22469e-30
RP11-849I19.1	0.113895	5.08805e-31	7.5357e-30
SYT11	0.113876	5.20962e-31	7.71265e-30
GOPC	0.113865	5.27356e-31	7.80564e-30
ADD1	0.113858	5.31725e-31	7.86917e-30
ADCYAP1R1	0.113771	5.90343e-31	8.71968e-30
RORB	0.113757	6.00394e-31	8.86519e-30
YEATS2	0.113741	6.117e-31	9.02874e-30
KDM3B	0.113698	6.43919e-31	9.49586e-30
PTPN4	0.11349	8.25124e-31	1.21201e-29
FAM120B	0.113439	8.77013e-31	1.28688e-29
GATAD2B	0.113377	9.43536e-31	1.38265e-29
MCF2L2	0.113365	9.56857e-31	1.40179e-29
KIAA1524	0.113358	9.65188e-31	1.41376e-29
RP11-630C16.2	0.113341	9.84805e-31	1.44193e-29
CLSTN2	0.113157	1.22478e-30	1.78926e-29
KCNF1	0.113096	1.31772e-30	1.92335e-29
MRC2	0.113038	1.41127e-30	2.05811e-29
SH3BP4	0.112914	1.63479e-30	2.38091e-29
APOLD1	0.112797	1.87579e-30	2.72803e-29
MSH2	0.11256	2.48321e-30	3.59851e-29
ISPD	0.112552	2.50542e-30	3.63022e-29
ANK3	0.112479	2.73227e-30	3.95364e-29
PRR11	0.112473	2.75213e-30	3.98191e-29
BTBD17	0.112464	2.77999e-30	4.02156e-29
PTCHD2	0.112343	3.20608e-30	4.63106e-29
RRM2	0.112309	3.33961e-30	4.82212e-29
WNK3	0.112176	3.90168e-30	5.62476e-29
RPS6KA6	0.112086	4.33917e-30	6.24775e-29
GTSE1	0.111901	5.3894e-30	7.73701e-29
KCNH7	0.111893	5.43951e-30	7.80785e-29
UBE2E3	0.111888	5.47775e-30	7.86189e-29
NCK1	0.111877	5.54421e-30	7.95579e-29
GEN1	0.111826	5.88594e-30	8.43807e-29
KDM5D	0.111815	5.96081e-30	8.5436e-29
PLCXD1	0.1118	6.06955e-30	8.69681e-29
PIK3CB	0.111791	6.13473e-30	8.7886e-29
PLPPR4	0.111699	6.829e-30	9.76805e-29
UST	0.111647	7.25676e-30	1.037e-28
GOLM1	0.111605	7.62478e-30	1.0887e-28
RP11-351A11.1	0.111474	8.88687e-30	1.26535e-28
SOX4	0.111455	9.08405e-30	1.29286e-28
LHPP	0.11145	9.13643e-30	1.30016e-28
NALCN-AS1	0.111447	9.1774e-30	1.30587e-28
RAB20	0.11144	9.25083e-30	1.31611e-28
DEK	0.1114	9.69194e-30	1.37752e-28
LINC00266-1	0.111387	9.8354e-30	1.39746e-28
THBS2	0.111358	1.01828e-29	1.44571e-28
SLC6A9	0.111357	1.01955e-29	1.44748e-28
SCRG1	0.111328	1.05456e-29	1.49609e-28
TACC3	0.111237	1.17167e-29	1.65871e-28
LRRC4	0.111223	1.19199e-29	1.68686e-28
DPF3	0.111217	1.19964e-29	1.69745e-28
PLCB4	0.111213	1.20503e-29	1.70491e-28
AC018890.6	0.111163	1.27736e-29	1.80487e-28
CASP8AP2	0.111127	1.3318e-29	1.87995e-28
IGSF11	0.111107	1.36453e-29	1.92501e-28
RP5-1065O2.4	0.111098	1.37874e-29	1.94456e-28
ZNF420	0.111059	1.44285e-29	2.03263e-28
RP11-479O9.4	0.111056	1.44691e-29	2.0382e-28
RBFOX1	0.110983	1.57615e-29	2.21757e-28
ZEB2	0.110894	1.74772e-29	2.45503e-28
GPHN	0.110824	1.89652e-29	2.66035e-28
KLC1	0.110729	2.11682e-29	2.9633e-28
ALDH1A2	0.110691	2.21235e-29	3.09428e-28
ENOSF1	0.110583	2.50733e-29	3.49726e-28
SIM2	0.11057	2.54529e-29	3.54895e-28
WIPF3	0.110374	3.19472e-29	4.44477e-28
KCND3	0.110345	3.30216e-29	4.59258e-28
SEMA3A	0.110245	3.70874e-29	5.1542e-28
SYCP2	0.110033	4.7376e-29	6.57405e-28
SALL2	0.109938	5.28476e-29	7.32794e-28
DACH1	0.109822	6.03691e-29	8.36247e-28
SHROOM3	0.109731	6.70315e-29	9.2771e-28
DTX4	0.109678	7.13005e-29	9.8623e-28
CDKN2B-AS1	0.109434	9.43631e-29	1.30123e-27
CENPE	0.109412	9.67627e-29	1.33389e-27
ADGRA1	0.109349	1.03975e-28	1.43194e-27
UNC79	0.109257	1.15495e-28	1.58816e-27
CXXC4	0.109238	1.18076e-28	1.62309e-27
MIR34AHG	0.109182	1.25934e-28	1.72931e-27
HJURP	0.109104	1.37662e-28	1.88743e-27
TUBB2B	0.10905	1.46363e-28	2.00442e-27
PTCH1	0.109047	1.46923e-28	2.01194e-27
FOXP1	0.10899	1.56809e-28	2.14451e-27
RNASEH2B	0.108962	1.61795e-28	2.21125e-27
STX18-AS1	0.108933	1.6734e-28	2.28536e-27
DRAXIN	0.108883	1.77063e-28	2.41505e-27
CDH1	0.108575	2.51729e-28	3.4184e-27
PCDH11X	0.108548	2.59368e-28	3.52056e-27
NDE1	0.108533	2.63901e-28	3.58114e-27
ALDH1L1	0.108522	2.67339e-28	3.62706e-27
FOXM1	0.10852	2.67962e-28	3.63538e-27
ADAMTS5	0.108479	2.80523e-28	3.80299e-27
SCRIB	0.108448	2.90567e-28	3.93684e-27
PXN	0.108369	3.18092e-28	4.30282e-27
ADGRA3	0.108337	3.29736e-28	4.4573e-27
ZDHHC22	0.108298	3.44695e-28	4.65544e-27
PGD	0.108241	3.67684e-28	4.95926e-27
TULP4	0.108214	3.79171e-28	5.11077e-27
RASSF4	0.108212	3.80084e-28	5.1228e-27
SLITRK2	0.108172	3.9781e-28	5.35619e-27
LYPLA1	0.108005	4.80212e-28	6.45102e-27
COL4A2	0.107966	5.02401e-28	6.7456e-27
EVL	0.10786	5.66295e-28	7.59215e-27
ACACA	0.107856	5.68687e-28	7.6238e-27
FAM69C	0.10776	6.33825e-28	8.48485e-27
LRRC4B	0.10774	6.48218e-28	8.67478e-27
NMNAT3	0.107612	7.49122e-28	1.00058e-26
CCDC178	0.107539	8.13302e-28	1.08498e-26
MTCL1	0.107494	8.55601e-28	1.14049e-26
RHBDL3	0.107463	8.86045e-28	1.18039e-26
FARP1	0.107426	9.23634e-28	1.22959e-26
FAM65B	0.107209	1.17835e-27	1.56128e-26
DLGAP5	0.107165	1.23838e-27	1.639e-26
KIFC1	0.107165	1.23914e-27	1.63998e-26
NID1	0.10713	1.28781e-27	1.70286e-26
FAT1	0.107111	1.31674e-27	1.74019e-26
RYR2	0.1071	1.33245e-27	1.76043e-26
HDAC2	0.106955	1.56766e-27	2.0685e-26
TMLHE-AS1	0.106951	1.57552e-27	2.07878e-26
LRP4-AS1	0.106633	2.24781e-27	2.95482e-26
WDR64	0.106615	2.29359e-27	3.01423e-26
SEPT7	0.106585	2.3714e-27	3.11516e-26
TGFA	0.106527	2.52956e-27	3.32003e-26
C3orf70	0.106478	2.67162e-27	3.50374e-26
CHST9	0.106475	2.68176e-27	3.51684e-26
ETNPPL	0.106456	2.73915e-27	3.59097e-26
CCDC125	0.106419	2.85491e-27	3.74034e-26
P2RX7	0.106035	4.37634e-27	5.70619e-26
TTTY15	0.105917	4.98992e-27	6.49521e-26
ZHX3	0.105895	5.11076e-27	6.65029e-26
GTF2IRD2	0.105875	5.22709e-27	6.79947e-26
SLC2A13	0.105836	5.45905e-27	7.097e-26
FAM66C	0.105787	5.76493e-27	7.48942e-26
NEIL3	0.10569	6.42046e-27	8.32859e-26
DENND4C	0.105639	6.79243e-27	8.80365e-26
AC009403.2	0.105561	7.40264e-27	9.58123e-26
GPC2	0.105557	7.43408e-27	9.62123e-26
SLC38A3	0.105519	7.75418e-27	1.00282e-25
RP11-234B24.6	0.105449	8.38073e-27	1.08231e-25
CACNA2D1	0.105418	8.67169e-27	1.11915e-25
PHC2	0.105388	8.95957e-27	1.15555e-25
SH3KBP1	0.105386	8.98198e-27	1.15838e-25
CDC25C	0.105375	9.09588e-27	1.17277e-25
ASIC1	0.105168	1.14285e-26	1.46804e-25
ORC6	0.10508	1.25906e-26	1.61433e-25
DBF4	0.105065	1.27888e-26	1.63923e-25
ZFHX4	0.105023	1.3405e-26	1.71653e-25
EMILIN3	0.104886	1.5576e-26	1.98839e-25
TRIL	0.104791	1.72959e-26	2.20418e-25
MTF2	0.104746	1.81601e-26	2.31234e-25
PSIP1	0.104714	1.88111e-26	2.39368e-25
AC005618.6	0.104701	1.90894e-26	2.42843e-25
LEF1	0.10462	2.08549e-26	2.6484e-25
MAPT	0.104507	2.3617e-26	2.99222e-25
KIF9-AS1	0.104372	2.73639e-26	3.45974e-25
WHSC1	0.104185	3.35721e-26	4.23614e-25
POU3F3	0.104123	3.59065e-26	4.52745e-25
ZNF519	0.104092	3.7142e-26	4.68146e-25
TMEM2	0.103936	4.40515e-26	5.54488e-25
DNMT3A	0.103867	4.74673e-26	5.97086e-25
ABHD3	0.103738	5.46332e-26	6.8627e-25
ESRRB	0.103686	5.78033e-26	7.25644e-25
MEIS1-AS2	0.103575	6.52186e-26	8.17662e-25
AMZ1	0.103423	7.69289e-26	9.62487e-25
FBXL17	0.103285	8.92562e-26	1.1143e-24
CDCA2	0.103235	9.42449e-26	1.17555e-24
PTK2	0.103181	9.99316e-26	1.24524e-24
BEX1	0.103054	1.14603e-25	1.42507e-24
ANKRD7	0.10303	1.17575e-25	1.4614e-24
ZFYVE16	0.103028	1.17932e-25	1.46577e-24
NPNT	0.103018	1.19155e-25	1.48072e-24
NCAPD3	0.103013	1.19837e-25	1.48904e-24
ASF1B	0.102953	1.27785e-25	1.58615e-24
UBL3	0.102873	1.39389e-25	1.72756e-24
DPY19L3	0.10285	1.42865e-25	1.76983e-24
STIL	0.102804	1.50051e-25	1.85711e-24
MAEL	0.102756	1.58086e-25	1.95511e-24
ZHX2	0.102597	1.87511e-25	2.31283e-24
UPF3A	0.102579	1.91132e-25	2.35672e-24
NUP210	0.102435	2.23229e-25	2.74807e-24
RP11-141M1.3	0.102408	2.2963e-25	2.82603e-24
AGO2	0.102396	2.32797e-25	2.86458e-24
DLEU2	0.102313	2.54333e-25	3.12643e-24
GMDS-AS1	0.102288	2.61288e-25	3.21089e-24
MCF2L	0.102197	2.881e-25	3.53594e-24
TMCC3	0.102174	2.95297e-25	3.62306e-24
ZNF362	0.102115	3.14554e-25	3.85587e-24
LIN9	0.102017	3.49236e-25	4.2741e-24
RTKN2	0.101982	3.62639e-25	4.43537e-24
LATS1	0.101971	3.66748e-25	4.48477e-24
C9orf147	0.10187	4.08618e-25	4.98706e-24
OIP5	0.101778	4.50741e-25	5.49044e-24
DHRSX	0.101758	4.60133e-25	5.60241e-24
FLJ16779	0.101741	4.68779e-25	5.70539e-24
SHCBP1	0.10173	4.74243e-25	5.77045e-24
ARHGEF11	0.101716	4.81424e-25	5.85588e-24
VEPH1	0.101637	5.23621e-25	6.35675e-24
ABCD2	0.101536	5.82885e-25	7.05692e-24
BMS1P14	0.101526	5.89626e-25	7.13631e-24
SH3PXD2B	0.101522	5.91899e-25	7.16307e-24
RP11-403A3.3	0.101479	6.19755e-25	7.4906e-24
GTSCR1	0.101459	6.33204e-25	7.64841e-24
PROCA1	0.101454	6.36499e-25	7.68706e-24
NETO2	0.101423	6.57507e-25	7.93313e-24
AC010987.5	0.101376	6.9117e-25	8.32686e-24
RP11-120D5.1	0.101365	6.99695e-25	8.4264e-24
CEP97	0.101318	7.35032e-25	8.83821e-24
ITPR2	0.101292	7.55334e-25	9.07422e-24
SFPQ	0.101273	7.71357e-25	9.2602e-24
ATP8A1	0.101243	7.96113e-25	9.54702e-24
STX16-NPEPL1	0.101226	8.10546e-25	9.71396e-24
PDE7B	0.101217	8.18559e-25	9.80654e-24
NAP1L4	0.101213	8.21478e-25	9.84025e-24
ZNF131	0.101213	8.21944e-25	9.84563e-24
TTPA	0.101188	8.43733e-25	1.0097e-23
AQP4	0.101017	1.01148e-24	1.20759e-23
AQP4-AS1	0.100974	1.05844e-24	1.26306e-23
FBXL7	0.100852	1.20439e-24	1.43548e-23
CTC-498M16.2	0.100801	1.27119e-24	1.51428e-23
TIGAR	0.100754	1.33611e-24	1.59076e-23
TTTY10	0.100534	1.68385e-24	2.00011e-23
PGAP1	0.100459	1.82236e-24	2.16263e-23
MTHFD1	0.100356	2.03001e-24	2.40609e-23
TACC2	0.100331	2.08414e-24	2.46946e-23
STX6	0.100288	2.18051e-24	2.58217e-23
RP11-395D3.1	0.100245	2.28335e-24	2.70231e-23
CDH8	0.100213	2.3612e-24	2.79316e-23
CLDN12	0.100203	2.38399e-24	2.81973e-23
PRRC2B	0.100173	2.46129e-24	2.90984e-23
ZRANB3	0.100052	2.795e-24	3.29959e-23
E2F7	0.100045	2.81623e-24	3.32436e-23
ARHGAP11A	0.100035	2.84354e-24	3.3562e-23
ANO8	0.0999247	3.19309e-24	3.76309e-23
BAALC-AS2	0.0999126	3.23374e-24	3.81032e-23
MED14	0.0998331	3.51431e-24	4.13592e-23
SLC4A8	0.0997948	3.65786e-24	4.3022e-23
COL25A1	0.0997647	3.7749e-24	4.43762e-23
RP11-30J20.1	0.0997476	3.84276e-24	4.51608e-23
GRIK2	0.0996009	4.47892e-24	5.25344e-23
EML4	0.099506	4.94475e-24	5.79303e-23
TMEM200C	0.0994559	5.21022e-24	6.09996e-23
ZNF135	0.0994194	5.41175e-24	6.33269e-23
E2F3	0.0993867	5.59956e-24	6.54937e-23
LRRTM2	0.0993085	6.07399e-24	7.09668e-23
HDAC9	0.0992443	6.49345e-24	7.5796e-23
RP11-673E1.1	0.0991686	7.02515e-24	8.19044e-23
CAMSAP2	0.0991554	7.12172e-24	8.30122e-23
NIPAL3	0.0991304	7.30963e-24	8.51666e-23
SCAF8	0.0991066	7.49202e-24	8.72558e-23
JAM3	0.0988863	9.41505e-24	1.09403e-22
AC053503.11	0.0988305	9.9753e-24	1.15844e-22
PAH	0.0984913	1.41645e-23	1.63758e-22
HS6ST1	0.0984454	1.48509e-23	1.71569e-22
RASL10A	0.0984174	1.52865e-23	1.76519e-22
DIP2B	0.0983544	1.63116e-23	1.88151e-22
KCTD13	0.0982739	1.77207e-23	2.04098e-22
PROX1	0.098235	1.84446e-23	2.12273e-22
RAB7B	0.0982146	1.8836e-23	2.16688e-22
GREB1L	0.0981502	2.01268e-23	2.31221e-22
NBPF19	0.0981198	2.07655e-23	2.38397e-22
PBX1	0.0981141	2.08871e-23	2.39762e-22
ITM2C	0.0980506	2.22949e-23	2.55542e-22
RP11-382A20.3	0.0980348	2.26595e-23	2.5962e-22
LRP8	0.0979886	2.37617e-23	2.71932e-22
CROT	0.0979225	2.54296e-23	2.90508e-22
CHAF1A	0.0979132	2.5673e-23	2.93214e-22
TNS1	0.0979042	2.59095e-23	2.95841e-22
GAL3ST4	0.097903	2.59415e-23	2.96197e-22
PRPF4B	0.0978972	2.6097e-23	2.97923e-22
CD38	0.0978516	2.73473e-23	3.11998e-22
CCDC150	0.0977659	2.98557e-23	3.40184e-22
FAF1	0.0977379	3.07235e-23	3.49918e-22
PHTF2	0.0976758	3.27422e-23	3.72529e-22
LEPROTL1	0.0976462	3.37466e-23	3.83761e-22
WDR62	0.0976301	3.43065e-23	3.90018e-22
ICA1	0.0975474	3.73364e-23	4.24028e-22
UBE2G2	0.0974053	4.31638e-23	4.89244e-22
PLK4	0.0973593	4.52404e-23	5.12422e-22
SLCO1C1	0.0973183	4.71699e-23	5.33929e-22
PRIM1	0.0972689	4.96039e-23	5.61019e-22
HIST1H4C	0.0972542	5.03529e-23	5.69347e-22
BICD1	0.0972067	5.28517e-23	5.97097e-22
FBLN7	0.0971525	5.58508e-23	6.30344e-22
MCM3	0.097117	5.79038e-23	6.53062e-22
CEP162	0.0970684	6.08367e-23	6.85465e-22
ADAMTS19	0.0970511	6.19184e-23	6.974e-22
DAG1	0.0970343	6.29839e-23	7.09147e-22
SPAG16	0.0970282	6.3375e-23	7.13456e-22
C1orf168	0.0967764	8.18366e-23	9.18025e-22
SLITRK3	0.0967352	8.53204e-23	9.56465e-22
PLD1	0.0966474	9.32588e-23	1.04387e-21
FOXG1	0.0966157	9.63001e-23	1.07728e-21
CDC45	0.0966075	9.71026e-23	1.08609e-21
GOLGA8A	0.0965982	9.80212e-23	1.09617e-21
TVP23A	0.0965613	1.01749e-22	1.13728e-21
MEGF11	0.096457	1.13066e-22	1.26206e-21
TBC1D32	0.0964285	1.1637e-22	1.29842e-21
MARK3	0.096379	1.22335e-22	1.364e-21
TCF19	0.0963323	1.28232e-22	1.42874e-21
ANKMY1	0.0963264	1.29007e-22	1.43724e-21
CDCA7	0.0963208	1.29738e-22	1.44525e-21
ST3GAL2	0.0963081	1.31412e-22	1.46361e-21
ORC3	0.0962437	1.40229e-22	1.56039e-21
PAPLN	0.096173	1.50583e-22	1.67382e-21
FAM171B	0.0961572	1.52996e-22	1.70022e-21
LRRN2	0.0961203	1.58796e-22	1.76362e-21
GPR75-ASB3	0.0960865	1.64286e-22	1.82357e-21
MN1	0.0960028	1.78717e-22	1.98081e-21
NSUN7	0.0959729	1.84171e-22	2.04012e-21
USH1C	0.0958544	2.07465e-22	2.29268e-21
FANCC	0.0958167	2.15469e-22	2.37918e-21
APC2	0.0958141	2.16023e-22	2.38516e-21
RP3-331H24.5	0.0957656	2.26803e-22	2.50143e-21
PACRG	0.0955144	2.91723e-22	3.19972e-21
SERINC5	0.0954845	3.00564e-22	3.2943e-21
ANGPT1	0.0954842	3.00673e-22	3.29546e-21
MITF	0.0954808	3.01695e-22	3.30638e-21
PHYHIPL	0.0954346	3.15954e-22	3.45906e-21
RP11-452H21.1	0.095374	3.35689e-22	3.66984e-21
SNX14	0.0953449	3.45594e-22	3.7754e-21
UBA6-AS1	0.0953409	3.46979e-22	3.79015e-21
MYH10	0.0952768	3.6989e-22	4.03461e-21
EHMT2	0.0952657	3.74002e-22	4.07843e-21
CHEK1	0.09522	3.91482e-22	4.2648e-21
KCNQ1	0.0951904	4.03197e-22	4.39024e-21
ST3GAL6-AS1	0.0951182	4.33292e-22	4.71197e-21
SNRPN	0.0949778	4.98298e-22	5.40722e-21
TECPR1	0.0947899	6.00646e-22	6.4979e-21
ZNF782	0.0947416	6.30121e-22	6.81077e-21
ARL4A	0.0947406	6.30737e-22	6.81731e-21
CCNE2	0.0947306	6.37061e-22	6.88436e-21
MYT1	0.0947176	6.45306e-22	6.97174e-21
CAPRIN2	0.0946825	6.68176e-22	7.21391e-21
SOX5	0.0946548	6.86796e-22	7.41082e-21
NBPF12	0.094633	7.01808e-22	7.56942e-21
CHCHD3	0.0945884	7.33492e-22	7.90369e-21
BTRC	0.0945237	7.82042e-22	8.41468e-21
PIK3C2B	0.0945118	7.91311e-22	8.51206e-21
ZGRF1	0.0944989	8.01482e-22	8.61887e-21
HIP1R	0.0944259	8.61531e-22	9.24812e-21
SSH1	0.0944193	8.67236e-22	9.30778e-21
TAGLN3	0.0944193	8.67237e-22	9.30779e-21
GTPBP10	0.0943569	9.22359e-22	9.88325e-21
RP11-133F8.2	0.0943391	9.38796e-22	1.00545e-20
TOX3	0.0943201	9.56572e-22	1.02395e-20
SMARCC1	0.0943154	9.61e-22	1.02855e-20
LINC00632	0.0942935	9.82051e-22	1.05043e-20
KHDC1	0.0941904	1.08727e-21	1.1605e-20
PDGFD	0.09418	1.09848e-21	1.17221e-20
EPDR1	0.0941443	1.13786e-21	1.2134e-20
MT3	0.0940691	1.22537e-21	1.3047e-20
LINC01340	0.0940093	1.29974e-21	1.38227e-20
C5orf67	0.0939402	1.39134e-21	1.47784e-20
SMC4	0.0938976	1.45083e-21	1.53979e-20
SH2B2	0.0938936	1.45655e-21	1.54573e-20
IQGAP3	0.0938531	1.51569e-21	1.6072e-20
MAP7	0.093821	1.56428e-21	1.65762e-20
ICA1L	0.0938082	1.58418e-21	1.67826e-20
MCM8	0.0937687	1.64676e-21	1.74338e-20
PRTG	0.0937303	1.71005e-21	1.80916e-20
OSBPL1A	0.0936992	1.76315e-21	1.86426e-20
DPP8	0.0936676	1.81865e-21	1.9218e-20
MYEF2	0.0935275	2.08647e-21	2.19914e-20
MCM10	0.0935123	2.11783e-21	2.23154e-20
SYNCRIP	0.0934088	2.34368e-21	2.46427e-20
CKAP2L	0.0933366	2.51529e-21	2.64045e-20
CTC-265N9.1	0.0933137	2.57206e-21	2.69861e-20
ZNF883	0.0932636	2.70133e-21	2.8308e-20
RAP1GAP	0.0932199	2.81912e-21	2.95098e-20
NGFRAP1	0.0932087	2.85004e-21	2.98248e-20
ZNF718	0.0932064	2.85641e-21	2.98897e-20
DMXL2	0.0931626	2.98114e-21	3.11585e-20
ZNF521	0.0931178	3.11455e-21	3.25123e-20
SERTAD2	0.0930988	3.17267e-21	3.31012e-20
FAM13C	0.0930502	3.3267e-21	3.46764e-20
RP11-131L23.1	0.0930249	3.40991e-21	3.55267e-20
RORA-AS1	0.0929772	3.57213e-21	3.71821e-20
LINC00407	0.0929391	3.70692e-21	3.85551e-20
MIR4500HG	0.0929256	3.75603e-21	3.90548e-20
CCDC15	0.0929255	3.75658e-21	3.90604e-20
NLGN4X	0.0928803	3.92555e-21	4.07814e-20
TMEM132A	0.0928184	4.16913e-21	4.3257e-20
ATE1-AS1	0.0927902	4.28473e-21	4.44296e-20
UBE2T	0.0927902	4.28497e-21	4.44321e-20
RP11-167H9.4	0.0926994	4.68019e-21	4.84306e-20
DYNC1LI2	0.0926842	4.74955e-21	4.91306e-20
CTB-118P15.2	0.0926632	4.84738e-21	5.01171e-20
KRCC1	0.0926291	5.01067e-21	5.17761e-20
RP11-448P19.1	0.0925782	5.26456e-21	5.43519e-20
SH3BGRL	0.0924678	5.85885e-21	6.03634e-20
ERCC8	0.0924576	5.91719e-21	6.09522e-20
RP11-352M15.1	0.0924535	5.94082e-21	6.11906e-20
SPARC	0.0924496	5.96339e-21	6.14183e-20
AC074391.1	0.0924307	6.0735e-21	6.25286e-20
RAD54L	0.0923873	6.33393e-21	6.51567e-20
FEZ1	0.0923631	6.48435e-21	6.66728e-20
CPE	0.0923568	6.52395e-21	6.70716e-20
DIP2A	0.0922863	6.98408e-21	7.1709e-20
RP11-368I23.2	0.0922245	7.4142e-21	7.60517e-20
LCORL	0.0921555	7.92531e-21	8.12035e-20
UBL7-AS1	0.0920945	8.40605e-21	8.60387e-20
LIN52	0.0920921	8.42477e-21	8.62267e-20
FOXN2	0.092037	8.88542e-21	9.08499e-20
PPCDC	0.0918647	1.04894e-20	1.06946e-19
TMEM154	0.0918346	1.07978e-20	1.10036e-19
LASP1	0.0918344	1.07994e-20	1.10052e-19
SMC2	0.0917331	1.19047e-20	1.21102e-19
EEF2K	0.0916782	1.25496e-20	1.27531e-19
DCBLD1	0.091604	1.34769e-20	1.36765e-19
EXOC4	0.0915655	1.39836e-20	1.41801e-19
RAB3IP	0.0915502	1.41897e-20	1.43847e-19
KAT2A	0.0915016	1.48672e-20	1.50563e-19
SEPT2	0.0914013	1.63667e-20	1.6547e-19
ARHGAP21	0.0912898	1.82096e-20	1.83838e-19
AGRN	0.0912514	1.88909e-20	1.90615e-19
COL11A1	0.0912514	1.88916e-20	1.90621e-19
TMEM59L	0.0911554	2.07058e-20	2.08633e-19
BCR	0.091055	2.27889e-20	2.29252e-19
ENTPD1-AS1	0.0909981	2.406e-20	2.41801e-19
COL24A1	0.0909688	2.47405e-20	2.48509e-19
RP11-267C16.1	0.0909439	2.53359e-20	2.54373e-19
RP3-522D1.1	0.0909361	2.55251e-20	2.56235e-19
SLC13A3	0.0908635	2.73528e-20	2.74194e-19
RB1	0.090813	2.86994e-20	2.87395e-19
KIF22	0.0908121	2.87222e-20	2.87618e-19
PARPBP	0.0907763	2.97191e-20	2.97372e-19
MYBL2	0.0907458	3.05929e-20	3.0591e-19
RP11-68E19.2	0.0907259	3.11785e-20	3.11624e-19
FDFT1	0.0906823	3.2497e-20	3.24509e-19
ETV6	0.0906609	3.3165e-20	3.31027e-19
WDFY2	0.090564	3.63602e-20	3.62124e-19
PLEKHG1	0.0905411	3.71596e-20	3.69883e-19
CABLES1	0.0905227	3.78143e-20	3.7623e-19
TTLL6	0.0904515	4.04532e-20	4.01761e-19
LINC01182	0.0904405	4.08766e-20	4.05848e-19
CTNNBIP1	0.0904145	4.18984e-20	4.15703e-19
RP11-268P4.5	0.0902184	5.04422e-20	4.98987e-19
LUC7L	0.0901973	5.14555e-20	5.08853e-19
RP11-337C18.8	0.0900691	5.80786e-20	5.73188e-19
SGIP1	0.0900442	5.94627e-20	5.866e-19
ARHGAP32	0.0900433	5.95128e-20	5.87084e-19
DSCC1	0.0900188	6.09038e-20	6.00551e-19
PAQR6	0.0899947	6.23059e-20	6.14114e-19
RNF150	0.0899501	6.49761e-20	6.39912e-19
NUS1	0.0899471	6.51656e-20	6.41741e-19
HACD3	0.0899408	6.55505e-20	6.45455e-19
ALDH5A1	0.0899011	6.80513e-20	6.69724e-19
RAPH1	0.0898599	7.07413e-20	6.95801e-19
PCNT	0.0898426	7.19041e-20	7.07065e-19
KLHL23	0.0897931	7.53337e-20	7.40367e-19
ACOT7	0.0897365	7.94556e-20	7.80343e-19
CEP78	0.0895529	9.44036e-20	9.24854e-19
MTBP	0.089483	1.00805e-19	9.86524e-19
NSMF	0.0894702	1.02018e-19	9.9819e-19
C15orf59	0.0894575	1.03243e-19	1.00998e-18
RP11-15I11.2	0.0894306	1.05884e-19	1.03535e-18
FAM19A5	0.0894207	1.06872e-19	1.04485e-18
GSTCD	0.0893878	1.10208e-19	1.07687e-18
SNX1	0.0893855	1.10447e-19	1.07916e-18
AC069368.3	0.089294	1.2033e-19	1.17381e-18
POLA1	0.089277	1.22262e-19	1.19228e-18
TRIO	0.0892719	1.22848e-19	1.19788e-18
CRTC3-AS1	0.0892714	1.22901e-19	1.19838e-18
TAF15	0.0892307	1.27665e-19	1.24387e-18
E2F1	0.0892223	1.28678e-19	1.25353e-18
MGME1	0.0891138	1.42408e-19	1.3856e-18
NTNG2	0.089072	1.48067e-19	1.43993e-18
ABCA12	0.0889896	1.59901e-19	1.5534e-18
ARID2	0.0889179	1.70965e-19	1.65925e-18
POLE	0.0888964	1.7442e-19	1.69227e-18
SRSF10	0.0888243	1.86532e-19	1.80784e-18
IRAK2	0.0887975	1.91243e-19	1.85273e-18
NPEPL1	0.0886989	2.09607e-19	2.02735e-18
FANCB	0.088693	2.10762e-19	2.03832e-18
TYMS	0.0886777	2.13772e-19	2.06688e-18
ASXL2	0.0885747	2.3524e-19	2.27186e-18
DUSP10	0.0885241	2.46537e-19	2.37955e-18
SOCS6	0.0884423	2.65977e-19	2.56456e-18
MTERF1	0.0884388	2.66843e-19	2.57279e-18
AC093388.3	0.08841	2.74067e-19	2.64143e-18
FANCM	0.088384	2.80747e-19	2.70486e-18
CDK1	0.0883719	2.83915e-19	2.73492e-18
BBS2	0.0883531	2.88901e-19	2.78222e-18
AC144449.1	0.0882352	3.22191e-19	3.09745e-18
SLC5A9	0.0882056	3.31123e-19	3.18185e-18
STK32A	0.0881405	3.51655e-19	3.37606e-18
GPR156	0.0880942	3.67021e-19	3.52118e-18
BACH1	0.0880725	3.74434e-19	3.59111e-18
CDH24	0.0879834	4.06517e-19	3.89328e-18
RP5-896L10.1	0.0879446	4.21339e-19	4.03258e-18
SPRY2	0.0878693	4.51589e-19	4.31631e-18
PPP2R5C	0.0878279	4.69153e-19	4.48071e-18
C2orf72	0.0878253	4.70269e-19	4.49115e-18
YES1	0.0878054	4.78978e-19	4.57256e-18
DOK6	0.0877441	5.06732e-19	4.83301e-18
PLCE1	0.0877117	5.2208e-19	4.97683e-18
RP5-991G20.1	0.0876735	5.40705e-19	5.15117e-18
SMIM8	0.0876303	5.62632e-19	5.35613e-18
YAF2	0.0875767	5.91002e-19	5.62088e-18
B2M	0.0874395	6.70215e-19	6.35743e-18
DOPEY1	0.0874005	6.9462e-19	6.58357e-18
RAD54B	0.0873608	7.20343e-19	6.82153e-18
RP11-544A12.8	0.0873295	7.41282e-19	7.01494e-18
CTPS2	0.0873113	7.53761e-19	7.13007e-18
EPHB2	0.0873032	7.59326e-19	7.18139e-18
PRR5L	0.0872518	7.9588e-19	7.51797e-18
CDC7	0.0872239	8.16472e-19	7.70722e-18
CLDN10	0.087175	8.53809e-19	8.0497e-18
GPATCH2L	0.0871589	8.66441e-19	8.16538e-18
ZNF578	0.0870799	9.31273e-19	8.75757e-18
TRIM73	0.0870783	9.3263e-19	8.76993e-18
WDR76	0.0870147	9.88296e-19	9.27633e-18
FAM64A	0.087007	9.95283e-19	9.33976e-18
THRA	0.0869925	1.00856e-18	9.46024e-18
MAP2K6	0.0869892	1.01154e-18	9.48725e-18
WDR91	0.0869546	1.04395e-18	9.78297e-18
KIF18A	0.0869542	1.04437e-18	9.78675e-18
E2F2	0.0868771	1.12034e-18	1.04826e-17
PCSK5	0.0868421	1.15666e-18	1.08147e-17
CEP57L1	0.0868376	1.16138e-18	1.08577e-17
JAM2	0.0868254	1.17431e-18	1.09758e-17
MDGA2	0.0867844	1.21897e-18	1.1383e-17
PRMT2	0.0867688	1.23639e-18	1.15416e-17
RCC2	0.0867514	1.25607e-18	1.17207e-17
PLXNB1	0.0867389	1.2705e-18	1.18519e-17
P2RY14	0.0866573	1.3682e-18	1.27515e-17
RABGAP1	0.0866341	1.39735e-18	1.30199e-17
ANKRD26	0.0864957	1.58444e-18	1.47394e-17
BRINP2	0.0864668	1.62637e-18	1.5124e-17
CAND2	0.0864018	1.72506e-18	1.60281e-17
UQCC2	0.0863378	1.82804e-18	1.697e-17
POU2F1	0.086316	1.86442e-18	1.73022e-17
FAM213A	0.0862779	1.92982e-18	1.78991e-17
STK39	0.0861689	2.12951e-18	1.97175e-17
KIF11	0.0860185	2.43926e-18	2.25258e-17
COL9A2	0.086013	2.45118e-18	2.26336e-17
RP1-101K10.6	0.0859718	2.54395e-18	2.34717e-17
PKIB	0.0859443	2.60777e-18	2.40474e-17
LIFR-AS1	0.0859428	2.61132e-18	2.40794e-17
KB-1507C5.4	0.0857969	2.97786e-18	2.73906e-17
PIKFYVE	0.0857437	3.12388e-18	2.8705e-17
TMOD2	0.0857312	3.15908e-18	2.90214e-17
VRK1	0.0857303	3.1616e-18	2.90441e-17
ATP6V0E2	0.0855757	3.63252e-18	3.32634e-17
CCDC138	0.0855361	3.76376e-18	3.44344e-17
LINC00685	0.0855229	3.80862e-18	3.48341e-17
NUP43	0.0855214	3.8136e-18	3.48785e-17
PIPOX	0.0854655	4.00973e-18	3.66304e-17
EIF1AY	0.0854529	4.05503e-18	3.70347e-17
CEP192	0.0854045	4.23489e-18	3.8638e-17
KCNMB3	0.0853945	4.27275e-18	3.89751e-17
CNTFR	0.0853736	4.35364e-18	3.96948e-17
MYO7A	0.0853372	4.49772e-18	4.09783e-17
SIL1	0.0852877	4.70141e-18	4.27896e-17
ZNF85	0.0852856	4.71009e-18	4.28667e-17
PBX3	0.0852308	4.94644e-18	4.49709e-17
POLA2	0.0851863	5.14723e-18	4.6757e-17
RP11-263K19.4	0.0851727	5.20998e-18	4.73144e-17
MKX	0.0851133	5.49394e-18	4.98338e-17
SEL1L3	0.0850612	5.75514e-18	5.21539e-17
HDAC8	0.0849417	6.40164e-18	5.79062e-17
STAU2	0.0848931	6.68478e-18	6.04193e-17
NAT8L	0.0847626	7.50733e-18	6.77069e-17
TMPRSS5	0.0846897	8.00973e-18	7.21464e-17
DZIP1	0.0846135	8.57027e-18	7.70863e-17
AC003991.3	0.0845844	8.79438e-18	7.90574e-17
MFSD14C	0.0845818	8.81454e-18	7.92346e-17
GABRA2	0.084536	9.17937e-18	8.24383e-17
CHN2	0.0845276	9.24812e-18	8.30414e-17
LRP5	0.0844823	9.62729e-18	8.63637e-17
LINC01515	0.0844731	9.70568e-18	8.70497e-17
FAXC	0.0844514	9.89368e-18	8.8694e-17
BCL7A	0.0843931	1.04179e-17	9.33163e-17
RP11-572M11.4	0.0842693	1.16234e-17	1.03919e-16
TMEM51-AS1	0.0842573	1.17466e-17	1.05e-16
NUF2	0.0842546	1.17756e-17	1.05253e-16
LINC01080	0.0841778	1.26015e-17	1.1249e-16
MBD5	0.0841637	1.27586e-17	1.13865e-16
RP11-697E2.12	0.0840908	1.36061e-17	1.2128e-16
CCND1	0.0839774	1.50356e-17	1.33809e-16
RNGTT	0.0839613	1.52513e-17	1.35697e-16
IL27RA	0.0839371	1.55796e-17	1.38567e-16
SOX11	0.0839005	1.60893e-17	1.43019e-16
IL1RAP	0.083849	1.68345e-17	1.49519e-16
SLC5A12	0.0837778	1.79209e-17	1.58976e-16
ABCC9	0.0837636	1.8146e-17	1.60933e-16
AC004381.6	0.0837419	1.8495e-17	1.63965e-16
GRM1	0.0836902	1.9354e-17	1.71418e-16
LRP6	0.0836849	1.94439e-17	1.72196e-16
ZC3H7A	0.0836609	1.98582e-17	1.75785e-16
TECPR2	0.0836316	2.03761e-17	1.80266e-16
CC2D2A	0.08362	2.05827e-17	1.82052e-16
SCN3A	0.0835826	2.12692e-17	1.87981e-16
VAV2	0.0835148	2.25705e-17	1.99254e-16
CRISPLD1	0.0835115	2.26368e-17	1.99827e-16
JADE3	0.0834695	2.34844e-17	2.07158e-16
AC004893.11	0.0834651	2.35755e-17	2.07946e-16
VEZT	0.0834353	2.41972e-17	2.13344e-16
ELP6	0.0833665	2.56984e-17	2.26383e-16
RP11-116O11.1	0.0833414	2.6268e-17	2.31325e-16
EYA1	0.0832621	2.8152e-17	2.47646e-16
SYN2	0.0831747	3.03848e-17	2.66944e-16
LUC7L3	0.0831463	3.11455e-17	2.73507e-16
MCU	0.083115	3.2006e-17	2.80925e-16
EPHA6	0.0830649	3.34367e-17	2.93241e-16
LINC01580	0.0829971	3.54688e-17	3.107e-16
PCCB	0.0828695	3.96304e-17	3.46326e-16
ZNF257	0.0828524	4.02241e-17	3.51396e-16
MACF1	0.082846	4.04483e-17	3.53308e-16
MAPK10	0.0828409	4.06295e-17	3.54855e-16
APOD	0.0828274	4.11084e-17	3.58939e-16
SLC27A3	0.082792	4.23903e-17	3.69861e-16
TET2	0.0827437	4.42043e-17	3.85288e-16
PNMA2	0.0827426	4.42471e-17	3.85651e-16
ZNF346	0.0827305	4.47141e-17	3.89618e-16
SLC18B1	0.0827219	4.5049e-17	3.92461e-16
CPB2-AS1	0.0827084	4.55818e-17	3.96982e-16
NCOR1	0.0827069	4.56419e-17	3.97492e-16
MCM6	0.0827027	4.5808e-17	3.989e-16
LGR4	0.0826862	4.6468e-17	4.04495e-16
ZNF711	0.0826331	4.86548e-17	4.23027e-16
WEE2-AS1	0.0825828	5.08249e-17	4.41437e-16
RBL1	0.0825756	5.11427e-17	4.44129e-16
TET1	0.0825483	5.23641e-17	4.54487e-16
LINC00299	0.0825254	5.34143e-17	4.63384e-16
EBF4	0.0825116	5.40529e-17	4.6879e-16
KIF2C	0.0824984	5.46763e-17	4.74064e-16
CCNJL	0.0822609	6.71253e-17	5.79598e-16
RP11-39M21.1	0.0822518	6.76584e-17	5.84098e-16
DGKK	0.0822438	6.81258e-17	5.88041e-16
NPTXR	0.0822184	6.96314e-17	6.00737e-16
DUSP6	0.0821735	7.23823e-17	6.23902e-16
CENPH	0.082153	7.36703e-17	6.34733e-16
SOGA1	0.0820576	7.99819e-17	6.8772e-16
CAAP1	0.0820542	8.02155e-17	6.89677e-16
EPC1	0.0820413	8.11108e-17	6.97176e-16
B3GALNT1	0.0820398	8.12175e-17	6.98069e-16
SP3	0.0819974	8.42336e-17	7.23448e-16
TMC6	0.0818698	9.39942e-17	8.05598e-16
MTMR8	0.081798	9.99671e-17	8.55702e-16
ITPK1	0.0817599	1.03289e-16	8.83516e-16
RP5-1048B16.1	0.0817325	1.05745e-16	9.04046e-16
DDX46	0.0815961	1.18848e-16	1.01397e-15
BCL11A	0.0815931	1.19151e-16	1.01652e-15
CERS5	0.0815718	1.21348e-16	1.03493e-15
AC016723.4	0.0815227	1.26556e-16	1.07852e-15
CMTM5	0.0813857	1.4227e-16	1.20983e-15
MND1	0.0813197	1.50514e-16	1.2785e-15
GPATCH2	0.0813144	1.51197e-16	1.28418e-15
KIF24	0.0812367	1.61544e-16	1.37013e-15
TCF4	0.0811943	1.67486e-16	1.41937e-15
PEA15	0.0811919	1.6783e-16	1.42223e-15
CREB3L1	0.0811805	1.69469e-16	1.43579e-15
THSD1	0.0811261	1.77494e-16	1.50215e-15
MEF2C	0.0810584	1.8802e-16	1.58896e-15
RIT2	0.0810004	1.97519e-16	1.66708e-15
WNT8A	0.080978	2.01327e-16	1.69835e-15
CBX3	0.0809732	2.02138e-16	1.705e-15
GINM1	0.0809444	2.07144e-16	1.74605e-15
C5	0.0809203	2.11422e-16	1.78108e-15
INTS7	0.0808825	2.18312e-16	1.83741e-15
RCOR1	0.0808456	2.25261e-16	1.89411e-15
MIPOL1	0.0808396	2.26408e-16	1.90346e-15
SMC6	0.0808329	2.27704e-16	1.91402e-15
ACACB	0.0808123	2.31711e-16	1.94665e-15
LSAMP-AS1	0.0807725	2.39662e-16	2.0124e-15
ARSB	0.0806926	2.5644e-16	2.15093e-15
SRRT	0.0806397	2.68195e-16	2.24779e-15
SNX7	0.0805774	2.82685e-16	2.367e-15
ZKSCAN1	0.0805342	2.93194e-16	2.45332e-15
GPR34	0.0805104	2.99145e-16	2.50215e-15
GTF2IRD2B	0.0804939	3.03353e-16	2.53665e-15
MIR99AHG	0.0804572	3.12914e-16	2.61497e-15
ARHGEF7	0.0804105	3.2548e-16	2.71776e-15
AC015849.19	0.0803885	3.31589e-16	2.76767e-15
PDE1A	0.0803684	3.3723e-16	2.81373e-15
MCM4	0.0802826	3.62544e-16	3.02058e-15
KIF23	0.0802625	3.68707e-16	3.07085e-15
CASC4	0.0802394	3.75971e-16	3.13005e-15
SGOL2	0.0802143	3.83995e-16	3.1954e-15
DEPDC1	0.0801677	3.99339e-16	3.32064e-15
SNRK	0.080101	4.2238e-16	3.50837e-15
TSPAN18	0.0799702	4.71413e-16	3.90653e-15
EXOC6	0.0798765	5.09941e-16	4.21809e-15
GRIK1	0.0798504	5.21223e-16	4.30911e-15
AC005237.4	0.07984	5.25797e-16	4.34598e-15
ING5	0.0798271	5.31487e-16	4.39183e-15
ATP2A2	0.0798155	5.36707e-16	4.43387e-15
TTK	0.0798146	5.37104e-16	4.43706e-15
RTN4IP1	0.0797808	5.52526e-16	4.56114e-15
RP11-141O11.2	0.0797692	5.57882e-16	4.60418e-15
TAF1C	0.0797475	5.68142e-16	4.68659e-15
SNX3	0.0797251	5.78856e-16	4.77254e-15
FGF12	0.07966	6.11234e-16	5.03294e-15
RFWD3	0.0796139	6.35236e-16	5.22565e-15
ZZZ3	0.0795908	6.47649e-16	5.32518e-15
RP11-1055B8.4	0.0795333	6.79509e-16	5.58104e-15
IQGAP2	0.0794626	7.20751e-16	5.91151e-15
GRID1	0.0794194	7.47186e-16	6.12285e-15
RGMA	0.0794135	7.50872e-16	6.15228e-15
ARHGEF28	0.0793831	7.70121e-16	6.3059e-15
ESPL1	0.0793497	7.91824e-16	6.47885e-15
SETD2	0.0793123	8.16922e-16	6.67891e-15
LRRC17	0.0792918	8.30937e-16	6.7905e-15
RP11-464F9.21	0.0792584	8.54354e-16	6.97674e-15
RP11-401P9.4	0.0792316	8.73586e-16	7.12949e-15
IL17RB	0.0792309	8.74149e-16	7.13396e-15
NCK1-AS1	0.0791881	9.05773e-16	7.38579e-15
HNRNPDL	0.0791367	9.45269e-16	7.69984e-15
RP3-399L15.3	0.0790604	1.00713e-15	8.19043e-15
ALG8	0.079056	1.01079e-15	8.21939e-15
RBM41	0.079024	1.03794e-15	8.43414e-15
NPSR1	0.0790213	1.04031e-15	8.45287e-15
COL6A1	0.0790143	1.04638e-15	8.50088e-15
GLCE	0.0789593	1.09513e-15	8.88645e-15
CTCF	0.0789101	1.14075e-15	9.24649e-15
SALL3	0.0788765	1.17289e-15	9.49968e-15
SKA1	0.0788597	1.1893e-15	9.62883e-15
FHOD3	0.0788591	1.1899e-15	9.63352e-15
ZNF518A	0.0787724	1.27836e-15	1.03278e-14
FAM84A	0.0787664	1.28475e-15	1.03779e-14
PHF21A	0.0787624	1.28903e-15	1.04113e-14
EXD3	0.0787446	1.30812e-15	1.05607e-14
TFB1M	0.0786766	1.38364e-15	1.11536e-14
RP11-348F1.2	0.0786506	1.41364e-15	1.13886e-14
HAAO	0.0786488	1.4158e-15	1.14055e-14
TFDP2	0.0786433	1.42227e-15	1.14562e-14
ZNF107	0.0785916	1.48418e-15	1.1944e-14
POLR3G	0.0785684	1.51289e-15	1.21705e-14
LMF1	0.078502	1.59793e-15	1.28404e-14
FASTKD1	0.0784978	1.60352e-15	1.28844e-14
C22orf34	0.0783857	1.75853e-15	1.41015e-14
PCM1	0.0783779	1.76984e-15	1.41901e-14
CTD-2058B24.2	0.0783004	1.88638e-15	1.51028e-14
PIK3C2A	0.0782682	1.93694e-15	1.5498e-14
PSAT1	0.0782462	1.97215e-15	1.57729e-14
CENPJ	0.0782373	1.98668e-15	1.58862e-14
CHRDL1	0.078228	2.00189e-15	1.60048e-14
LINC00693	0.0781412	2.14972e-15	1.71556e-14
ASH1L	0.078139	2.15354e-15	1.71852e-14
ADAT2	0.0781245	2.17929e-15	1.73852e-14
CTB-113D17.1	0.0780383	2.33884e-15	1.86217e-14
SET	0.0779953	2.4228e-15	1.92704e-14
TSEN15	0.0779498	2.51458e-15	1.99781e-14
RAD51B	0.0779476	2.51921e-15	2.00137e-14
APTR	0.0778792	2.66411e-15	2.1135e-14
PHIP	0.0778492	2.73022e-15	2.16455e-14
PABPN1	0.0778136	2.81076e-15	2.22666e-14
KIF13B	0.0777792	2.89085e-15	2.28832e-14
SGSM2	0.0776784	3.13882e-15	2.47933e-14
PTPRA	0.0776674	3.16694e-15	2.50095e-14
PAX5	0.0776601	3.1858e-15	2.51544e-14
C12orf40	0.0774414	3.80685e-15	2.99365e-14
IQCA1-AS1	0.0774311	3.83859e-15	3.01799e-14
TONSL	0.0774073	3.91372e-15	3.07556e-14
UFL1-AS1	0.0773846	3.98651e-15	3.13128e-14
D2HGDH	0.077361	4.06377e-15	3.19036e-14
TOPBP1	0.0773433	4.1225e-15	3.23523e-14
ACTR3B	0.0773179	4.20834e-15	3.30108e-14
ZCCHC14	0.0773039	4.25648e-15	3.33798e-14
EPB41L3	0.0771994	4.63303e-15	3.62775e-14
CNP	0.0771767	4.71916e-15	3.69391e-14
SYT1	0.0771665	4.75819e-15	3.72388e-14
NMB	0.0771088	4.98581e-15	3.89845e-14
CIT	0.077078	5.11158e-15	3.99478e-14
NET1	0.0770737	5.12941e-15	4.00842e-14
FAM222A	0.0770671	5.15679e-15	4.02938e-14
OGDH	0.0769888	5.49419e-15	4.28721e-14
SRSF12	0.0769878	5.49838e-15	4.29041e-14
SLC25A40	0.0769327	5.74864e-15	4.48119e-14
CDC25A	0.0768839	5.97997e-15	4.6572e-14
PTPRG	0.0768659	6.06723e-15	4.72352e-14
NRDE2	0.0768571	6.11079e-15	4.7566e-14
DNAJC11	0.0767341	6.74781e-15	5.2434e-14
PODXL	0.0767093	6.88393e-15	5.34737e-14
WWP1	0.0766535	7.20022e-15	5.5887e-14
EMID1	0.0766367	7.2983e-15	5.66345e-14
NCAM1	0.0766097	7.45841e-15	5.78541e-14
BCLAF1	0.0765334	7.93027e-15	6.14427e-14
GALNT8	0.0764316	8.60571e-15	6.65778e-14
AC124997.1	0.0764208	8.68039e-15	6.71447e-14
PPFIBP2	0.0764108	8.75075e-15	6.76785e-14
GFAP	0.0762762	9.748e-15	7.52279e-14
IL12A	0.0762615	9.86352e-15	7.61003e-14
RP11-415J8.3	0.0762591	9.88208e-15	7.62404e-14
AC107218.3	0.0762197	1.01987e-14	7.86288e-14
RACGAP1	0.0761908	1.04378e-14	8.04322e-14
STMN3	0.0760769	1.14324e-14	8.79156e-14
DPY19L1	0.0760041	1.21163e-14	9.30446e-14
GCNT2	0.0759921	1.2233e-14	9.39177e-14
RP11-678G14.2	0.0759525	1.26259e-14	9.6856e-14
AC011625.1	0.0759472	1.26795e-14	9.72569e-14
CCNC	0.0759233	1.29233e-14	9.90772e-14
PIGL	0.0758222	1.40077e-14	1.07158e-13
LZTS1	0.0758023	1.4231e-14	1.08817e-13
VIPR2	0.0757761	1.4531e-14	1.11044e-13
LINC00032	0.0757609	1.47085e-14	1.12361e-13
UGGT2	0.0756883	1.55824e-14	1.18839e-13
CAV3	0.075684	1.56357e-14	1.19233e-13
APCDD1	0.075674	1.57602e-14	1.20154e-13
VPS50	0.0756156	1.65082e-14	1.2571e-13
TMEM169	0.0756148	1.65196e-14	1.25794e-13
RP11-480D4.1	0.0756046	1.66537e-14	1.2679e-13
FAM133B	0.075502	1.80658e-14	1.37337e-13
ITGA2B	0.0754861	1.82954e-14	1.3905e-13
FNBP4	0.075477	1.84272e-14	1.40032e-13
POC1A	0.0754669	1.85757e-14	1.41138e-13
CHTF18	0.0754624	1.86425e-14	1.41636e-13
ZNF714	0.0753466	2.04325e-14	1.55037e-13
CDCA8	0.0752511	2.20354e-14	1.67008e-13
LINC00327	0.0750684	2.5454e-14	1.92481e-13
GINS4	0.0750162	2.6524e-14	2.00431e-13
CASKIN1	0.0750004	2.68563e-14	2.02896e-13
PKP4	0.0749823	2.72425e-14	2.05762e-13
LPCAT2	0.0748732	2.96841e-14	2.23857e-13
SFRP2	0.0748084	3.12366e-14	2.35334e-13
PSD2	0.0747948	3.15709e-14	2.37802e-13
SPATS2	0.0747833	3.18591e-14	2.3993e-13
ADA	0.0747103	3.37391e-14	2.53786e-13
ZNF738	0.0746776	3.46146e-14	2.60228e-13
YWHAE	0.0746402	3.56444e-14	2.67796e-13
RP11-469N6.1	0.0745619	3.79022e-14	2.84355e-13
ELP4	0.0745473	3.83366e-14	2.87535e-13
DACH2	0.0745363	3.86678e-14	2.89959e-13
PDGFRA	0.0744854	4.02403e-14	3.01525e-13
RP11-1102P16.1	0.0744664	4.08424e-14	3.05949e-13
DBF4B	0.0744157	4.24948e-14	3.18078e-13
MEGF10	0.0743539	4.45985e-14	3.33492e-13
LRCH2	0.0742792	4.72774e-14	3.53077e-13
DAAM2	0.0742421	4.86665e-14	3.63212e-13
RP11-547I7.1	0.0742257	4.92896e-14	3.67754e-13
RP11-208K4.1	0.074208	4.99776e-14	3.72766e-13
FSIP2	0.0742074	5.00012e-14	3.72938e-13
RP11-306O13.1	0.0741906	5.06601e-14	3.77735e-13
EME1	0.0741883	5.07501e-14	3.7839e-13
H2AFV	0.0741097	5.39562e-14	4.01687e-13
AP4S1	0.0740768	5.53528e-14	4.11812e-13
CPVL	0.0740649	5.587e-14	4.15559e-13
RP11-478B9.1	0.0740522	5.64241e-14	4.19571e-13
KIAA0922	0.0740029	5.86292e-14	4.35516e-13
SESTD1	0.0739979	5.88562e-14	4.37155e-13
RP11-432I5.2	0.0739927	5.90966e-14	4.38892e-13
CDCA5	0.073964	6.04313e-14	4.48523e-13
CD58	0.0739616	6.05416e-14	4.49318e-13
ZNF710	0.0739511	6.1039e-14	4.52904e-13
PAICS	0.0739257	6.22568e-14	4.61675e-13
TRPM8	0.073888	6.41027e-14	4.74952e-13
MCM3AP-AS1	0.0738393	6.65751e-14	4.92699e-13
PAAF1	0.0738074	6.82396e-14	5.04624e-13
NEMP2	0.0738052	6.83583e-14	5.05474e-13
LINC01579	0.0737735	7.00618e-14	5.17657e-13
PKMYT1	0.0737674	7.03908e-14	5.20008e-13
TMEM168	0.0737199	7.30306e-14	5.38861e-13
MIRLET7BHG	0.0736817	7.52222e-14	5.54496e-13
SYNE1	0.0736713	7.58308e-14	5.58832e-13
KAT6B	0.0736454	7.7368e-14	5.69773e-13
RBMS2	0.0736393	7.77343e-14	5.72379e-13
FADS2	0.0735564	8.28797e-14	6.09449e-13
USP13	0.073549	8.3359e-14	6.12899e-13
LINC00937	0.0734784	8.80317e-14	6.46488e-13
XKR9	0.0734678	8.87499e-14	6.51644e-13
FLRT3	0.0734306	9.13406e-14	6.70227e-13
PJA2	0.073425	9.17336e-14	6.73043e-13
CTC-458G6.2	0.0734181	9.22214e-14	6.76539e-13
KLHL7	0.0734148	9.24583e-14	6.78236e-13
METTL7A	0.0733692	9.57671e-14	7.01972e-13
CTD-2007H13.3	0.0733093	1.00289e-13	7.34351e-13
AC009264.1	0.0732205	1.07392e-13	7.85136e-13
AC092684.1	0.0732075	1.08469e-13	7.92819e-13
RP1-27O5.3	0.0731998	1.09111e-13	7.97403e-13
HIST1H1B	0.0730949	1.18279e-13	8.62669e-13
PNPLA3	0.073058	1.21678e-13	8.86797e-13
PQLC3	0.0730539	1.22057e-13	8.89491e-13
RP11-807H17.1	0.0730004	1.27176e-13	9.25758e-13
MB21D2	0.072987	1.28495e-13	9.35086e-13
RP11-685M7.3	0.0729511	1.32078e-13	9.60509e-13
TBL1XR1	0.0729372	1.33495e-13	9.70551e-13
KPNA5	0.0728594	1.41691e-13	1.02854e-12
SFXN1	0.0728431	1.43471e-13	1.04111e-12
RMND1	0.0728247	1.45507e-13	1.05548e-12
EFR3B	0.0728169	1.46384e-13	1.06167e-12
RP11-180P8.1	0.0728109	1.47049e-13	1.06636e-12
TERT	0.0727438	1.54798e-13	1.1209e-12
MCM3AP	0.0727114	1.58681e-13	1.14823e-12
HRASLS	0.0726951	1.60675e-13	1.16224e-12
CCDC180	0.0726921	1.61034e-13	1.16476e-12
SEC63	0.0726482	1.66537e-13	1.20341e-12
GLMN	0.0726224	1.69838e-13	1.22657e-12
RP5-1121H13.4	0.072605	1.72108e-13	1.24247e-12
ZDHHC23	0.0725915	1.73895e-13	1.25499e-12
LAPTM4B	0.072586	1.74624e-13	1.26009e-12
TRIM8	0.0725567	1.78573e-13	1.28771e-12
UNK	0.0725474	1.79848e-13	1.29661e-12
CACHD1	0.072535	1.81559e-13	1.30856e-12
SUDS3	0.0725304	1.82189e-13	1.31296e-12
GGT1	0.0725193	1.83745e-13	1.32382e-12
ZNF148	0.0725098	1.85077e-13	1.33311e-12
CDC42BPA	0.0724889	1.88042e-13	1.35387e-12
MCM7	0.0724528	1.93286e-13	1.39055e-12
OTX2-AS1	0.0724517	1.93452e-13	1.3917e-12
RP4-605O3.4	0.0724227	1.97773e-13	1.42188e-12
DPH6-AS1	0.0723626	2.07035e-13	1.48651e-12
CENPN	0.0723531	2.08532e-13	1.49693e-12
SMCHD1	0.0723331	2.11726e-13	1.51917e-12
SV2A	0.0723245	2.13118e-13	1.52885e-12
C4orf19	0.0722645	2.23051e-13	1.59786e-12
BCKDHB	0.0722094	2.32598e-13	1.66399e-12
CENPM	0.0721932	2.35471e-13	1.68386e-12
RWDD2B	0.0721723	2.39234e-13	1.70986e-12
AFAP1	0.0720968	2.53333e-13	1.80757e-12
NEURL1B	0.0720964	2.53401e-13	1.80804e-12
PARD3B	0.0720183	2.68855e-13	1.91479e-12
IGFL4	0.0720132	2.69885e-13	1.92189e-12
SUMF2	0.0719474	2.83678e-13	2.01681e-12
GSAP	0.0718453	3.06433e-13	2.17273e-12
NNT	0.0718372	3.08307e-13	2.18554e-12
TTC17	0.0718334	3.09194e-13	2.1916e-12
DLEU7-AS1	0.0718261	3.10906e-13	2.20329e-12
FANCD2OS	0.071814	3.13769e-13	2.22283e-12
TTC7B	0.0718001	3.17086e-13	2.24544e-12
ZFYVE21	0.0717074	3.40049e-13	2.40166e-12
A2ML1	0.0716536	3.54126e-13	2.49727e-12
SMARCC2	0.071648	3.55603e-13	2.50728e-12
DDX25	0.0716342	3.59338e-13	2.53259e-12
UBXN2A	0.0716312	3.60147e-13	2.53807e-12
LRRC75A	0.071597	3.69535e-13	2.6016e-12
CSRNP3	0.0715952	3.70048e-13	2.60506e-12
TRAPPC13	0.071588	3.72058e-13	2.61864e-12
KANSL1	0.0715732	3.76221e-13	2.64675e-12
AP003900.6	0.071545	3.84285e-13	2.70114e-12
RP11-756G20.1	0.0715402	3.85673e-13	2.71048e-12
RCN2	0.0715183	3.92076e-13	2.75359e-12
C3orf58	0.0714881	4.01078e-13	2.81516e-12
CTDSPL2	0.0714174	4.22964e-13	2.96461e-12
HERC2	0.0713476	4.45724e-13	3.11959e-12
ST7L	0.0712685	4.72973e-13	3.30454e-12
SCN4B	0.0712295	4.86983e-13	3.39937e-12
KIAA1456	0.0712024	4.96968e-13	3.46696e-12
NFE2L2	0.0711081	5.33325e-13	3.71339e-12
EPB41L5	0.0710921	5.39739e-13	3.75679e-12
SMC1A	0.0710656	5.50516e-13	3.82966e-12
CTD-2510F5.6	0.0710425	5.60098e-13	3.89439e-12
GARNL3	0.0709605	5.95469e-13	4.13375e-12
MCM2	0.0708867	6.29179e-13	4.36156e-12
MYCN	0.0708785	6.3303e-13	4.38754e-12
B3GLCT	0.0708555	6.44007e-13	4.46156e-12
RP11-556G22.3	0.0708529	6.45245e-13	4.4699e-12
OSBPL3	0.0708241	6.5921e-13	4.56396e-12
SFXN2	0.0707576	6.9271e-13	4.78914e-12
CTD-2001C12.1	0.0707516	6.95812e-13	4.80996e-12
C9orf84	0.0707291	7.07524e-13	4.88851e-12
SSUH2	0.0707012	7.22358e-13	4.98789e-12
GINS3	0.0706954	7.25512e-13	5.009e-12
TUBGCP3	0.0706898	7.2855e-13	5.02934e-12
CDT1	0.0706506	7.50081e-13	5.1733e-12
RAB31	0.0706176	7.68688e-13	5.29749e-12
CASC9	0.0706114	7.7223e-13	5.32111e-12
CDC40	0.0706012	7.78103e-13	5.36026e-12
DUOX1	0.0705989	7.79431e-13	5.36911e-12
LINC01563	0.0705901	7.84535e-13	5.40311e-12
SLC12A9	0.0705837	7.88261e-13	5.42792e-12
C1orf112	0.0705478	8.09559e-13	5.56961e-12
SALL1	0.0705323	8.18959e-13	5.63207e-12
GAB3	0.070529	8.20954e-13	5.64532e-12
AC008937.2	0.0705276	8.21776e-13	5.65078e-12
RNF146	0.0704948	8.42052e-13	5.78529e-12
RLBP1	0.0704862	8.47393e-13	5.82069e-12
DSN1	0.0704719	8.56483e-13	5.8809e-12
KCNAB3	0.0703808	9.16232e-13	6.27549e-12
TP53	0.070327	9.53473e-13	6.52045e-12
NRXN3	0.0703145	9.62363e-13	6.57881e-12
RP11-10O17.3	0.0702947	9.76495e-13	6.6715e-12
RANBP17	0.0702941	9.76973e-13	6.67463e-12
FARP2	0.0702865	9.82449e-13	6.71051e-12
RP11-711K1.8	0.0701157	1.11458e-12	7.58653e-12
HCG22	0.0701062	1.12236e-12	7.63794e-12
ZNF318	0.0700917	1.1345e-12	7.71807e-12
H2AFY	0.0700842	1.14079e-12	7.75959e-12
ZNF727	0.0700503	1.16961e-12	7.94962e-12
KCNA2	0.07002	1.19607e-12	8.12404e-12
AC004112.4	0.0699417	1.26705e-12	8.59657e-12
RASEF	0.0699352	1.27304e-12	8.63641e-12
HAUS1	0.0699052	1.3015e-12	8.82549e-12
RNF170	0.0698872	1.31881e-12	8.94049e-12
LCAT	0.0698018	1.4043e-12	9.50781e-12
TMEM178A	0.0697105	1.50164e-12	1.01525e-11
REEP3	0.0696999	1.51327e-12	1.02295e-11
CTB-1I21.1	0.0696757	1.54042e-12	1.04089e-11
PAK3	0.0696202	1.60432e-12	1.08306e-11
RP11-729L2.2	0.0695496	1.68944e-12	1.13913e-11
EAF2	0.0695024	1.74886e-12	1.17818e-11
RP11-18H7.1	0.069465	1.79735e-12	1.21e-11
FAM111A	0.0694598	1.80417e-12	1.21447e-11
NDC1	0.0694589	1.80535e-12	1.21524e-11
FUT10	0.0694483	1.81938e-12	1.22444e-11
AL354822.1	0.0694472	1.82084e-12	1.2254e-11
C9orf129	0.0694429	1.82659e-12	1.22917e-11
MDN1	0.0694338	1.83883e-12	1.23719e-11
CENPQ	0.0694233	1.85298e-12	1.24645e-11
PGAP2	0.0693801	1.91233e-12	1.28527e-11
DIRAS3	0.0693605	1.9399e-12	1.30329e-11
ZNF43	0.0693551	1.94758e-12	1.30831e-11
C16orf59	0.0693488	1.95657e-12	1.31418e-11
CNIH3	0.0693385	1.9713e-12	1.32379e-11
PNN	0.0692291	2.13491e-12	1.43127e-11
SEMA7A	0.0692267	2.13873e-12	1.43378e-11
SPPL2B	0.0692073	2.16912e-12	1.4537e-11
ENHO	0.069206	2.17113e-12	1.45502e-11
COMMD10	0.0691857	2.20354e-12	1.47626e-11
BEND3	0.0691207	2.31034e-12	1.54624e-11
ZNF560	0.0691076	2.33234e-12	1.56065e-11
GATSL2	0.0690493	2.43335e-12	1.62669e-11
METTL21A	0.0690485	2.43485e-12	1.62767e-11
INPP1	0.0689961	2.52934e-12	1.68934e-11
TNKS	0.0689227	2.66771e-12	1.77945e-11
PCDH7	0.0688659	2.77987e-12	1.85232e-11
DHRS7B	0.0688485	2.81511e-12	1.87518e-11
RP11-248J23.7	0.0688259	2.86154e-12	1.90528e-11
GPR139	0.0687929	2.93087e-12	1.95018e-11
PXDN	0.0687659	2.98875e-12	1.98762e-11
GPD1L	0.0687195	3.09075e-12	2.0535e-11
MAMDC2-AS1	0.068715	3.10073e-12	2.05994e-11
RIPK2	0.0687081	3.11628e-12	2.06997e-11
CHDH	0.068699	3.13697e-12	2.08331e-11
EFCAB11	0.068609	3.34787e-12	2.21901e-11
TMEM257	0.0685788	3.42145e-12	2.26623e-11
FZD5	0.068551	3.49097e-12	2.31078e-11
ZNF66	0.0684997	3.62244e-12	2.39489e-11
GDF11	0.068486	3.65842e-12	2.41787e-11
USP45	0.0684519	3.7496e-12	2.47603e-11
KCNQ2	0.0684442	3.77034e-12	2.48925e-11
ADARB1	0.0684431	3.77346e-12	2.49124e-11
RPAP2	0.0684221	3.83099e-12	2.52787e-11
SLC35G1	0.0683677	3.98402e-12	2.62513e-11
KIAA1217	0.0683356	4.07691e-12	2.68403e-11
RP11-461O7.1	0.0683168	4.13245e-12	2.7192e-11
RP11-98I9.4	0.068311	4.14971e-12	2.73012e-11
UHRF2	0.0682907	4.21082e-12	2.76876e-11
RP3-428L16.1	0.0682725	4.26617e-12	2.80372e-11
[truncated: 31,695 more rows]

## Sheet: Table 5
Transcription factor	Average deviance(primary)	Average deviance(recurrent)	P-value	Q-value
ENSG00000179059_LINE3477_ZFP42_I_N14	0.0541314	-0.00688583	3.3923e-296	2.27978e-294
ENSG00000115816_LINE3645_CEBPZ_D	0.052702	-0.0054676	2.21072e-258	7.42853e-257
ENSG00000120837_LINE3650_NFYB_D_N2	0.0495202	-0.00522084	1.51238e-253	3.38797e-252
ENSG00000001167_LINE1661_NFYA_D_N2	0.0514457	-0.00591004	3.60059e-250	6.04939e-249
ENSG00000100811_LINE701_YY1_D_N9	0.0486854	-0.00462567	5.1408e-247	6.9097e-246
ENSG00000167081_LINE2461_PBX3_D_N2	0.0466611	-0.00492389	4.65886e-246	5.21827e-245
ENSG00000122180_LINE160_MYOG_D	0.0434112	-0.00867069	1.05753e-225	1.01529e-224
ENSG00000177551_LINE280_NHLH2_I	0.052112	-0.0112905	2.64536e-210	2.22225e-209
ENSG00000066136_LINE3604_NFYC_D	0.0436991	-0.00495441	9.89052e-209	7.38542e-208
ENSG00000140262_LINE216_TCF12_D_N3	0.0381937	-0.0080411	3.34094e-167	2.24526e-166
ENSG00000230797_LINE1592_YY2_D_N2	0.0447715	-0.00517387	1.51662e-163	9.26578e-163
ENSG00000139352_LINE730_ASCL1_I_N2	0.0490281	-0.0103782	2.06692e-162	1.15755e-161
ENSG00000009950_LINE78_MLXIPL_D_N1	0.0716202	-0.0072822	3.14511e-156	1.62589e-155
ENSG00000143842_LINE3408_SOX13_D	0.0617185	-0.00615424	5.04663e-151	2.15166e-150
ENSG00000104903_LINE202_LYL1_I_N4	0.0439264	-0.00896775	5.48037e-151	2.30191e-150
ENSG00000171786_LINE269_NHLH1_D_N3	0.0439264	-0.00896775	5.48037e-151	2.30191e-150
ENSG00000065978_LINE1683_YBX1_D	0.0409939	-0.00535383	1.71633e-147	6.78499e-147
ENSG00000169297_LINE3679_NR0B1_D	0.0253254	-0.00406261	7.97438e-147	2.9773e-146
ENSG00000090447_LINE107_TFAP4_D_N2	0.0340973	-0.00773878	1.04981e-144	3.71325e-144
ENSG00000029153_LINE80_ARNTL2_I	0.0578172	-0.006363	3.50177e-142	1.17667e-141
ENSG00000124782_LINE888_RREB1_D_N2	0.0197021	-0.00302411	6.29814e-139	2.01554e-138
ENSG00000124766_LINE3370_SOX4_D_N1	0.046771	-0.00699741	2.33125e-132	7.1214e-132
ENSG00000162367_LINE243_TAL1_D_N1	0.0543993	-0.0103024	3.23854e-131	9.06852e-131
ENSG00000186051_LINE511_TAL2_I_N1	0.0543993	-0.0103024	3.23854e-131	9.06852e-131
ENSG00000162702_LINE1036_ZNF281_I	0.0215981	-0.00320341	6.79062e-131	1.82544e-130
ENSG00000068323_LINE84_TFE3_D_N1	0.0547644	-0.00548295	4.48943e-130	1.16042e-129
ENSG00000184481_LINE2039_FOXO4_D_N3	0.038728	-0.00557395	3.79425e-129	9.44411e-129
ENSG00000146618_LINE224_FERD3L_I	0.040163	-0.00687952	8.52458e-127	2.04604e-126
ENSG00000184659_LINE9166_FOXD4L4_I_N47	0.0334311	-0.00503639	1.50421e-121	3.06333e-121
ENSG00000187559_LINE3779_FOXD4L3_I_N47	0.0334311	-0.00503639	1.50421e-121	3.06333e-121
ENSG00000204779_LINE4053_FOXD4L5_I_N47	0.0334311	-0.00503639	1.50421e-121	3.06333e-121
ENSG00000204793_LINE4190_FOXD4L6_I_N47	0.0334311	-0.00503639	1.50421e-121	3.06333e-121
ENSG00000204828_LINE10575_FOXD4L2_I_N47	0.0334311	-0.00503639	1.50421e-121	3.06333e-121
ENSG00000183734_LINE290_ASCL2_I	0.0432208	-0.00994823	4.92279e-121	9.46046e-121
ENSG00000184937_LINE1305_WT1_D	0.011877	-0.00108905	5.51999e-121	1.05048e-120
ENSG00000123268_LINE383_ATF1_D	0.0591559	-0.00260282	6.70982e-121	1.25258e-120
ENSG00000103241_LINE1950_FOXF1_D_N2	0.0374872	-0.00598255	4.18836e-119	7.60748e-119
ENSG00000108788_LINE134_MLX_D	0.0603875	-0.00568112	5.12822e-118	9.0258e-118
ENSG00000112561_LINE140_TFEB_D_N2	0.0526721	-0.00474526	3.06478e-115	5.14918e-115
ENSG00000133794_LINE179_ARNTL_D_N1	0.0592342	-0.00424961	7.07368e-114	1.15947e-113
ENSG00000169057_LINE2826_MECP2_D	0.0208703	-0.00166369	1.58524e-113	2.53656e-113
ENSG00000143437_LINE220_ARNT_D_N2	0.0638579	-0.00732016	7.07573e-112	1.10586e-111
ENSG00000141568_LINE1994_FOXK2_I	0.0394542	-0.00455235	1.38205e-110	2.10596e-110
ENSG00000134046_LINE2819_MBD2_D	0.0211518	-0.0017547	2.4479e-110	3.65578e-110
ENSG00000177732_LINE3435_SOX12_I	0.0481331	-0.00402001	9.46421e-109	1.38269e-108
ENSG00000134107_LINE183_BHLHE40_D_N3	0.0546754	-0.00560339	5.75665e-107	8.23133e-107
ENSG00000118526_LINE152_TCF21_I	0.0508118	-0.0110709	1.73401e-106	2.37822e-106
ENSG00000187728_LINE296_ENSG00000187728_I	0.0508118	-0.0110709	1.73401e-106	2.37822e-106
ENSG00000066336_LINE1813_SPI1_D_N5	0.0183392	-0.00191641	6.12266e-105	8.16168e-105
ENSG00000169981_LINE1124_ZNF35_I	0.0308222	-0.00341458	8.58296e-105	1.13101e-104
ENSG00000113658_LINE19362_SMAD5_I_N1	0.0177412	-0.000976691	1.3142e-104	1.69846e-104
ENSG00000130816_LINE1722_DNMT1_D	0.0168523	-0.000519557	3.58194e-103	4.54194e-103
ENSG00000072736_LINE3185_NFATC3_D_N2	0.0380153	-0.00237274	4.64149e-102	5.77647e-102
ENSG00000039600_LINE3341_SOX30_I	0.0489199	-0.00530141	1.10236e-101	1.34698e-101
ENSG00000120690_LINE1828_ELF1_D_N8	0.0270573	-0.00186992	1.06121e-99	1.27352e-99
ENSG00000128610_LINE909_FEZF1_I	0.0375842	-0.00585853	3.15929e-99	3.66066e-99
ENSG00000153266_LINE992_FEZF2_I	0.0375842	-0.00585853	3.15929e-99	3.66066e-99
ENSG00000111046_LINE136_MYF6_D_N1	0.0493339	-0.00741724	1.5566e-98	1.77305e-98
ENSG00000128573_LINE1970_FOXP2_D_N2	0.0308523	-0.00486098	4.83463e-97	5.41515e-97
ENSG00000101190_LINE116_TCFL5_I	0.030797	-0.00362549	1.11207e-96	1.22518e-96
ENSG00000162772_LINE455_ATF3_D_N5	0.0433215	-0.00171652	5.87213e-93	6.36506e-93
ENSG00000137273_LINE1989_FOXF2_D_N2	0.0436557	-0.00453986	2.45332e-91	2.56253e-91
ENSG00000176887_LINE3434_SOX11_I	0.0426199	-0.00654859	4.84271e-91	4.94712e-91
ENSG00000123095_LINE165_BHLHE41_D_N2	0.058464	-0.00633704	5.1962e-91	5.29103e-91
ENSG00000105672_LINE1815_ETV2_D	0.041641	-0.00393859	7.38044e-91	7.40296e-91
ENSG00000105967_LINE129_TFEC_D	0.0488318	-0.00339386	5.21904e-89	5.08328e-89
ENSG00000163792_LINE248_TCF23_I	0.0693745	-0.0130471	5.22064e-89	5.08479e-89
ENSG00000134595_LINE3399_SOX3_I	0.0436071	-0.00466803	9.72687e-89	9.32995e-89
ENSG00000198081_LINE3836_ZFP161_I	0.0240827	-0.00174075	1.36948e-88	1.29627e-88
ENSG00000150907_LINE2000_FOXO1_D_N3	0.0416771	-0.00523009	1.39844e-86	1.25789e-86
ENSG00000176165_LINE2023_FOXG1_D_N1	0.0416771	-0.00523009	1.39844e-86	1.25789e-86
ENSG00000053254_LINE2536_FOXN3_I_N9	0.037162	-0.00496501	1.87812e-86	1.66077e-86
ENSG00000170802_LINE7873_FOXN2_I_N8	0.037162	-0.00496501	1.87812e-86	1.66077e-86
ENSG00000183770_LINE8732_FOXL2_I_N51	0.037162	-0.00496501	1.87812e-86	1.66077e-86
ENSG00000111049_LINE482_MYF5_I_N8	0.0292926	-0.00687193	6.84896e-86	5.97473e-86
ENSG00000163848_LINE1042_ZNF148_D	0.00879031	-0.00118393	1.14557e-85	9.87021e-86
ENSG00000129654_LINE6757_FOXJ1_I_N53	0.0419279	-0.00438093	8.18118e-85	6.7878e-85
ENSG00000170122_LINE2821_FOXD4_I_N50	0.0419279	-0.00438093	8.18118e-85	6.7878e-85
ENSG00000184492_LINE3262_FOXD4L1_I_N53	0.0419279	-0.00438093	8.18118e-85	6.7878e-85
ENSG00000129194_LINE3392_SOX15_D_N1	0.0415496	-0.00763249	1.27105e-84	1.04171e-84
ENSG00000120738_LINE864_EGR1_D_N8	0.0129589	-0.000763309	6.67789e-84	5.40704e-84
ENSG00000101096_LINE3192_NFATC2_D_N2	0.0319954	-0.00295799	5.05611e-83	4.02598e-83
ENSG00000166261_LINE1063_ZNF202_I	0.0322693	-0.00569427	6.93649e-83	5.48428e-83
ENSG00000164916_LINE2007_FOXK1_D_N1	0.0397584	-0.00499844	1.71939e-82	1.32817e-82
ENSG00000242802_LINE2069_KIAA0415_I	0.0397584	-0.00499844	1.71939e-82	1.32817e-82
ENSG00000178860_LINE283_MSC_D	0.0381386	-0.0067898	5.7326e-82	4.30617e-82
ENSG00000137709_LINE2649_POU2F3_D_N1	0.0356896	-0.00677882	6.60127e-82	4.92928e-82
ENSG00000212993_LINE2696_POU5F1B_D_N1	0.0356896	-0.00677882	6.60127e-82	4.92928e-82
ENSG00000105722_LINE1816_ERF_D	0.0362841	-0.00360465	1.2895e-81	9.52307e-82
ENSG00000180532_LINE1261_ZSCAN4_D	0.0311867	-0.0057412	2.02988e-81	1.4828e-81
ENSG00000256683_LINE3706_ZNF350_D	0.0185511	-0.00345874	5.68276e-80	4.10653e-80
ENSG00000164299_LINE3669_SPZ1_D_N1	0.0190283	-0.00287746	1.59272e-79	1.12906e-79
ENSG00000008197_LINE6_TFAP2D_D	0.0135416	-0.000827335	2.6146e-79	1.81894e-79
ENSG00000198815_LINE2057_FOXJ3_D_N1	0.0397344	-0.00373798	3.02181e-79	2.08674e-79
ENSG00000167967_LINE1107_E4F1_D	0.0580033	-0.00107844	3.0271e-79	2.09019e-79
ENSG00000184895_LINE3448_SRY_D_N3	0.0320533	-0.00245944	3.4088e-79	2.33762e-79
ENSG00000178951_LINE1236_ZBTB7A_D_N1	0.00987709	-0.00119705	3.64328e-78	2.47318e-78
ENSG00000118260_LINE378_CREB1_D_N5	0.0481381	-0.000702197	1.63411e-77	1.0982e-77
ENSG00000125398_LINE3380_SOX9_D_N4	0.0429807	-0.00264202	9.51706e-77	6.33109e-77
ENSG00000125878_LINE172_TCF15_I	0.0336735	-0.0048856	6.19425e-76	3.86049e-76
ENSG00000187786_LINE297_SCXB_I	0.0336735	-0.0048856	6.19425e-76	3.86049e-76
ENSG00000188686_LINE302_SCXA_I	0.0336735	-0.0048856	6.19425e-76	3.86049e-76
ENSG00000125952_LINE73_MAX_D_N10	0.0366772	-0.00361401	8.21444e-76	4.99796e-76
ENSG00000204304_LINE2556_PBX2_D	0.0379651	-0.00516676	9.40452e-76	5.64309e-76
ENSG00000206315_LINE2562_AL8454643_I	0.0379651	-0.00516676	9.40452e-76	5.64309e-76
ENSG00000224952_LINE2571_BX2846861_I	0.0379651	-0.00516676	9.40452e-76	5.64309e-76
ENSG00000225987_LINE2573_CR8124782_I	0.0379651	-0.00516676	9.40452e-76	5.64309e-76
ENSG00000232005_LINE2588_BX9272396_I	0.0379651	-0.00516676	9.40452e-76	5.64309e-76
ENSG00000236353_LINE2599_CR9338788_I	0.0379651	-0.00516676	9.40452e-76	5.64309e-76
ENSG00000237344_LINE2600_AL6628305_I	0.0379651	-0.00516676	9.40452e-76	5.64309e-76
ENSG00000168269_LINE2010_FOXI1_D_N2	0.0248855	-0.00432986	2.30572e-75	1.36982e-75
ENSG00000125798_LINE1969_FOXA2_D_N2	0.0272218	-0.00472515	3.37695e-75	1.99076e-75
ENSG00000114315_LINE146_HES1_D	0.028105	-0.00336961	6.47481e-75	3.7838e-75
ENSG00000110693_LINE19574_SOX6_I_N7	0.0458252	-0.00380541	4.64867e-74	2.67018e-74
ENSG00000134532_LINE3398_SOX5_D_N2	0.0458252	-0.00380541	4.64867e-74	2.67018e-74
ENSG00000105698_LINE126_USF2_D_N7	0.036463	-0.00141936	2.89634e-73	1.64955e-73
ENSG00000054598_LINE1938_FOXC1_D_N2	0.0346853	-0.00466109	3.18952e-72	1.80126e-72
ENSG00000125285_LINE3375_SOX21_D_N1	0.0373879	-0.00700367	3.91428e-71	2.17416e-71
ENSG00000171634_LINE3685_BPTF_D_N1	0.0289186	-0.00330618	3.92705e-71	2.18112e-71
ENSG00000064835_LINE2641_POU1F1_D_N1	0.0343073	-0.00758241	4.27394e-70	2.31556e-70
ENSG00000118689_LINE1963_FOXO3_D_N2	0.0389377	-0.00411014	5.49476e-70	2.95418e-70
ENSG00000186790_LINE2050_FOXE3_I	0.0389377	-0.00411014	5.49476e-70	2.95418e-70
ENSG00000251493_LINE2070_FOXD1_D	0.0389377	-0.00411014	5.49476e-70	2.95418e-70
ENSG00000196767_LINE2686_POU3F4_D_N1	0.034297	-0.00669662	8.6727e-70	4.62122e-70
ENSG00000119866_LINE848_BCL11A_D	0.0174907	-0.00183272	1.39792e-69	7.33958e-70
ENSG00000127152_LINE1229_BCL11B_I	0.0174907	-0.00183272	1.39792e-69	7.33958e-70
ENSG00000049768_LINE1933_FOXP3_D_N1	0.0388127	-0.00406785	1.78822e-69	9.31602e-70
ENSG00000143190_LINE2665_POU2F1_D_N5	0.0324804	-0.00564019	2.57089e-69	1.32887e-69
ENSG00000181449_LINE3441_SOX2_D_N2	0.0379024	-0.00745615	3.32802e-69	1.70731e-69
ENSG00000187140_LINE2054_FOXD3_D_N2	0.0219674	-0.00314342	7.26785e-69	3.70024e-69
ENSG00000181965_LINE288_NEUROG1_I	0.0716853	-0.011155	4.7057e-68	2.37266e-68
ENSG00000205927_LINE315_OLIG2_D_N2	0.07582	-0.0123342	7.68e-68	3.84458e-68
ENSG00000166211_LINE1923_SPIC_D	0.026133	-0.00185109	1.16693e-67	5.78602e-68
ENSG00000235187_LINE1928_ENSG00000235187_I	0.0338573	-0.00234484	1.30944e-67	6.4706e-68
ENSG00000205250_LINE1789_E2F4_D_N4	0.0165672	-0.00105609	2.04273e-67	1.00205e-67
ENSG00000177485_LINE1208_ZBTB33_D_N1	0.0297047	-0.00223996	4.06445e-67	1.97934e-67
ENSG00000198914_LINE2689_POU3F3_D_N1	0.0285058	-0.00537387	2.09949e-66	1.01507e-66
ENSG00000203883_LINE3459_SOX18_D_N1	0.0368862	-0.00627731	4.31651e-65	2.04967e-65
ENSG00000205143_LINE53_ARID3C_I	0.0310055	-0.00199881	5.23301e-65	2.47498e-65
ENSG00000182759_LINE530_MAFA_D	0.0177447	-0.00272857	6.42388e-65	3.02261e-65
ENSG00000081059_LINE3348_TCF7_D	0.0314094	-0.00453773	8.35982e-65	3.90094e-65
ENSG00000185129_LINE3691_PURA_D	0.0095815	-0.000483008	8.50492e-65	3.96619e-65
ENSG00000178919_LINE2036_FOXE1_I	0.022098	-0.00265158	9.94882e-65	4.61107e-65
ENSG00000120669_LINE260_SOHLH2_I	0.0368059	-0.00236441	1.65786e-64	7.48392e-65
ENSG00000250709_LINE562_C13orf38SOHLH2_I	0.0368059	-0.00236441	1.65786e-64	7.48392e-65
ENSG00000114861_LINE1957_FOXP1_D_N1	0.0401753	-0.00555075	1.67948e-64	7.57506e-65
ENSG00000137166_LINE1988_FOXP4_I	0.0401753	-0.00555075	1.67948e-64	7.57506e-65
ENSG00000070444_LINE87_MNT_D	0.0393076	-0.00631164	4.24592e-64	1.8954e-64
ENSG00000116016_LINE149_EPAS1_D	0.0204817	-0.00234559	4.99958e-64	2.22513e-64
BAD931201_LINE1717_CGBP_D_N3	0.0177457	-0.00244934	9.0536e-64	3.99862e-64
ENSG00000100146_LINE3352_SOX10_D_N1	0.0311379	-0.00688838	1.19695e-63	5.25754e-64
ENSG00000135363_LINE3654_LMO2_D_N1	0.0214962	-0.00350121	2.04787e-63	8.93677e-64
ENSG00000186766_LINE2049_FOXI2_I	0.0248603	-0.00364212	3.19822e-63	1.38634e-63
ENSG00000116017_LINE44_ARID3A_D_N1	0.0187329	-0.000737521	4.26468e-63	1.83722e-63
ENSG00000113580_LINE2958_NR3C1_D_N3	0.0303646	-0.00518654	1.00406e-62	4.27392e-63
ENSG00000164736_LINE3425_SOX17_D	0.0343162	-0.00597765	1.71149e-62	7.23397e-63
ENSG00000157554_LINE1903_ERG_D_N3	0.0326806	-0.00232711	4.70999e-62	1.95877e-62
ENSG00000162613_LINE3668_FUBP1_D	0.0217659	-0.00134009	5.75242e-62	2.37899e-62
ENSG00000180535_LINE286_BHLHA15_D	0.0764275	-0.0126431	6.98963e-62	2.87171e-62
ENSG00000114853_LINE833_ZBTB47_I	0.0341773	-0.00602859	7.4826e-62	3.06625e-62
ENSG00000198740_LINE1514_ZNF652_I	0.0341773	-0.00602859	7.4826e-62	3.06625e-62
ENSG00000205922_LINE1713_ONECUT3_D	0.0329319	-0.00460605	9.88632e-62	4.02256e-62
ENSG00000164379_LINE2006_FOXQ1_D	0.0268922	-0.00516231	1.15931e-61	4.69343e-62
ENSG00000071564_LINE91_TCF3_D_N2	0.0344135	-0.00475887	1.69391e-61	6.81092e-62
ENSG00000244405_LINE1929_ETV5_D_N1	0.0326722	-0.00235906	2.53771e-61	1.00949e-61
ENSG00000176678_LINE2028_FOXL1_D_N1	0.0474936	-0.00875669	3.80204e-61	1.48865e-61
ENSG00000126767_LINE1846_ELK1_D_N6	0.0322236	-0.0023109	3.96999e-61	1.55117e-61
ENSG00000175832_LINE1926_ETV4_D_N1	0.0332263	-0.00254876	5.5174e-61	2.14332e-61
ENSG00000158773_LINE237_USF1_D_N10	0.0336258	-0.000843758	1.98448e-60	7.63578e-61
ENSG00000177932_LINE1220_ZNF354C_D	0.0178707	-0.00250239	2.27894e-60	8.75172e-61
ENSG00000162419_LINE3299_GMEB1_D	0.0705501	-0.0062461	3.19478e-60	1.21991e-60
ENSG00000069812_LINE86_HES2_I	0.0410795	-0.00704046	7.19725e-60	2.7327e-60
ENSG00000152192_LINE2674_POU4F1_D	0.0259814	-0.00648042	3.25161e-59	1.22487e-59
ENSG00000006468_LINE1799_ETV1_D	0.0328646	-0.00249923	5.43707e-59	2.03428e-59
ENSG00000171956_LINE2021_FOXB1_D_N2	0.0291981	-0.00455323	6.91818e-59	2.57665e-59
ENSG00000185591_LINE1321_SP1_D_N5	0.00761714	-0.0004855	7.92476e-59	2.94243e-59
ENSG00000204612_LINE2065_FOXB2_I	0.0294931	-0.00489728	1.46263e-57	5.34937e-58
ENSG00000180828_LINE287_BHLHE22_D	0.0623458	-0.0106397	1.53523e-57	5.6105e-58
ENSG00000117036_LINE1822_ETV3_D	0.0310605	-0.00195486	1.58779e-57	5.79927e-58
ENSG00000175387_LINE3330_SMAD2_D	0.0225371	-0.00373106	2.64586e-57	9.57818e-58
ENSG00000170608_LINE2016_FOXA3_D	0.0220177	-0.00423362	3.11921e-57	1.12472e-57
ENSG00000109381_LINE1818_ELF2_D	0.0164392	-0.00180124	3.51787e-57	1.26426e-57
ENSG00000126746_LINE901_ZNF384_D	0.0244502	-0.00347915	1.1085e-56	3.89511e-57
ENSG00000179456_LINE1245_ZNF238_D_N4	0.0283783	-0.00631545	1.12629e-56	3.95559e-57
ENSG00000179627_LINE1250_ZBTB42_I	0.0283783	-0.00631545	1.12629e-56	3.95559e-57
ENSG00000067082_LINE628_KLF6_D	0.00992023	-0.00134497	1.22778e-56	4.2992e-57
ENSG00000065970_LINE1948_FOXJ2_D_N2	0.0218097	-0.00329761	1.2839e-56	4.48831e-57
ENSG00000100105_LINE688_PATZ1_D	0.0123137	-0.00194553	1.41889e-56	4.94071e-57
ENSG00000189308_LINE1715_LIN54_I	0.0243303	-0.0036579	2.36036e-56	8.15169e-57
ENSG00000163909_LINE249_HEYL_I	0.0382665	-0.00728228	2.59996e-56	8.96046e-57
ENSG00000154727_LINE1896_GABPA_D_N7	0.0247116	-0.00115229	1.06593e-55	3.63631e-56
ENSG00000139083_LINE1875_ETV6_D_N1	0.0223966	-0.00078352	5.5073e-55	1.86085e-55
ENSG00000142539_LINE1880_SPIB_D_N2	0.0233159	-0.00158993	6.75667e-55	2.2769e-55
ENSG00000131196_LINE3211_NFATC1_D_N1	0.0286538	-0.00192659	8.37132e-55	2.8113e-55
ENSG00000151702_LINE1884_FLI1_D_N2	0.0308732	-0.00182126	1.0439e-54	3.49028e-55
ENSG00000006194_LINE594_ZNF263_D_N2	0.00671247	-0.00105125	4.50086e-54	1.49603e-54
ENSG00000111145_LINE1820_ELK3_D_N1	0.0311136	-0.00185095	6.86648e-54	2.27319e-54
ENSG00000178665_LINE1229_ZNF713_D	0.031528	-0.00197057	1.41111e-53	4.62959e-54
ENSG00000006047_LINE2211_YBX2_I_N1	0.0251719	-0.00359004	1.8673e-53	6.09181e-54
ENSG00000060138_LINE2216_CSDA_I_N1	0.0251719	-0.00359004	1.8673e-53	6.09181e-54
ENSG00000028277_LINE2631_POU2F2_D_N7	0.0264783	-0.00555354	2.33987e-53	7.59661e-54
ENSG00000005889_LINE590_ZFX_D	0.00805792	-0.000939412	2.91004e-53	9.40229e-54
ENSG00000157557_LINE1909_ETS2_D	0.0160744	-0.000920096	4.77723e-53	1.53613e-53
ENSG00000103495_LINE797_MAZ_D	0.00650714	-0.00105492	1.61675e-52	5.13386e-53
ENSG00000169016_LINE1781_E2F6_D_N5	0.0137273	-0.000731299	1.7902e-52	5.67499e-53
ENSG00000179774_LINE285_ATOH7_I	0.0598425	-0.0106671	5.48885e-52	1.73181e-52
ENSG00000151615_LINE2669_POU4F2_D_N2	0.0254857	-0.0046157	3.0755e-51	9.65829e-52
ENSG00000126804_LINE902_ZBTB1_I	0.0257057	-0.00105518	9.54702e-51	2.9842e-51
ENSG00000124664_LINE1834_SPDEF_D_N2	0.0384393	-0.00245432	2.83025e-50	8.80211e-51
ENSG00000177463_LINE3097_NR2C2_D_N4	0.0241361	-0.000949235	4.39396e-50	1.3608e-50
ENSG00000163497_LINE1921_FEV_D_N1	0.0293026	-0.00197503	1.05785e-49	3.24825e-50
ENSG00000125533_LINE171_BHLHE23_D	0.0661008	-0.0121726	1.10298e-49	3.38471e-50
ENSG00000037965_LINE2170_HOXC8_D	0.036101	-0.00467747	9.65613e-49	2.92592e-49
ENSG00000166478_LINE1065_ZNF143_D_N2	0.0214719	-0.00192508	1.25443e-48	3.78499e-49
ENSG00000179772_LINE2037_FOXS1_I	0.0242479	-0.00387792	1.33713e-48	4.02965e-49
ENSG00000188786_LINE1372_MTF1_D_N2	0.0306754	-0.00463948	2.5515e-48	7.60472e-49
ENSG00000100968_LINE3191_NFATC4_D	0.0201285	-0.00242117	2.81719e-48	8.37733e-49
ENSG00000091010_LINE2645_POU4F3_D	0.0249075	-0.00468927	1.91801e-47	5.60881e-48
ENSG00000012048_LINE1793_BRCA1_D_N2	0.0334021	-0.0041178	1.99723e-47	5.83579e-48
ENSG00000162624_LINE2410_LHX8_I	0.0338889	-0.000756392	4.46609e-47	1.28675e-47
ENSG00000160224_LINE3298_AIRE_D	0.0360874	-0.00029111	5.05898e-47	1.45293e-47
ENSG00000162992_LINE247_NEUROD1_D	0.0202295	-0.00478093	7.21969e-47	2.06466e-47
ENSG00000063438_LINE82_AHRR_I	0.0257888	-0.0033177	1.56778e-46	4.42697e-47
ENSG00000106546_LINE130_AHR_D_N1	0.0257888	-0.0033177	1.56778e-46	4.42697e-47
ENSG00000111206_LINE1956_FOXM1_D	0.0196801	-0.00169579	7.27454e-46	2.04104e-46
ENSG00000119547_LINE1696_ONECUT2_D_N1	0.034407	-0.00430026	1.27891e-45	3.56632e-46
ENSG00000016082_LINE2169_ISL1_D	0.0383689	-0.0073114	2.80381e-45	7.78632e-46
ENSG00000158711_LINE1910_ELK4_D_N5	0.0204409	-0.00115178	6.93854e-45	1.91563e-45
ENSG00000188290_LINE301_HES4_I	0.0276863	-0.00225129	1.12015e-44	3.07406e-45
ENSG00000114126_LINE1740_TFDP2_I	0.0225532	-0.00203848	1.73631e-44	4.7242e-45
ENSG00000183434_LINE1741_TFDP3_I	0.0225532	-0.00203848	1.73631e-44	4.7242e-45
ENSG00000198176_LINE1742_TFDP1_D	0.0225532	-0.00203848	1.73631e-44	4.7242e-45
ENSG00000186564_LINE2047_FOXD2_D_N1	0.0243466	-0.00482543	2.42029e-44	6.55863e-45
ENSG00000135374_LINE1873_ELF5_D_N3	0.0229681	-0.00224055	3.20948e-44	8.65891e-45
ENSG00000128710_LINE2321_HOXD10_D	0.0211685	-0.00316393	4.50923e-44	1.20778e-44
ENSG00000167182_LINE1077_SP2_D_N1	0.00643829	-0.000159795	4.57675e-44	1.22541e-44
ENSG00000176083_LINE1197_ZNF683_I	0.0177671	-0.000743029	1.15807e-43	3.07868e-44
ENSG00000069011_LINE2181_PITX1_D_N3	0.0367774	-0.0056563	1.23782e-43	3.28804e-44
ENSG00000125618_LINE3159_PAX8_D	0.0290714	-0.0045333	2.23906e-43	5.92421e-44
ENSG00000008196_LINE2_TFAP2B_D_N1	0.017602	-0.00298551	7.46761e-43	1.96807e-43
ENSG00000105392_LINE2200_CRX_D	0.0388465	-0.00656692	2.13382e-42	5.59065e-43
ENSG00000169856_LINE1708_ONECUT1_D_N3	0.0331713	-0.00346944	4.06519e-42	1.05891e-42
ENSG00000177468_LINE279_OLIG3_D	0.0539764	-0.00890728	3.10436e-41	8.00631e-42
ENSG00000139613_LINE2855_SMARCC2_D	0.0186286	-0.00124428	5.05779e-41	1.29515e-41
ENSG00000181690_LINE1275_PLAG1_D_N1	0.0116756	-0.00150118	5.33576e-41	1.36495e-41
ENSG00000128709_LINE2319_HOXD9_D	0.0272249	-0.00325422	5.91354e-41	1.50958e-41
ENSG00000174282_LINE1183_ZBTB4_D_N1	0.0200603	-0.00118059	6.68491e-41	1.70173e-41
ENSG00000136574_LINE2102_GATA4_D_N2	0.0312421	-0.00376202	9.11003e-41	2.31032e-41
ENSG00000137203_LINE29_TFAP2A_D_N3	0.0144196	-0.00269577	1.36075e-40	3.43314e-41
ENSG00000129514_LINE1982_FOXA1_D_N7	0.0214837	-0.00418404	1.66547e-40	4.18739e-41
ENSG00000185630_LINE2538_PBX1_D_N4	0.0336347	-0.0036871	2.09289e-40	5.23653e-41
ENSG00000165702_LINE1058_GFI1B_D	0.0260671	-0.00223138	2.49511e-40	6.21458e-41
ENSG00000170166_LINE2471_HOXD4_D	0.0388025	-0.00338467	2.55381e-40	6.35657e-41
ENSG00000162676_LINE1033_GFI1_D_N2	0.0255631	-0.00132179	1.0374e-39	2.56565e-40
ENSG00000122859_LINE163_NEUROG3_I	0.0528069	-0.0107393	1.64254e-39	4.04224e-40
ENSG00000178403_LINE282_NEUROG2_D_N2	0.041389	-0.00915137	2.40609e-39	5.88478e-40
ENSG00000106261_LINE809_ZKSCAN1_I	0.0463151	-0.00828555	2.5062e-39	6.12466e-40
ENSG00000106459_LINE3634_NRF1_D_N3	0.021393	-0.000472425	3.40069e-39	8.2805e-40
ENSG00000171056_LINE3431_SOX7_D_N1	0.0310006	-0.00185884	6.67869e-39	1.6131e-39
ENSG00000134954_LINE1864_ETS1_D_N5	0.0281167	-0.000794826	6.95812e-39	1.67943e-39
ENSG00000164683_LINE258_HEY1_D	0.0299413	-0.00397066	8.71624e-39	2.09472e-39
ENSG00000102908_LINE3198_NFAT5_D_N1	0.0260699	-0.00116477	9.23862e-39	2.21742e-39
ENSG00000123307_LINE291_NEUROD4_I_N7	0.0498702	-0.010458	1.46841e-38	3.49943e-39
ENSG00000164600_LINE428_NEUROD6_I_N7	0.0498702	-0.010458	1.46841e-38	3.49943e-39
ENSG00000107859_LINE2244_PITX3_D	0.0310926	-0.00420549	1.96355e-38	4.66288e-39
ENSG00000185669_LINE1323_SNAI3_I	0.0238502	-0.00300511	3.12328e-38	7.38578e-39
ENSG00000177045_LINE2505_SIX5_D_N1	0.0251966	-0.00179452	3.90768e-38	9.21453e-39
ENSG00000135373_LINE1869_EHF_D_N2	0.0241396	-0.00167129	2.61754e-37	6.13166e-38
ENSG00000168826_LINE1113_ZBTB49_D	0.0264938	-0.00167001	2.74858e-37	6.43614e-38
ENSG00000153779_LINE2398_TGIF2LX_D	0.0301034	-0.00481517	8.52461e-37	1.97345e-37
ENSG00000176679_LINE2500_TGIF2LY_I	0.0301034	-0.00481517	8.52461e-37	1.97345e-37
ENSG00000184221_LINE291_OLIG1_D	0.0514807	-0.00965032	8.90528e-37	2.06003e-37
ENSG00000176692_LINE2032_FOXC2_D_N1	0.032971	-0.00365329	9.75014e-37	2.25173e-37
ENSG00000141646_LINE3314_SMAD4_D	0.0187583	-0.00486386	1.67615e-36	3.84614e-37
ENSG00000142025_LINE4258_DMRTC2_I_N2	0.0381112	-0.00252926	1.89696e-36	4.34403e-37
ENSG00000137270_LINE2132_GCM1_D_N4	0.0358554	-0.00457787	2.09486e-36	4.78857e-37
ENSG00000160973_LINE2004_FOXH1_D	0.0275311	-0.00105208	1.78201e-35	4.0454e-36
ENSG00000172789_LINE2485_AC0125311_I	0.0214493	-0.00303883	2.39533e-35	5.42315e-36
ENSG00000136997_LINE202_MYC_D_N7	0.0225103	-0.00234012	2.5245e-35	5.71239e-36
ENSG00000163884_LINE1044_KLF15_D	0.00646632	-0.000928265	8.87804e-35	2.00063e-35
ENSG00000126456_LINE2737_IRF3_D_N1	0.0200801	0.000409114	1.35216e-34	3.0379e-35
ENSG00000163623_LINE2421_NKX61_D	0.0194235	-0.00235577	1.80533e-34	4.04421e-35
ENSG00000196092_LINE3170_PAX5_D_N8	0.0210229	-0.00143046	2.74737e-34	6.12717e-35
ENSG00000112242_LINE1768_E2F3_D_N1	0.0302197	-0.00227264	3.21242e-34	7.14865e-35
ENSG00000204595_LINE2559_DPRX_D_N2	0.0364718	-0.00611492	6.09339e-34	1.34705e-34
ENSG00000031544_LINE2888_NR2E3_D	0.0182054	-0.00199351	1.0102e-33	2.21862e-34
ENSG00000116819_LINE19_TFAP2E_I	0.0181578	-0.00305472	1.29834e-33	2.84216e-34
ENSG00000135547_LINE193_HEY2_D_N2	0.0285197	-0.0041606	1.71817e-33	3.74652e-34
ENSG00000102034_LINE1814_ELF4_D	0.022569	-0.000530596	1.99707e-33	4.34343e-34
ENSG00000164920_LINE1051_OSR2_I	0.0393539	-0.00339737	3.21142e-33	6.9519e-34
ENSG00000133740_LINE1773_E2F5_D	0.0333437	-0.0011393	3.67168e-33	7.9342e-34
ENSG00000020633_LINE3271_RUNX3_D_N2	0.0307597	-0.0039939	5.56032e-33	1.19524e-33
ENSG00000182968_LINE3445_SOX1_I	0.0205758	-0.0055201	6.21636e-33	1.33382e-33
ENSG00000150347_LINE49_ARID5B_D_N1	0.0314234	-0.00279081	1.21204e-32	2.57883e-33
ENSG00000105856_LINE3361_HBP1_D	0.027768	-0.00685659	1.30845e-32	2.78078e-33
ENSG00000172379_LINE273_ARNT2_D	0.0129315	-0.00186719	1.51809e-32	3.21837e-33
ENSG00000119950_LINE154_MXI1_D_N1	0.0242043	-0.00149521	2.70397e-32	5.69651e-33
ENSG00000169136_LINE475_ATF5_D	0.0128971	-0.00227751	4.6565e-32	9.76014e-33
ENSG00000010030_LINE1801_ETV7_D	0.0187419	-0.00199866	5.44447e-32	1.13884e-32
ENSG00000064961_LINE3344_HMG20B_I	0.0235364	-0.00172132	6.30114e-32	1.31511e-32
ENSG00000214575_LINE3701_CPEB1_D	0.0157176	-0.00303553	3.26718e-31	6.76683e-32
ENSG00000105717_LINE11890_PBX4_I_N5	0.0278792	-0.00267003	3.7297e-31	7.71443e-32
ENSG00000123388_LINE2302_HOXC11_D_N2	0.0369807	-0.0050829	3.82126e-31	7.90172e-32
ENSG00000170561_LINE2479_IRX2_D	0.0377622	-0.00270569	1.73372e-30	3.56739e-31
ENSG00000116990_LINE150_MYCL1_I	0.0282516	-0.00211518	2.39328e-30	4.91275e-31
ENSG00000165804_LINE1060_ZNF219_D	0.0096709	-0.000678903	3.20848e-30	6.56668e-31
ENSG00000184271_LINE2532_POU6F1_D_N2	0.0243929	-0.00200503	5.15811e-30	1.04829e-30
ENSG00000082175_LINE2903_PGR_D_N1	0.0194487	-0.00444547	6.45943e-30	1.30754e-30
ENSG00000125347_LINE2729_IRF1_D_N2	0.0113584	0.000296689	7.86606e-30	1.58749e-30
ENSG00000182521_LINE3570_TBPL2_I	0.02818	-0.00425938	1.07406e-29	2.16113e-30
ENSG00000124827_LINE2128_GCM2_D	0.0326628	-0.00276719	2.45935e-29	4.89171e-30
ENSG00000126603_LINE899_GLIS2_D	0.0192614	-0.00042339	2.67858e-29	5.31811e-30
ENSG00000168875_LINE3427_SOX14_D_N1	0.0338023	0.00146485	2.75879e-29	5.47372e-30
ENSG00000111704_LINE2264_NANOG_D	0.0287172	-0.00167962	3.19839e-29	6.32296e-30
ENSG00000113430_LINE2265_IRX4_I	0.0480396	-0.00507628	3.57531e-29	7.04625e-30
ENSG00000159387_LINE2406_IRX6_I	0.0480396	-0.00507628	3.57531e-29	7.04625e-30
ENSG00000118922_LINE842_KLF12_D	0.0126405	-0.00275657	4.08049e-29	8.01835e-30
ENSG00000143995_LINE2386_MEIS1_D_N2	0.0204159	-0.00232143	4.90347e-29	9.59801e-30
ENSG00000184486_LINE2675_POU3F2_D_N1	0.0229642	-0.00568715	5.46084e-29	1.06609e-29
ENSG00000118707_LINE2283_TGIF2_D	0.0250934	-0.00538289	6.98523e-29	1.35394e-29
ENSG00000166888_LINE3492_STAT6_D_N1	0.0176333	-0.00232681	7.12177e-29	1.37952e-29
ENSG00000170485_LINE263_NPAS2_I	0.026807	-0.00444955	7.2357e-29	1.40085e-29
ENSG00000057657_LINE611_PRDM1_D_N4	0.0122059	-0.00049056	7.77269e-29	1.50103e-29
ENSG00000125813_LINE3161_PAX1_D	0.03491	-0.00277824	2.69506e-28	5.16511e-29
ENSG00000063515_LINE2174_GSC2_D	0.0307979	-0.00391884	3.22778e-28	6.17306e-29
ENSG00000175727_LINE276_MLXIP_I	0.0328411	-0.00537297	4.28389e-28	8.15883e-29
ENSG00000009709_LINE2611_PAX7_D_N2	0.0383989	-0.00332421	1.68561e-27	3.18589e-28
ENSG00000177426_LINE2507_TGIF1_D_N1	0.0199299	-0.00428276	1.85725e-27	3.50681e-28
ENSG00000149948_LINE59_HMGA2_D	0.0314419	-0.00136598	1.89454e-27	3.57644e-28
ENSG00000125817_LINE1666_CENPB_D	0.0301066	-0.00378262	5.30046e-27	9.95767e-28
ENSG00000196812_LINE1427_ZSCAN16_D	0.0234642	-0.0032111	5.83407e-27	1.09518e-27
ENSG00000167840_LINE1104_ZNF232_D	0.0273077	-0.00187193	1.0226e-26	1.91047e-27
ENSG00000134852_LINE191_CLOCK_D	0.034154	-0.00657252	1.46208e-26	2.71852e-27
ENSG00000179361_LINE51_ARID3B_I	0.0206772	-0.00282765	1.66001e-26	3.07992e-27
ENSG00000139651_LINE949_ZNF740_D_N2	0.0118252	-0.00123073	1.80851e-26	3.35006e-27
ENSG00000171532_LINE264_NEUROD2_D	0.0478018	-0.00838949	1.85998e-26	3.44349e-27
ENSG00000215271_LINE2566_HOMEZ_D	0.0357198	0.000113632	3.73458e-26	6.89012e-27
ENSG00000123407_LINE2306_HOXC12_D_N1	0.0194152	-0.00161834	9.74024e-26	1.77731e-26
ENSG00000204103_LINE553_MAFB_D	0.021663	-0.00236557	1.06486e-25	1.93983e-26
ENSG00000143867_LINE963_OSR1_I	0.0353062	-0.00182324	1.12572e-25	2.04843e-26
ENSG00000196843_LINE52_ARID5A_I	0.0241264	-0.00304621	1.22906e-25	2.23226e-26
ENSG00000234254_LINE2595_ENSG00000234254_I	0.0196763	-0.00243047	1.37008e-25	2.48203e-26
ENSG00000170549_LINE2478_IRX1_I	0.024467	-0.00322383	1.52335e-25	2.75205e-26
ENSG00000177508_LINE2511_IRX3_I	0.024467	-0.00322383	1.52335e-25	2.75205e-26
ENSG00000169953_LINE2710_HSFY2_D_N2	0.0569593	6.92365e-05	3.23063e-25	5.80516e-26
ENSG00000172468_LINE2715_HSFY1_I	0.0569593	6.92365e-05	3.23063e-25	5.80516e-26
ENSG00000118495_LINE840_PLAGL1_D	0.0135603	-0.00178726	5.57713e-25	9.9695e-26
ENSG00000168310_LINE2755_IRF2_D_N2	0.0198022	0.000617862	5.631e-25	1.00646e-25
ENSG00000168267_LINE261_PTF1A_D	0.0127646	-0.00359384	1.28712e-24	2.28616e-25
ENSG00000175325_LINE2492_PROP1_D_N2	0.0205643	-0.00371261	1.48206e-24	2.628e-25
ENSG00000099326_LINE684_MZF1_D_N3	0.0121334	-0.00153966	2.38142e-24	4.21163e-25
ENSG00000198807_LINE3179_PAX9_D	0.0288459	-0.00307171	3.42213e-24	6.03629e-25
ENSG00000109132_LINE2255_PHOX2B_D_N2	0.023732	-0.00326034	7.76701e-24	1.36497e-24
ENSG00000129152_LINE176_MYOD1_D_N3	0.0161463	-0.00277437	9.58982e-24	1.68271e-24
ENSG00000131264_LINE2328_CDX4_I	0.0248092	-0.00271757	1.30987e-23	2.29242e-24
ENSG00000185668_LINE2682_POU3F1_D_N1	0.0221622	-0.00336821	2.17295e-23	3.78772e-24
ENSG00000233608_LINE317_TWIST2_I	0.027531	-0.00562284	4.29812e-23	7.41914e-24
ENSG00000184828_LINE1301_ZBTB7C_D	0.0176265	-0.000543905	4.47552e-23	7.71908e-24
ENSG00000170265_LINE1127_ZNF282_D	0.0174123	-0.00123496	4.53994e-23	7.82787e-24
ENSG00000165606_LINE2451_DRGX_D	0.0223839	-0.00272808	5.21016e-23	8.95599e-24
ENSG00000118058_LINE1721_MLL_D	0.0136174	-0.000512623	5.67455e-23	9.73362e-24
ENSG00000169083_LINE3053_AR_D_N3	0.030139	-0.00380646	7.27055e-23	1.23812e-23
ENSG00000128713_LINE2322_HOXD11_D_N1	0.0289738	-0.00663755	7.61776e-23	1.29521e-23
ENSG00000168468_LINE473_CR7538031_I	0.0293766	-0.00253629	8.0314e-23	1.363e-23
ENSG00000213676_LINE554_ATF6B_I	0.0293766	-0.00253629	8.0314e-23	1.363e-23
ENSG00000228628_LINE559_CR9257962_I	0.0293766	-0.00253629	8.0314e-23	1.363e-23
ENSG00000234539_LINE560_AL6628286_I	0.0293766	-0.00253629	8.0314e-23	1.363e-23
ENSG00000074047_LINE632_GLI2_D_N2	0.0153382	-0.00232174	9.72971e-23	1.64705e-23
ENSG00000100393_LINE3625_EP300_D	0.0133297	-0.00161643	1.99149e-22	3.361e-23
ENSG00000095794_LINE339_CREM_D	0.0236607	0.00129638	3.0786e-22	5.17895e-23
ENSG00000129173_LINE1772_E2F8_D	0.0181163	-0.00196565	3.5055e-22	5.88963e-23
ENSG00000004848_LINE2163_ARX_D	0.0212407	-0.0035148	9.1215e-22	1.52467e-22
ENSG00000169740_LINE1118_ZNF32_I	0.0326356	-0.00427519	1.33124e-21	2.21671e-22
ENSG00000124813_LINE3275_RUNX2_D_N2	0.01194	-0.00321491	1.8091e-21	2.99938e-22
ENSG00000250096_LINE3288_ENSG00000250096_I	0.01194	-0.00321491	1.8091e-21	2.99938e-22
ENSG00000159184_LINE2403_HOXB13_D_N2	0.0201245	-0.0025714	2.30382e-21	3.80257e-22
ENSG00000197576_LINE16129_HOXA4_I_N70	0.0203128	-0.00393679	2.3442e-21	3.86782e-22
ENSG00000131668_LINE2329_BARX1_D_N1	0.0176609	-0.00387613	2.57283e-21	4.23633e-22
ENSG00000106004_LINE2211_HOXA5_D_N1	0.0198919	-0.00240033	2.80463e-21	4.6084e-22
ENSG00000185697_LINE2870_MYBL1_D_N1	0.0386509	-0.00550678	5.02036e-21	8.22204e-22
ENSG00000227059_LINE2575_AC2261502_D	0.0273192	-0.00192467	7.31414e-21	1.1938e-21
ENSG00000123364_LINE2300_HOXC13_D_N1	0.014969	-0.00340248	7.98121e-21	1.3014e-21
ENSG00000163435_LINE1919_ELF3_D_N2	0.0185207	-0.000632814	1.07214e-20	1.74116e-21
ENSG00000152804_LINE2397_HHEX_I	0.0328333	-0.00300919	1.10151e-20	1.78808e-21
ENSG00000043355_LINE608_ZIC2_D_N2	0.0143571	-0.00255084	1.70144e-20	2.75079e-21
ENSG00000133937_LINE2333_GSC_D	0.0253128	-0.00457209	1.81627e-20	2.93416e-21
ENSG00000214717_LINE3702_ZBED1_D	0.0451633	-0.00701798	3.32488e-20	5.34353e-21
ENSG00000120087_LINE2290_HOXB7_D	0.018777	-0.00337667	5.19751e-20	8.29982e-21
ENSG00000117595_LINE2728_IRF6_I	0.0281349	-0.000575201	5.38642e-20	8.59596e-21
ENSG00000165462_LINE2438_PHOX2A_D	0.0206277	-0.00290153	5.6462e-20	9.00257e-21
ENSG00000102349_LINE709_KLF8_D	0.0106499	-0.0024086	5.76863e-20	9.19394e-21
ENSG00000173253_LINE1736_DMRT2_D	0.0211064	-0.00138688	1.00601e-19	1.5803e-20
ENSG00000206454_LINE6122_AL7735441_I_N5	0.0139399	-0.00260709	1.01862e-19	1.59944e-20
ENSG00000229094_LINE6138_CR3882292_I_N5	0.0139399	-0.00260709	1.01862e-19	1.59944e-20
ENSG00000230336_LINE17148_CR8477943_I_N5	0.0139399	-0.00260709	1.01862e-19	1.59944e-20
ENSG00000233911_LINE6155_AL6628334_I_N5	0.0139399	-0.00260709	1.01862e-19	1.59944e-20
ENSG00000235068_LINE6169_CR7598154_I_N5	0.0139399	-0.00260709	1.01862e-19	1.59944e-20
ENSG00000237582_LINE6183_BX0885802_I_N5	0.0139399	-0.00260709	1.01862e-19	1.59944e-20
ENSG00000161940_LINE1031_BCL6B_D	0.0164852	-0.00303518	1.38161e-19	2.16435e-20
ENSG00000065029_LINE624_ZNF76_I	0.00948855	-0.0015068	2.42834e-19	3.78658e-20
ENSG00000160199_LINE2408_PKNOX1_D_N1	0.0188233	-0.00400484	2.4367e-19	3.79947e-20
ENSG00000156925_LINE999_ZIC3_D_N2	0.0162768	-0.00246335	3.00994e-19	4.68244e-20
ENSG00000118217_LINE369_ATF6_D_N2	0.0184751	0.000346291	3.86156e-19	5.99341e-20
ENSG00000188816_LINE2549_HMX2_D	0.0206566	-0.00209399	4.90438e-19	7.59438e-20
ENSG00000147421_LINE2390_HMBOX1_D	0.0295941	-0.00167295	7.56335e-19	1.16739e-19
ENSG00000185507_LINE2759_IRF7_D_N1	0.0174515	0.000184358	1.21838e-18	1.87006e-19
ENSG00000143032_LINE2380_BARHL2_D_N2	0.0363744	-0.00218706	1.24672e-18	1.91291e-19
ENSG00000166949_LINE3324_SMAD3_D_N1	0.035269	-0.00282272	3.87502e-18	5.9244e-19
ENSG00000084093_LINE665_REST_D_N10	0.00986742	-0.00192442	4.59466e-18	7.01777e-19
ENSG00000052850_LINE2173_ALX4_D	0.0217877	-0.0016883	1.19753e-17	1.81214e-18
ENSG00000179348_LINE2120_GATA2_D_N9	0.0192888	-0.00412888	1.27787e-17	1.93176e-18
ENSG00000197587_LINE2552_DMBX1_D	0.0234447	-0.00522243	1.28851e-17	1.94758e-18
ENSG00000160961_LINE1026_ZNF333_D	0.0297495	-0.00182085	1.35657e-17	2.04871e-18
ENSG00000186130_LINE1341_ZBTB6_D_N2	0.0136159	-0.00162902	1.70097e-17	2.56244e-18
ENSG00000165891_LINE1774_E2F7_D_N1	0.0182079	-0.00144476	2.49178e-17	3.73248e-18
ENSG00000102145_LINE2081_GATA1_D_N7	0.020645	-0.0043337	2.50141e-17	3.74664e-18
ENSG00000176182_LINE2869_MYPOP_I	0.0244964	-0.00291762	2.59953e-17	3.89087e-18
ENSG00000153234_LINE3032_NR4A2_D_N2	0.0182887	-0.00059664	3.04568e-17	4.54851e-18
ENSG00000122877_LINE877_EGR2_D_N4	0.00952047	-5.63188e-05	4.40771e-17	6.53985e-18
ENSG00000105997_LINE2210_HOXA3_D	0.0316772	-0.00327021	5.12124e-17	7.57274e-18
ENSG00000100625_LINE2190_SIX4_I	0.0313203	-0.00223523	5.65816e-17	8.34537e-18
ENSG00000153560_LINE2149_UBP1_D	0.00943452	-0.00157006	5.8218e-17	8.58007e-18
ENSG00000134323_LINE186_MYCN_D_N2	0.017702	-0.00145616	8.77656e-17	1.28552e-17
ENSG00000152977_LINE989_ZIC1_D_N2	0.0139065	-0.00230392	8.87315e-17	1.29941e-17
ENSG00000115966_LINE362_ATF2_D_N1	0.0285213	-0.00349215	8.96534e-17	1.31266e-17
ENSG00000143365_LINE3014_RORC_D	0.0195593	-0.00119064	1.15609e-16	1.68456e-17
ENSG00000064218_LINE1728_DMRT3_D	0.0255115	-0.00410644	1.29963e-16	1.88868e-17
ENSG00000110851_LINE821_PRDM4_D	0.01324	-0.00235951	1.33682e-16	1.9414e-17
ENSG00000148737_LINE3416_TCF7L2_D_N2	0.01334	-0.00203696	1.88936e-16	2.71994e-17
ENSG00000204531_LINE2693_POU5F1_D_N2	0.0129984	-0.00342989	1.90409e-16	2.74054e-17
ENSG00000112658_LINE2806_SRF_D_N9	0.0223323	0.00280074	2.05888e-16	2.95655e-17
ENSG00000131931_LINE3588_THAP1_D_N1	0.0115251	-0.00181365	2.71124e-16	3.87987e-17
ENSG00000176842_LINE2501_IRX5_D	0.0263985	-0.00064994	3.02741e-16	4.32508e-17
ENSG00000113722_LINE2267_CDX1_D_N1	0.0176577	-0.00137603	3.31052e-16	4.72247e-17
ENSG00000060566_LINE327_CREB3L3_I	0.0216941	0.00157093	4.47083e-16	6.33881e-17
ENSG00000107175_LINE352_CREB3_D_N1	0.0216941	0.00157093	4.47083e-16	6.33881e-17
ENSG00000143578_LINE419_CREB3L4_I	0.0216941	0.00157093	4.47083e-16	6.33881e-17
ENSG00000125492_LINE2310_BARHL1_I	0.0227276	-0.00254756	5.4529e-16	7.71108e-17
ENSG00000101412_LINE1763_E2F1_D_N3	0.0325332	0.00112979	6.0576e-16	8.55248e-17
ENSG00000102554_LINE710_KLF5_D	0.00427447	-6.0452e-05	7.13563e-16	1.00509e-16
ENSG00000115738_LINE147_ID2_I	0.0201944	-0.00230528	1.03976e-15	1.45576e-16
ENSG00000125968_LINE173_ID1_I	0.0201944	-0.00230528	1.03976e-15	1.45576e-16
ENSG00000100644_LINE115_HIF1A_D	0.0175761	0.000204377	1.36441e-15	1.90633e-16
ENSG00000005513_LINE3332_SOX8_D_N2	0.016996	-0.00179774	2.0371e-15	2.83604e-16
ENSG00000170365_LINE3328_SMAD1_D	0.00744271	-0.00375337	2.21922e-15	3.08659e-16
ENSG00000010818_LINE598_HIVEP2_D	0.0119561	-0.00150326	2.63008e-15	3.65007e-16
ENSG00000159216_LINE3282_RUNX1_D_N2	0.00615223	-0.00213883	2.92411e-15	4.05183e-16
ENSG00000187626_LINE1355_ZKSCAN4_I	0.0178955	-0.00197001	3.88366e-15	5.35933e-16
ENSG00000189298_LINE1383_ZKSCAN3_D	0.0178955	-0.00197001	3.88366e-15	5.35933e-16
ENSG00000107485_LINE2094_GATA3_D_N6	0.0197226	-0.00329424	5.54627e-15	7.638e-16
ENSG00000043039_LINE2171_BARX2_D	0.0188053	-0.00112692	7.29513e-15	1.00259e-15
ENSG00000085276_LINE669_MECOM_D_N5	0.0186186	-0.00301602	1.4469e-14	1.9749e-15
ENSG00000106031_LINE2216_HOXA13_D_N3	0.014936	-0.00186501	2.02203e-14	2.74484e-15
ENSG00000078399_LINE2184_HOXA9_D_N1	0.0240912	-0.00265508	2.29126e-14	3.1024e-15
ENSG00000197757_LINE2553_HOXC6_D	0.0114969	-0.00130707	2.79794e-14	3.77037e-15
ENSG00000165495_LINE2439_PKNOX2_D	0.0157677	-0.0028147	3.06956e-14	4.12583e-15
ENSG00000113196_LINE142_HAND1_D	0.0111235	-0.00367573	3.28419e-14	4.40543e-15
ENSG00000164107_LINE250_HAND2_I	0.0111235	-0.00367573	3.28419e-14	4.40543e-15
ENSG00000183733_LINE289_FIGLA_D	0.0181438	9.11124e-05	4.47548e-14	5.98839e-15
ENSG00000180806_LINE2521_HOXC9_I	0.016286	-0.00310096	5.30928e-14	7.09162e-15
ENSG00000115844_LINE2275_DLX2_D_N1	0.018872	-0.00260396	6.12365e-14	8.16541e-15
ENSG00000141448_LINE2103_GATA6_D_N2	0.0233876	-0.00479915	8.55367e-14	1.13639e-14
ENSG00000107249_LINE815_GLIS3_D_N1	0.0159355	-0.00181421	9.81592e-14	1.3016e-14
ENSG00000215612_LINE2567_HMX1_D	0.0173556	-0.0019335	1.12409e-13	1.48737e-14
ENSG00000138336_LINE1723_TET1_D	0.0299915	-0.00116275	1.13673e-13	1.50381e-14
ENSG00000154832_LINE1724_CXXC1_D	0.0189435	0.000176171	1.42116e-13	1.87393e-14
ENSG00000166823_LINE260_MESP1_D	0.0161268	-0.00054561	1.64828e-13	2.16774e-14
ENSG00000188095_LINE300_MESP2_I	0.0161268	-0.00054561	1.64828e-13	2.16774e-14
ENSG00000135457_LINE2141_TFCP2_D_N1	0.0105758	-0.00143447	1.98268e-13	2.60218e-14
ENSG00000139800_LINE950_ZIC5_I	0.0108398	-0.000336472	2.28389e-13	2.99196e-14
ENSG00000165556_LINE2444_CDX2_D_N3	0.0150431	-0.000719927	6.49477e-13	8.42982e-14
ENSG00000204060_LINE2062_FOXO6_D_N1	0.0179736	-0.00426796	7.03694e-13	9.12497e-14
ENSG00000135903_LINE2625_PAX3_D_N1	0.0244014	-0.00180167	8.13457e-13	1.05283e-13
ENSG00000170178_LINE2472_HOXD12_D_N2	0.0131761	-0.00193089	8.97555e-13	1.16e-13
ENSG00000126778_LINE2315_SIX1_I	0.0287473	-0.00352373	1.18239e-12	1.52111e-13
ENSG00000180318_LINE2519_ALX1_D_N2	0.0162151	-0.00268726	1.23178e-12	1.5834e-13
ENSG00000135625_LINE931_EGR4_D_N3	0.00764211	-0.000307374	1.25475e-12	1.61232e-13
ENSG00000118513_LINE2848_MYB_D_N2	0.0157876	-0.0017066	1.60544e-12	2.05902e-13
ENSG00000111087_LINE825_GLI1_D	0.0112958	-0.00132959	3.0918e-12	3.94446e-13
ENSG00000142700_LINE1734_DMRTA2_D	0.0174594	-0.00485713	3.67808e-12	4.68272e-13
ENSG00000188909_LINE2550_BSX_D	0.0200391	-0.00234528	4.04268e-12	5.14028e-13
ENSG00000168874_LINE262_ATOH8_I	0.0123619	-0.000511925	5.39151e-12	6.82287e-13
ENSG00000250542_LINE569_ENSG00000250542_I	0.0352065	0.000476781	5.78356e-12	7.30894e-13
ENSG00000180818_LINE2522_HOXC10_D_N2	0.0112523	-0.00258773	6.35529e-12	8.01539e-13
ENSG00000119138_LINE843_KLF9_I	0.0288352	-0.000980152	7.05329e-12	8.87406e-13
ENSG00000122592_LINE2299_HOXA7_D	0.0249727	-0.000171783	7.19391e-12	9.04653e-13
ENSG00000007968_LINE1743_E2F2_D_N1	0.0205535	-0.00139422	8.15954e-12	1.02264e-12
ENSG00000130700_LINE2097_GATA5_D_N1	0.0174315	-0.00323836	8.57881e-12	1.07362e-12
ENSG00000129911_LINE910_KLF16_D	0.00461553	0.000196729	9.2084e-12	1.15027e-12
ENSG00000185551_LINE3106_NR2F2_D_N2	0.0112273	-0.000784532	1.53848e-11	1.91393e-12
ENSG00000173404_LINE1178_INSM1_D_N2	0.00659238	-0.00148941	1.63325e-11	2.03054e-12
ENSG00000196233_LINE3181_LCOR_I	0.012634	-0.00116697	1.75786e-11	2.18366e-12
ENSG00000176654_LINE5444_NANOGP1_I_N1	0.0181977	-0.00378477	2.3449e-11	2.90753e-12
ENSG00000111424_LINE2940_VDR_D_N1	0.0159523	-0.000802173	4.801e-11	5.92013e-12
ENSG00000184302_LINE2534_SIX6_I	0.0239161	-0.00227369	4.81507e-11	5.93729e-12
ENSG00000112592_LINE3569_TBP_D_N2	0.0133149	-0.00329891	8.20124e-11	1.00364e-11
ENSG00000106852_LINE2232_LHX6_D_N1	0.0193027	0.000368213	9.14541e-11	1.11684e-11
ENSG00000130182_LINE911_ZSCAN10_I	0.0113132	-0.000340506	1.45068e-10	1.75071e-11
ENSG00000197921_LINE306_HES5_D_N2	0.01715	-0.00175133	1.90535e-10	2.27669e-11
ENSG00000174963_LINE1189_ZIC4_D	0.00876104	-2.05214e-05	2.00508e-10	2.39066e-11
DUX1_HUMAN_LINE11277_DUX1_I	0.0172983	0.00195768	3.01468e-10	3.51736e-11
DUX3_HUMAN_LINE11282_DUX3_I	0.0172983	0.00195768	3.01468e-10	3.51736e-11
ENSG00000215754_LINE2568_ENSG00000215754_I	0.0172983	0.00195768	3.01468e-10	3.51736e-11
ENSG00000217642_LINE2569_ENSG00000217642_I	0.0172983	0.00195768	3.01468e-10	3.51736e-11
ENSG00000224558_LINE2570_ENSG00000224558_I	0.0172983	0.00195768	3.01468e-10	3.51736e-11
ENSG00000225958_LINE2572_ENSG00000225958_I	0.0172983	0.00195768	3.01468e-10	3.51736e-11
ENSG00000226866_LINE2574_ENSG00000226866_I	0.0172983	0.00195768	3.01468e-10	3.51736e-11
ENSG00000227476_LINE2576_DUX4L5_I	0.0172983	0.00195768	3.01468e-10	3.51736e-11
ENSG00000227522_LINE2577_ENSG00000227522_I	0.0172983	0.00195768	3.01468e-10	3.51736e-11
ENSG00000227904_LINE2578_DUX4L2_I	0.0172983	0.00195768	3.01468e-10	3.51736e-11
ENSG00000228114_LINE2579_DUX4L3_I	0.0172983	0.00195768	3.01468e-10	3.51736e-11
ENSG00000228188_LINE2580_DUX4L6_I	0.0172983	0.00195768	3.01468e-10	3.51736e-11
ENSG00000228710_LINE2581_ENSG00000228710_I	0.0172983	0.00195768	3.01468e-10	3.51736e-11
ENSG00000229617_LINE2583_CT4768282_I	0.0172983	0.00195768	3.01468e-10	3.51736e-11
ENSG00000230380_LINE2584_ENSG00000230380_I	0.0172983	0.00195768	3.01468e-10	3.51736e-11
ENSG00000230776_LINE2586_ENSG00000230776_I	0.0172983	0.00195768	3.01468e-10	3.51736e-11
ENSG00000231089_LINE2587_AL5921702_I	0.0172983	0.00195768	3.01468e-10	3.51736e-11
ENSG00000232923_LINE2590_ENSG00000232923_I	0.0172983	0.00195768	3.01468e-10	3.51736e-11
ENSG00000233294_LINE2591_ENSG00000233294_I	0.0172983	0.00195768	3.01468e-10	3.51736e-11
ENSG00000233361_LINE2592_ENSG00000233361_I	0.0172983	0.00195768	3.01468e-10	3.51736e-11
ENSG00000233698_LINE2593_ENSG00000233698_I	0.0172983	0.00195768	3.01468e-10	3.51736e-11
ENSG00000233794_LINE2594_ENSG00000233794_I	0.0172983	0.00195768	3.01468e-10	3.51736e-11
ENSG00000234550_LINE2596_ENSG00000234550_I	0.0172983	0.00195768	3.01468e-10	3.51736e-11
ENSG00000236207_LINE2598_ENSG00000236207_I	0.0172983	0.00195768	3.01468e-10	3.51736e-11
ENSG00000237516_LINE2601_ENSG00000237516_I	0.0172983	0.00195768	3.01468e-10	3.51736e-11
ENSG00000250589_LINE2602_ENSG00000250589_I	0.0172983	0.00195768	3.01468e-10	3.51736e-11
ENSG00000260596_LINE2603_DUX4_D	0.0172983	0.00195768	3.01468e-10	3.51736e-11
ENSG00000235608_LINE2597_NKX11_I	0.0152239	-0.00390608	4.41599e-10	5.13707e-11
ENSG00000071794_LINE3610_HLTF_D	0.00808705	-0.00231857	4.65196e-10	5.40888e-11
ENSG00000007372_LINE2605_PAX6_D_N3	0.0188839	-0.00176629	6.76786e-10	7.85215e-11
ENSG00000137090_LINE1730_DMRT1_D_N1	0.0151673	-0.00411229	9.45793e-10	1.09433e-10
ENSG00000164778_LINE2430_EN2_D_N2	0.0154421	-0.00244971	9.75601e-10	1.12848e-10
ENSG00000162086_LINE1032_ZNF75A_D	0.00834067	-0.00115577	1.95433e-09	2.24513e-10
ENSG00000186376_LINE1345_ZNF75D_I	0.00834067	-0.00115577	1.95433e-09	2.24513e-10
ZN75C_HUMAN_LINE4118_ZNF75C_I	0.00834067	-0.00115577	1.95433e-09	2.24513e-10
ENSG00000096401_LINE2834_CDC5L_D_N2	0.0169841	-0.00070144	2.41859e-09	2.77373e-10
ENSG00000111783_LINE3246_RFX4_D_N1	0.00896927	-0.00458564	2.9523e-09	3.38003e-10
ENSG00000137492_LINE3592_PRKRIR_D	0.0146113	-0.00316804	4.03984e-09	4.61281e-10
ENSG00000171606_LINE1149_ZNF274_D_N2	0.00976498	-0.00139175	5.65127e-09	6.42741e-10
ENSG00000108511_LINE2245_HOXB6_D	0.0140806	-0.00147096	6.07357e-09	6.9006e-10
ENSG00000163666_LINE2422_HESX1_D_N1	0.0167238	-0.00108793	6.41913e-09	7.28707e-10
ENSG00000170689_LINE2481_HOXB9_I	0.0129119	-0.00114482	7.8773e-09	8.92686e-10
ENSG00000151623_LINE3026_NR3C2_D_N1	0.0123722	-0.00400611	1.27222e-08	1.43655e-09
ENSG00000067955_LINE3606_CBFB_D	0.0084605	-0.00242102	1.5195e-08	1.71338e-09
ENSG00000134138_LINE2334_MEIS2_D_N2	0.0145317	-0.0022206	2.06878e-08	2.3286e-09
ENSG00000165156_LINE2436_ZHX1_D	0.0295671	0.00116263	4.43885e-08	4.9584e-09
ENSG00000169635_LINE1117_HIC2_D	0.00796762	-0.00228317	4.63235e-08	5.17134e-09
ENSG00000197062_LINE3797_ZNF187_I	0.0218738	-0.00370447	5.33951e-08	5.94989e-09
ENSG00000152284_LINE3420_TCF7L1_D	0.00935603	-0.000739694	6.67944e-08	7.41732e-09
ENSG00000120149_LINE2295_MSX2_D_N2	0.013034	-0.00220189	7.1996e-08	7.98425e-09
ENSG00000128714_LINE2324_HOXD13_D_N1	0.00908521	-0.00201347	1.00474e-07	1.10839e-08
ENSG00000178573_LINE525_MAF_D	0.0123854	-0.00106039	1.11832e-07	1.2311e-08
ENSG00000115112_LINE11247_TFCP2L1_I_N2	0.0061052	-0.000889857	1.35519e-07	1.48537e-08
ENSG00000179388_LINE1241_EGR3_D_N2	0.00916539	-0.000759192	1.37179e-07	1.50311e-08
ENSG00000025434_LINE2886_NR1H3_I	0.0133195	0.000962177	1.38356e-07	1.51567e-08
ENSG00000131408_LINE2980_NR1H2_D	0.0133195	0.000962177	1.38356e-07	1.51567e-08
ENSG00000105419_LINE2201_MEIS3_D_N1	0.0114909	-2.66537e-05	1.38439e-07	1.51657e-08
ENSG00000170653_LINE486_ATF7_D	0.0185857	0.00362211	1.50364e-07	1.6436e-08
ENSG00000188620_LINE2548_HMX3_D	0.0129461	-0.00161796	1.51995e-07	1.66094e-08
ENSG00000164749_LINE3040_HNF4G_D_N1	0.00653121	-0.00175409	1.80605e-07	1.96599e-08
ENSG00000174332_LINE1185_GLIS1_D	0.010098	-0.00146133	1.931e-07	2.09849e-08
ENSG00000177374_LINE1207_HIC1_D	0.00986853	-0.000628801	2.12268e-07	2.30088e-08
ENSG00000120068_LINE2288_HOXB8_D	0.00955709	-0.00380102	2.15514e-07	2.33505e-08
ENSG00000107187_LINE2239_LHX3_D	0.00874506	-0.00240738	2.24368e-07	2.42811e-08
ENSG00000100987_LINE2192_VSX1_D_N2	0.0124131	-0.0013321	2.24379e-07	2.42823e-08
ENSG00000012504_LINE2885_NR1H4_D	0.0113506	-0.000564536	2.44747e-07	2.6431e-08
ENSG00000128652_LINE2317_HOXD3_I	0.0168127	-0.000522913	2.55593e-07	2.75715e-08
ENSG00000172273_LINE1160_HINFP_D_N3	0.0198764	0.000642621	3.83313e-07	4.11819e-08
ENSG00000134438_LINE2337_RAX_D	0.0136824	-0.00134586	5.38614e-07	5.75842e-08
ENSG00000185122_LINE2726_HSF1_D_N4	0.0110332	-0.000657791	5.77826e-07	6.17004e-08
ENSG00000064195_LINE2175_DLX3_D_N2	0.014628	-0.000357285	5.91329e-07	6.31154e-08
ENSG00000108813_LINE2252_DLX4_D	0.014628	-0.000357285	5.91329e-07	6.31154e-08
ENSG00000074800_LINE3611_ENO1_D	0.00836747	-0.00136724	7.92467e-07	8.41626e-08
ENSG00000138083_LINE2358_SIX3_I	0.0196413	-0.00198642	8.20946e-07	8.71286e-08
ENSG00000160967_LINE1705_CUX1_D_N2	0.0222023	-0.0030838	9.51521e-07	1.00676e-07
ENSG00000120094_LINE2292_HOXB1_D	0.0114507	-0.00160483	1.03487e-06	1.09281e-07
ENSG00000080298_LINE3238_RFX3_D_N2	0.0073092	-0.00382711	1.22905e-06	1.29196e-07
ENSG00000143390_LINE3258_RFX5_D_N5	0.00514978	-0.00232928	1.67028e-06	1.73784e-07
ENSG00000164011_LINE1045_ZNF691_I	0.00863175	-0.00205291	1.73138e-06	1.79887e-07
ENSG00000119725_LINE845_ZNF410_D	0.0160852	0.00204273	1.75456e-06	1.82198e-07
ENSG00000204366_LINE1521_ZBTB12_I	0.0119849	-0.00147367	1.82773e-06	1.89475e-07
ENSG00000206366_LINE1540_AL8448538_I	0.0119849	-0.00147367	1.82773e-06	1.89475e-07
ENSG00000234196_LINE1597_CR7597843_I	0.0119849	-0.00147367	1.82773e-06	1.89475e-07
ENSG00000234852_LINE1601_CR3882194_I	0.0119849	-0.00147367	1.82773e-06	1.89475e-07
ENSG00000237900_LINE1611_AL66283413_I	0.0119849	-0.00147367	1.82773e-06	1.89475e-07
ENSG00000102974_LINE747_CTCF_D_N67	0.00629077	0.00100539	1.8879e-06	1.95442e-07
ENSG00000141510_LINE3149_TP53_D_N2	0.0101835	-0.00137662	2.03727e-06	2.10183e-07
ENSG00000165588_LINE2449_OTX2_D_N2	0.0100923	-0.00596492	2.0395e-06	2.10401e-07
ENSG00000179111_LINE284_HES7_D	0.0141873	-0.000902662	3.5953e-06	3.67668e-07
ENSG00000138378_LINE3487_STAT4_D_N1	0.00787407	-0.00165683	3.92732e-06	4.01115e-07
ENSG00000172238_LINE964_ATOH1_I_N6	0.00698508	-0.00165921	5.41994e-06	5.51985e-07
ENSG00000128645_LINE2316_HOXD1_I	0.0122846	-0.00224251	7.47726e-06	7.5863e-07
ENSG00000106006_LINE2213_HOXA6_I	0.00969876	-0.0026677	1.11373e-05	1.12292e-06
ENSG00000123358_LINE2973_NR4A1_D	0.00887925	-1.8816e-05	1.19179e-05	1.20007e-06
ENSG00000108753_LINE2249_HNF1B_D_N3	0.0106443	-0.00175716	1.21352e-05	1.22152e-06
ENSG00000167157_LINE2464_PRRX2_D_N2	0.00951654	-0.00276961	1.33569e-05	1.34177e-06
ENSG00000175329_LINE2496_ISX_D_N2	0.00951654	-0.00276961	1.33569e-05	1.34177e-06
ENSG00000172845_LINE1170_SP3_D_N1	0.00326163	0.000537335	1.54836e-05	1.55141e-06
ENSG00000106571_LINE813_GLI3_D	0.00777654	-0.000709356	1.6832e-05	1.68377e-06
ENSG00000187098_LINE295_MITF_D	0.00990102	-0.000978856	1.72399e-05	1.72374e-06
ENSG00000171169_LINE2768_NAIF1_I	0.020304	-0.000213553	1.85126e-05	1.84815e-06
ENSG00000196482_LINE3129_ESRRG_D_N2	0.00939526	-0.000859915	2.13291e-05	2.12213e-06
ENSG00000164853_LINE2432_UNCX_D_N1	0.00961977	-0.000838161	2.6795e-05	2.6535e-06
ENSG00000114439_LINE3367_BBX_I	0.0115386	-0.00753032	2.74697e-05	2.71884e-06
ENSG00000213928_LINE2765_IRF9_D_N1	0.0129759	0.00346395	3.09877e-05	3.06065e-06
ENSG00000160685_LINE1022_ZBTB7B_D_N1	0.00744837	-0.00146663	3.64356e-05	3.58715e-06
ENSG00000101883_LINE2195_RHOXF1_D_N2	0.0121868	-0.00226582	3.80245e-05	3.74008e-06
ENSG00000142611_LINE960_PRDM16_I	0.00900372	-0.000591885	3.80492e-05	3.74245e-06
ENSG00000132604_LINE2851_TERF2_I	0.0125336	-7.58783e-05	4.13504e-05	4.05925e-06
ENSG00000157613_LINE447_CREB3L1_D_N3	0.0121608	0.0015475	4.46871e-05	4.37821e-06
ENSG00000124092_LINE881_CTCFL_D	0.00476285	0.0010925	4.49558e-05	4.40384e-06
ENSG00000115507_LINE2273_OTX1_D_N2	0.0234861	4.38947e-05	4.73264e-05	4.62962e-06
ENSG00000119715_LINE2968_ESRRB_D_N2	0.0102322	0.00034803	5.72884e-05	5.58755e-06
ENSG00000101057_LINE2835_MYBL2_D_N1	0.0230629	0.00131925	6.0194e-05	5.86589e-06
ENSG00000115297_LINE2269_TLX2_D_N1	0.0102835	-0.00139553	6.56378e-05	6.38606e-06
ENSG00000148826_LINE14172_NKX62_I_N5	0.00651003	-0.00229684	7.97142e-05	7.72338e-06
ENSG00000120693_LINE19375_SMAD9_I_N1	0.00662933	-0.00108266	9.393e-05	9.06271e-06
ENSG00000168214_LINE1691_RBPJ_D	0.00574326	-0.00123052	9.55126e-05	9.21113e-06
ENSG00000165259_LINE2437_HDX_I	0.01217	0.000564254	9.94847e-05	9.58302e-06
ENSG00000198353_LINE2554_HOXC5_I	0.00884844	-0.00267779	0.000101856	9.80466e-06
ENSG00000077150_LINE3188_NFKB2_D_N1	0.0087361	-0.000511736	0.000105964	1.01878e-05
ENSG00000182158_LINE526_CREB3L2_I	0.01136	0.00113069	0.00011642	1.11706e-05
ENSG00000109705_LINE2257_NKX32_D	0.00837202	-5.23201e-05	0.000122417	1.17325e-05
ENSG00000204231_LINE3132_RXRB_D_N1	0.00958524	0.00156638	0.000128907	1.23391e-05
ENSG00000075891_LINE2612_PAX2_D_N1	0.0131225	-0.00106762	0.000137054	1.30985e-05
ENSG00000005073_LINE2164_HOXA11_I	0.0124534	-0.000649631	0.000178408	1.69868e-05
ENSG00000123576_LINE2308_ESX1_D_N2	0.00959627	-0.00193507	0.000197051	1.87361e-05
ENSG00000173153_LINE3073_ESRRA_D_N4	0.00837975	-0.000304634	0.000200848	1.90918e-05
ENSG00000170581_LINE3510_STAT2_D_N2	0.00603035	0.00191862	0.000333137	3.13923e-05
ENSG00000106410_LINE2223_NOBOX_D_N2	0.00779087	-0.00193932	0.000371179	3.48902e-05
ENSG00000078900_LINE3145_TP73_D_N2	0.00502292	-0.00155265	0.000372318	3.49946e-05
ENSG00000136352_LINE2353_NKX21_D	0.00479269	-0.0025352	0.000386228	3.62691e-05
ENSG00000167074_LINE470_TEF_D_N3	0.010079	-0.00198314	0.000409216	3.83702e-05
ENSG00000119919_LINE2287_NKX23_I	0.0096574	-0.000233036	0.000412623	3.86811e-05
ENSG00000165066_LINE2435_NKX63_I	0.00633796	-0.0026597	0.000414954	3.88937e-05
ENSG00000137309_LINE57_HMGA1_D	0.00697723	6.36166e-06	0.00043999	4.11829e-05
ENSG00000138795_LINE3404_LEF1_D_N1	0.00619732	-0.000300343	0.000603168	5.5975e-05
ENSG00000104856_LINE3201_RELB_D	0.00543987	-0.000385529	0.000605354	5.61714e-05
ENSG00000128604_LINE2740_IRF5_D_N1	0.0119604	0.00302557	0.000616188	5.71444e-05
ENSG00000185155_LINE2536_MIXL1_D	0.00782646	-0.00204071	0.00066444	6.14666e-05
ENSG00000163132_LINE2419_MSX1_D_N2	0.00731133	-0.00200337	0.000794275	7.29927e-05
ENSG00000171443_LINE1140_ZNF524_D_N1	0.00528996	-0.000489777	0.000840276	7.704e-05
ENSG00000215397_LINE1563_SCRT2_D	0.00874471	0.00072267	0.000922803	8.44149e-05
ENSG00000089094_LINE1718_KDM2B_D	0.0142835	-0.00226069	0.00113524	0.000103246
ENSG00000165030_LINE463_NFIL3_D_N4	0.0125045	0.00107006	0.00113805	0.000103494
ENSG00000095951_LINE680_HIVEP1_D	0.00580969	0.000557717	0.00141239	0.000127886
ENSG00000127124_LINE1225_HIVEP3_I_N1	0.00580969	0.000557717	0.00141239	0.000127886
ENSG00000170616_LINE1130_SCRT1_D	0.00861613	0.00100867	0.00171758	0.000154774
ENSG00000102878_LINE2709_HSF4_D	0.00758835	0.000185366	0.00182459	0.00016414
ENSG00000132170_LINE2990_PPARG_D_N2	0.00588491	-0.00120995	0.00192531	0.000172928
ENSG00000112246_LINE139_SIM1_I	0.0132967	0.00212162	0.00207638	0.000186056
ENSG00000130751_LINE178_NPAS1_I	0.0132967	0.00212162	0.00207638	0.000186056
ENSG00000151322_LINE225_NPAS3_I	0.0132967	0.00212162	0.00207638	0.000186056
ENSG00000159263_LINE238_SIM2_I	0.0132967	0.00212162	0.00207638	0.000186056
ENSG00000250811_LINE320_ENSG00000250811_I	0.0132967	0.00212162	0.00207638	0.000186056
ENSG00000136931_LINE3001_NR5A1_D	0.00462451	-0.00155372	0.0025168	0.000224479
ENSG00000197579_LINE3699_TOPORS_D	0.00345526	-0.00129089	0.00268819	0.000239336
ENSG00000196628_LINE303_TCF4_D_N3	0.00620186	0.000320426	0.00275043	0.000244718
ENSG00000160113_LINE3037_NR2F6_D_N2	0.00830741	0.00189393	0.0028741	0.000255392
ENSG00000143171_LINE3007_RXRG_D_N3	0.00863862	0.00215869	0.00296284	0.000263033
ENSG00000100219_LINE344_XBP1_D_N4	0.0115992	0.00221142	0.00319423	0.000283201
ENSG00000180053_LINE2516_NKX26_I	0.00664524	-0.00146497	0.0034897	0.000308883
ENSG00000164048_LINE1047_ZNF589_D	0.00541827	-0.000779547	0.00366218	0.000323835
ENSG00000117318_LINE151_ID3_I	0.00502569	-0.000762119	0.00459084	0.000404365
ENSG00000172201_LINE271_ID4_D	0.00502569	-0.000762119	0.00459084	0.000404365
ENSG00000125816_LINE2311_NKX24_I	0.00895283	0.00161392	0.00459491	0.000404717
ENSG00000159556_LINE2407_ISL2_D	0.00726205	-0.00135446	0.0067446	0.000589958
ENSG00000006377_LINE2166_DLX6_D	0.00750197	-0.000869533	0.00724446	0.000632666
ENSG00000164093_LINE2428_PITX2_D	0.00533392	-0.000150227	0.00854405	0.000743063
ENSG00000185610_LINE2537_DBX2_I	0.00532482	-0.00255582	0.0114548	0.00099113
ENSG00000091831_LINE2916_ESR1_D_N4	0.00331239	-0.000744537	0.0120451	0.00104131
ENSG00000172818_LINE1168_OVOL1_D	0.0090803	2.09038e-05	0.0121009	0.00104605
ENSG00000116833_LINE2964_NR5A2_D	0.00421034	-0.000240021	0.0127358	0.00109993
ENSG00000079432_LINE3346_CIC_I	0.00439234	-0.00124243	0.0134957	0.00116428
ENSG00000186350_LINE3116_RXRA_D_N3	0.00704368	0.00206919	0.0196237	0.00168287
ENSG00000167034_LINE2454_NKX31_D_N3	0.00424693	-0.0020538	0.0221842	0.00189861
ENSG00000148200_LINE3017_NR6A1_D_N2	0.00568008	0.000817184	0.0285826	0.00243394
ENSG00000089116_LINE2188_LHX5_I	0.00591764	0.000556244	0.0296893	0.00252598
ENSG00000132130_LINE2332_LHX1_I	0.00591764	0.000556244	0.0296893	0.00252598
ENSG00000182742_LINE2525_HOXB4_I	0.00408529	-0.00207813	0.0301495	0.00256421
ENSG00000105516_LINE349_DBP_D_N2	0.00868343	6.24022e-05	0.0307042	0.00261026
ENSG00000146592_LINE421_CREB5_I	0.0101817	0.00496034	0.0530754	0.0044762
ENSG00000087903_LINE3242_RFX2_D_N2	0.00197104	-0.00124134	0.0580801	0.00489238
ENSG00000204527_LINE2558_DUXA_D	0.00832539	0.00341615	0.0657911	0.00553166
ENSG00000164532_LINE3549_TBX20_D_N2	0.00557108	0.0015234	0.0693647	0.00582713
ENSG00000125820_LINE2314_NKX22_D_N2	0.00518823	0.000637608	0.0784404	0.00657524
ENSG00000102935_LINE713_ZNF423_D_N2	0.00221668	-0.00203496	0.0799884	0.00670252
ENSG00000136327_LINE2348_NKX28_D	0.00449906	0.000426136	0.0919762	0.00768499
ENSG00000174576_LINE275_NPAS4_I	0.00499884	-0.00202241	0.0996168	0.00830825
ENSG00000105880_LINE2205_DLX5_D	0.00650909	0.0008142	0.100716	0.0083977
ENSG00000169840_LINE2470_GSX1_D	0.00139265	-0.00246559	0.165577	0.0136963
ENSG00000163064_LINE2413_EN1_D_N2	0.00305528	-0.00135402	0.176729	0.0145987
ENSG00000185670_LINE1324_ZBTB3_I	0.00218546	0.000102789	0.182539	0.015068
ENSG00000122691_LINE162_TWIST1_D	0.00330205	0.000847548	0.198038	0.0163165
ENSG00000073282_LINE3139_TP63_D_N1	0.00184914	-0.000578223	0.201011	0.0165554
ENSG00000181827_LINE3264_RFX7_I	0.00107508	-0.00140994	0.20898	0.0171951
ENSG00000025156_LINE2707_HSF2_D_N2	0.00301293	0.000223742	0.221192	0.01818
ENSG00000170577_LINE2480_SIX2_I	0.00240172	-0.00281074	0.29003	0.0237038
ENSG00000140009_LINE3002_ESR2_D_N2	0.00143645	-0.000390527	0.304489	0.0248562
ENSG00000116132_LINE2279_PRRX1_D_N2	0.00065374	-0.00228904	0.315172	0.0257058
ENSG00000143355_LINE2383_LHX9_D_N1	0.00065374	-0.00228904	0.315172	0.0257058
ENSG00000168779_LINE2469_SHOX2_D	0.00065374	-0.00228904	0.315172	0.0257058
ENSG00000173976_LINE2487_RAX2_D	0.00065374	-0.00228904	0.315172	0.0257058
ENSG00000185960_LINE2546_SHOX_D_N2	0.00065374	-0.00228904	0.315172	0.0257058
ENSG00000136944_LINE2356_LMX1B_D_N2	0.000742864	-0.00165427	0.325722	0.0265435
ENSG00000069667_LINE2896_RORA_D_N5	0.0039023	0.00129959	0.333885	0.0271906
ENSG00000120798_LINE2970_NR2C1_D	0.00246108	0.000571995	0.347857	0.0282962
ENSG00000050344_LINE1236_NFE2L3_I_N2	0.00472755	0.00220048	0.352574	0.0286689
ENSG00000082641_LINE332_NFE2L1_D_N2	0.00472755	0.00220048	0.352574	0.0286689
ENSG00000124216_LINE884_SNAI1_D	0.0024599	0.00093782	0.375872	0.0305056
ENSG00000164900_LINE2434_GBX1_D	0.0016804	-0.000976761	0.422558	0.0341651
ENSG00000107807_LINE2240_TLX1_D_N1	0.00265272	0.000980188	0.424145	0.034289
ENSG00000164438_LINE2429_TLX3_I	0.00265272	0.000980188	0.424145	0.034289
ENSG00000124920_LINE2878_C11orf9_D	0.00858242	0.00203133	0.446523	0.0360329
ENSG00000135100_LINE2344_HNF1A_D_N4	0.00247853	0.000697857	0.468108	0.0377091
ENSG00000172819_LINE3056_RARG_D_N2	0.00225118	0.000721466	0.583908	0.0466028
ENSG00000184058_LINE3555_TBX1_D_N1	0.00266524	0.00172892	0.60931	0.0485318
ENSG00000186951_LINE3121_PPARA_D_N1	0.00160425	0.000562977	0.621982	0.0494912
ENSG00000126368_LINE2979_NR1D1_D	0.000906563	-0.000125204	0.660009	0.0523585
ENSG00000130675_LINE2327_MNX1_D	1.45923e-05	-0.000789338	0.732731	0.0577941
ENSG00000120075_LINE2289_HOXB5_D	-0.00120122	-0.00207191	0.738951	0.0582562
ENSG00000119508_LINE2965_NR4A3_D	0.00211822	0.00151663	0.755939	0.0595157
ENSG00000140968_LINE2752_IRF8_D_N2	0.0042671	0.00367331	0.784224	0.0616055
ENSG00000105996_LINE2208_HOXA2_D_N2	0.000180344	-0.000466307	0.824535	0.0645677
ENSG00000229544_LINE2582_ENSG00000229544_I	-0.00150661	-0.00203347	0.864477	0.0674843
ENSG00000187079_LINE3576_TEAD1_D_N3	0.00147699	0.00117508	0.889381	0.0692937
ENSG00000151650_LINE2394_VENTX_D_N1	-0.00174945	-0.00182393	0.977235	0.075621
ENSG00000123685_LINE392_BATF3_D	0.00391739	0.00387902	0.989691	0.0765112
ENSG00000143178_LINE3541_TBX19_D	-0.0818433	0.0107645	8.37495e-118	1.44317e-117
ENSG00000127528_LINE2754_KLF2_I_N15	-0.0140229	0.00482226	2.3756e-92	2.53415e-92
ENSG00000156273_LINE437_BACH1_D_N1	-0.0713915	0.00834009	1.04035e-62	4.42508e-63
ENSG00000064489_LINE2769_AC0021266_I	-0.0307087	0.00490254	3.60166e-61	1.41372e-61
ENSG00000213999_LINE2814_MEF2B_D	-0.0307087	0.00490254	3.60166e-61	1.41372e-61
ENSG00000163508_LINE3544_EOMES_D_N1	-0.0330263	0.00696947	9.9493e-56	3.39714e-56
ENSG00000245848_LINE568_CEBPA_D_N4	-0.0344935	0.00824824	8.25883e-53	2.643e-53
ENSG00000140044_LINE415_JDP2_D_N2	-0.0748103	0.00935017	5.50147e-49	1.67725e-49
ENSG00000171223_LINE487_JUNB_D_N3	-0.0654554	0.00843721	1.79265e-48	5.3783e-49
ENSG00000170345_LINE476_FOS_D_N4	-0.0635729	0.00788059	1.14928e-47	3.38725e-48
ENSG00000125740_LINE393_FOSB_D	-0.0524654	0.00734056	1.31585e-47	3.87157e-48
ENSG00000177606_LINE517_JUN_D_N5	-0.0642578	0.00876523	2.67098e-47	7.77064e-48
ENSG00000130522_LINE411_JUND_D_N6	-0.0615886	0.00790808	3.88363e-47	1.12246e-47
ENSG00000172216_LINE498_CEBPB_D_N8	-0.0373897	0.0091361	1.10158e-46	3.13232e-47
ENSG00000075426_LINE328_FOSL2_D_N3	-0.0637822	0.00799105	1.05639e-45	2.95311e-46
ENSG00000175592_LINE505_FOSL1_D_N3	-0.0607028	0.00756943	2.59129e-42	6.77612e-43
ENSG00000174197_LINE321_MGA_D_N1	-0.0272771	0.00435302	5.95486e-41	1.5199e-41
ENSG00000173473_LINE2867_SMARCC1_D_N2	-0.0552784	0.00691595	1.61154e-39	3.96695e-40
ENSG00000008441_LINE3303_NFIX_D_N2	-0.0208466	0.00147376	5.47855e-34	1.21283e-34
ENSG00000112182_LINE360_BACH2_D	-0.0477713	0.00722188	7.77447e-34	1.71305e-34
ENSG00000068305_LINE2786_MEF2A_D_N8	-0.0195228	0.0028992	7.12575e-33	1.5251e-33
ENSG00000167800_LINE3554_TBX10_I	-0.024123	0.00384436	1.93838e-32	4.09648e-33
ENSG00000089225_LINE3523_TBX5_D_N2	-0.026052	0.00447129	5.42666e-30	1.1018e-30
ENSG00000121075_LINE3535_TBX4_D_N1	-0.026052	0.00447129	5.42666e-30	1.1018e-30
ENSG00000112333_LINE2944_NR2E1_D_N1	-0.0175276	0.00413258	1.50883e-29	3.02492e-30
ENSG00000123405_LINE390_NFE2_D_N3	-0.027701	0.00204135	2.19738e-28	4.2196e-29
ENSG00000141905_LINE3315_NFIC_D	-0.0113909	-8.55665e-05	4.38115e-28	8.34088e-29
ENSG00000116044_LINE367_NFE2L2_D	-0.0212626	0.00363503	7.40585e-26	1.35714e-26
ENSG00000136535_LINE3540_TBR1_D_N2	-0.0195842	0.00499313	1.28294e-24	2.27883e-25
ENSG00000116604_LINE2813_MEF2D_D_N2	-0.0146749	0.00308628	9.93163e-22	1.65885e-22
ENSG00000136826_LINE939_KLF4_D	-0.00393988	0.00175059	9.22693e-19	1.42129e-19
ENSG00000168610_LINE3506_STAT3_D_N5	-0.0131888	0.000917651	1.06021e-17	1.60711e-18
ENSG00000156127_LINE435_BATF_D_N1	-0.0226915	0.00388799	4.12878e-17	6.13415e-18
ENSG00000118263_LINE839_KLF7_I	-0.00364687	0.00270953	4.96486e-17	7.34697e-18
ENSG00000081189_LINE2787_MEF2C_D_N3	-0.00983557	0.00232366	1.43197e-16	2.07594e-17
ENSG00000221869_LINE558_CEBPD_D_N2	-0.0185217	0.00457473	1.48185e-16	2.14627e-17
ENSG00000173757_LINE3511_STAT5B_D_N2	-0.0155807	0.00229834	2.02764e-16	2.91303e-17
ENSG00000119614_LINE2284_VSX2_D_N3	-0.0252509	0.00130901	7.98371e-16	1.12247e-16
ENSG00000175879_LINE2498_HOXD8_D	-0.0163014	0.00146872	1.09893e-14	1.50494e-15
ENSG00000144852_LINE3015_NR1I2_D_N1	-0.0127342	0.00231503	2.15383e-14	2.92011e-15
ENSG00000121454_LINE2297_LHX4_I	-0.0239273	0.000619906	3.10014e-14	4.16574e-15
ENSG00000136630_LINE2355_HLX_I	-0.0239273	0.000619906	3.10014e-14	4.16574e-15
ENSG00000128272_LINE397_ATF4_D	-0.0159791	0.00639716	3.19832e-14	4.2937e-15
ENSG00000173039_LINE3227_RELA_D_N13	-0.0109799	0.00185514	2.76723e-13	3.6181e-14
ENSG00000115415_LINE3479_STAT1_D_N6	-0.0112934	0.00111652	3.39242e-13	4.42691e-14
ENSG00000106331_LINE2623_PAX4_D_N2	-0.0233073	0.00081965	6.86874e-13	8.90945e-14
ENSG00000007866_LINE3572_TEAD3_D_N1	-0.0137514	0.00416296	3.83072e-12	4.87442e-13
ENSG00000113916_LINE832_BCL6_D	-0.0117386	0.000382142	6.89045e-12	8.6741e-13
ENSG00000198911_LINE308_SREBF2_D_N1	-0.0128913	0.00294731	8.29847e-12	1.03955e-12
ENSG00000185022_LINE534_MAFF_D_N2	-0.0105201	0.00344362	1.81972e-09	2.09245e-10
ENSG00000121068_LINE3532_TBX2_D_N1	-0.0132467	0.00467046	5.88107e-09	6.68502e-10
ENSG00000116035_LINE2277_VAX2_D	-0.0170054	0.00158829	9.24997e-09	1.04653e-09
ENSG00000162599_LINE3320_NFIA_D_N1	-0.0104272	0.000608437	4.10393e-08	4.5892e-09
ENSG00000173917_LINE2486_HOXB2_D	-0.0155768	0.00194746	4.16232e-08	4.65363e-09
ENSG00000126561_LINE3481_STAT5A_D_N2	-0.0103927	0.00139628	4.34829e-08	4.85865e-09
ENSG00000179528_LINE2514_LBX2_D_N1	-0.0181004	-0.000638475	6.01374e-08	6.68954e-09
ENSG00000148704_LINE2391_VAX1_D	-0.0139383	0.000210691	4.12633e-07	4.42909e-08
ENSG00000105866_LINE807_SP4_D_N1	-0.00166148	0.0022381	6.09519e-07	6.50198e-08
ENSG00000137265_LINE2747_IRF4_D_N1	-0.00763933	0.0014689	6.72704e-07	7.16462e-08
ENSG00000126351_LINE2975_THRA_D_N1	-0.010311	0.00461739	1.05994e-06	1.11862e-07
ENSG00000147862_LINE3318_NFIB_D	-0.00917735	0.000313596	1.73422e-06	1.80171e-07
ENSG00000092607_LINE3528_TBX15_D_N1	-0.0106294	0.00310651	2.07708e-06	2.14093e-07
ENSG00000112837_LINE19949_TBX18_I_N1	-0.0106294	0.00310651	2.07708e-06	2.14093e-07
ENSG00000122145_LINE20002_TBX22_I_N1	-0.0106294	0.00310651	2.07708e-06	2.14093e-07
ENSG00000151090_LINE3021_THRB_D_N1	-0.0100831	0.00448289	2.16772e-06	2.23095e-07
ENSG00000170370_LINE2476_EMX2_D_N1	-0.0164983	0.000902161	2.32545e-06	2.38962e-07
ENSG00000120093_LINE2291_HOXB3_D	-0.0127006	0.000464042	2.73646e-06	2.80756e-07
ENSG00000144355_LINE2389_DLX1_D	-0.0140476	0.000538193	3.82419e-06	3.90735e-07
ENSG00000139515_LINE2371_PDX1_D_N2	-0.013765	-0.000752261	6.17697e-06	6.28176e-07
ENSG00000106038_LINE2221_EVX1_D	-0.0160367	0.000620075	6.30807e-06	6.41347e-07
ENSG00000183072_LINE2526_NKX25_D_N2	-0.00812684	0.00215945	8.00111e-06	8.11019e-07
ENSG00000171540_LINE2483_OTP_I	-0.0129759	0.00148026	8.83946e-06	8.94656e-07
ENSG00000106511_LINE2224_MEOX2_D_N1	-0.0104343	0.00139147	1.99109e-05	1.9844e-06
ENSG00000005102_LINE2165_MEOX1_D	-0.0115	0.00182757	2.19969e-05	2.18682e-06
ENSG00000198517_LINE543_MAFK_D_N5	-0.00761834	0.00113021	2.51616e-05	2.49504e-06
ENSG00000153879_LINE428_CEBPG_D_N2	-0.00732061	0.00822836	8.2761e-05	8.01138e-06
ENSG00000135111_LINE3538_TBX3_D	-0.00730311	0.000582481	8.90554e-05	8.60472e-06
ENSG00000135638_LINE2346_EMX1_D_N2	-0.0130416	0.00086321	9.18939e-05	8.87157e-06
ENSG00000072310_LINE94_SREBF1_D_N3	-0.0074087	0.000867307	0.00014313	1.36633e-05
ENSG00000109072_LINE2253_VTN_I	-0.00956041	0.00043583	0.000250044	2.36911e-05
ENSG00000196460_LINE3266_RFX8_I	-0.00765005	0.000371068	0.000356307	3.35248e-05
ENSG00000174279_LINE2489_EVX2_D	-0.0118556	0.000822861	0.000373657	3.51174e-05
ENSG00000123411_LINE879_IKZF4_I	-0.00661863	0.00106537	0.000523642	4.87976e-05
ENSG00000185811_LINE1326_IKZF1_D_N3	-0.00661863	0.00106537	0.000523642	4.87976e-05
ENSG00000164458_LINE3548_T_D_N2	-0.00938836	0.000624671	0.000623915	5.78376e-05
ENSG00000105610_LINE802_KLF1_D	-0.00200664	0.00119013	0.000625005	5.79354e-05
ENSG00000206289_LINE3134_AL8445277_I	-0.00679177	0.00110073	0.000815509	7.48633e-05
ENSG00000227322_LINE3135_AL6628245_I	-0.00679177	0.00110073	0.000815509	7.48633e-05
ENSG00000228333_LINE3136_CR7597334_I	-0.00679177	0.00110073	0.000815509	7.48633e-05
ENSG00000231321_LINE3137_CR3545653_I	-0.00679177	0.00110073	0.000815509	7.48633e-05
ENSG00000235712_LINE3138_CR9368773_I	-0.00679177	0.00110073	0.000815509	7.48633e-05
ENSG00000101076_LINE2936_HNF4A_D_N7	-0.00478844	0.000667739	0.000997708	9.10799e-05
ENSG00000189120_LINE1378_SP6_I	-0.000294218	0.00221164	0.00112979	0.000102766
ENSG00000204335_LINE1520_SP5_I	-0.000294218	0.00221164	0.00112979	0.000102766
ENSG00000105991_LINE2206_HOXA1_D_N1	-0.00807099	0.00201286	0.00195901	0.000175861
ENSG00000101216_LINE3291_GMEB2_D_N2	-0.017819	0.000661489	0.00233068	0.000208285
ENSG00000138136_LINE2359_LBX1_D	-0.00898781	-0.000128599	0.00253757	0.000226282
ENSG00000175745_LINE3087_NR2F1_D_N4	-0.00498491	0.000403497	0.00522539	0.000459312
ENSG00000132005_LINE3249_RFX1_D_N1	-0.00516743	0.00181432	0.00542102	0.000476207
ENSG00000179922_LINE1252_ZNF784_D	-0.00481547	0.00336181	0.00645015	0.000564736
ENSG00000175197_LINE504_DDIT3_D	-0.00602657	0.000531263	0.00695021	0.000607542
ENSG00000019549_LINE604_SNAI2_D_N2	-0.00177866	0.0020511	0.00813414	0.000708341
ENSG00000197905_LINE3584_TEAD4_D_N1	-0.00288641	0.00363605	0.00814422	0.000709196
ENSG00000172059_LINE3300_KLF11_I_N3	-0.000253798	0.00216089	0.00905222	0.000785982
ENSG00000174595_LINE1187_KLF14_D	-0.000253798	0.00216089	0.00905222	0.000785982
ENSG00000136367_LINE2354_ZFHX2_D	-0.00806496	0.000933583	0.0147511	0.00127034
ENSG00000197063_LINE538_MAFG_D_N1	-0.00693983	0.000229035	0.0153212	0.00131838
ENSG00000198963_LINE18386_RORB_I_N9	-0.00523986	0.00148845	0.0176526	0.0015162
ENSG00000140836_LINE2374_ZFHX3_D_N1	-0.00791613	-0.00133337	0.0251232	0.00214517
ENSG00000073861_LINE3513_TBX21_D_N2	-0.0070651	0.00136765	0.0314795	0.00267454
ENSG00000106689_LINE2227_LHX2_D_N2	-0.00827891	-0.00159561	0.0334522	0.00283856
ENSG00000189079_LINE54_ARID2_I	-0.00689218	-0.00171166	0.0403936	0.00341851
ENSG00000155090_LINE1360_KLF10_I	0.000256053	0.00328794	0.0433749	0.00366665
ENSG00000169926_LINE1120_KLF13_D	0.000256053	0.00328794	0.0433749	0.00366665
ENSG00000129535_LINE398_NRL_D	-0.00445443	-0.000413717	0.0913889	0.00763699
ENSG00000109320_LINE3202_NFKB1_D_N3	-0.00169667	0.00103644	0.09555	0.0079768
ENSG00000156150_LINE2400_ALX3_D_N2	-0.00322387	0.00166261	0.128218	0.0106547
ENSG00000214513_LINE2565_NOTO_D	-0.00495948	-0.000514746	0.131604	0.0109315
ENSG00000131759_LINE2987_RARA_D_N3	-0.00158191	0.00157168	0.144745	0.0120036
ENSG00000143257_LINE3012_NR1I3_D_N1	-0.00206068	0.000514636	0.184136	0.0151969
ENSG00000092067_LINE336_CEBPE_D_N1	0.00143296	0.00629686	0.211147	0.0173688
ENSG00000117707_LINE3183_PROX1_D	-0.000467831	0.00380098	0.211425	0.0173913
ENSG00000168505_LINE2466_GBX2_D_N2	-0.00382474	-0.000632783	0.282322	0.0230884
ENSG00000162924_LINE3217_REL_D_N3	-0.000843661	0.000871683	0.366257	0.0297484
ENSG00000087510_LINE7_TFAP2C_D_N3	-0.00165082	-0.000737785	0.372401	0.0302323
ENSG00000162761_LINE2411_LMX1A_D	-0.00301338	-0.000968721	0.470913	0.0379264
ENSG00000180613_LINE2520_GSX2_D	-0.00216365	-0.000435242	0.479352	0.0385799
ENSG00000106536_LINE2646_POU6F2_D_N2	-0.00323969	-0.0014885	0.484644	0.0389892
ENSG00000164651_LINE1050_SP8_D	0.000755378	0.00121953	0.526925	0.042247
ENSG00000170374_LINE1129_SP7_I	0.000755378	0.00121953	0.526925	0.042247
ENSG00000217236_LINE1567_SP9_I	0.000755378	0.00121953	0.526925	0.042247
ENSG00000112033_LINE2943_PPARD_D	0.000239387	0.00133404	0.533337	0.0427391
ENSG00000067646_LINE629_ZFY_I	-9.33374e-05	0.000313103	0.595975	0.0475201
ENSG00000111249_LINE1692_CUX2_D_N1	-0.0100062	-0.00760281	0.609364	0.0485359
ENSG00000185002_LINE3265_RFX6_I	-0.00139756	-0.000732857	0.683209	0.0540995
ENSG00000164330_LINE251_EBF1_D_N2	-0.000425803	-0.000216931	0.868799	0.0677989
ENSG00000148516_LINE581_ZEB1_D_N5	0.00187463	0.00217528	0.882885	0.0688224
ENSG00000077092_LINE2898_RARB_D_N1	-2.53615e-05	0.00027286	0.892383	0.0695114
ENSG00000134317_LINE2139_GRHL1_D_N2	0.00309103	0.00344123	0.935303	0.0726119
ENSG00000174738_LINE6612_NR1D2_I_N1	0.0014262	0.00158044	0.953063	0.0738887
ENSG00000108924_LINE356_HLF_D_N4	0.00469147	0.00487781	0.958973	0.0743129
ENSG00000109787_LINE818_KLF3_D	0.000288638	0.000333958	0.976789	0.0755892

## Sheet: Table 6
chr#	Peak_start	Peak_end	LogFold Change	ENSG#	Gene ID	Distance to gene(bp)
chr1	1678512	1678864	7.2236207921713 1.23400933049456 0.0347809715289371 0.64184699638956	ENSG00000189339.11	SLC35E2B	0
chr1	2530241	2530623	2.88964447270559 4.24531048577123 0.00486886578619632 0.298029879228244	ENSG00000197921.5	HES5	0
chr1	2532626	2533107	2.18118383574531 3.67170527958659 0.0382599491007614 0.683285405967204	ENSG00000197921.5	HES5	2382
chr1	2543506	2543970	2.56087608564188 3.97658772700003 0.0131429614296787 0.426037460042575	ENSG00000157873.17	TNFRSF14	11670
chr1	3471548	3471961	7.90349999975053 1.79786202233955 0.00663558736531674 0.332533412284623	ENSG00000130762.14	ARHGEF16	0
chr1	5191421	5192134	3.09095681752896 2.18166859938377 0.0446973931835092 0.715267930844576	ENSG00000196581.10	AJAP1	398888
chr1	5424571	5425565	2.0552233677377 3.77045620126602 0.0397697008625285 0.697984149363697	ENSG00000131697.17	NPHP4	437247
chr1	6205243	6205393	7.13404560251302 1.16068311461125 0.0457996319433917 0.715267930844576	ENSG00000116251.9	RPL22	0
chr1	7657727	7658333	7.5348939967652 1.49079136269234 0.016225581021757 0.474015619009596	ENSG00000171735.18	CAMTA1	0
chr1	8166130	8166699	8.47737589494492 2.27991239361202 0.00336764931858674 0.278716926660704	ENSG00000116285.12	ERRFI1	139823
chr1	8460768	8461035	7.46314309883401 1.43136028734865 0.0207171985249162 0.52418396369075	ENSG00000142599.17	RERE	0
chr1	9101165	9101763	7.46314309883401 1.43136028734865 0.0207171985249162 0.52418396369075	ENSG00000180758.11	GPR157	0
chr1	9247730	9248757	2.25077413073365 3.92565098875466 0.0277542322442592 0.583343936814998	ENSG00000049239.12	H6PD	0
chr1	9449166	9449633	7.84824115696512 1.75166793439866 0.00663558736531674 0.332533412284623	ENSG00000171621.13	SPSB1	79635
chr1	10217753	10218278	3.22804512695286 2.29450632476937 0.0298844173827643 0.609370780680075	ENSG00000054523.17	KIF1B	0
chr1	10728630	10729159	3.741371939319 2.71950598512316 0.0073195701716362 0.342998540211639	ENSG00000130940.14	CASZ1	0
chr1	11707536	11707918	3.33599778823609 2.38357115017764 0.0231368358500501 0.546164431671985	ENSG00000162490.6	DRAXIN	0
chr1	12158289	12158849	3.40372467659461 2.43953677103847 0.0180800048192725 0.501786516715361	ENSG00000028137.17	TNFRSF1B	8095
chr1	12518854	12519345	2.69398419479021 2.70172802503708 0.0334133621328345 0.64184699638956	ENSG00000048707.13	VPS13D	6808
chr1	14620895	14621375	3.75440188081644 2.73034121060518 0.0073195701716362 0.342998540211639	ENSG00000189337.16	KAZN	0
chr1	15080796	15081478	2.89819885874466 2.86858802293342 0.0191029979819407 0.51283145108132	ENSG00000189337.16	KAZN	0
chr1	15469485	15470254	3.02928945247342 3.480336908075 0.00728676157816554 0.342998540211639	ENSG00000142615.7	CELA2A	0
chr1	15469485	15470254	3.02928945247342 3.480336908075 0.00728676157816554 0.342998540211639	ENSG00000215704.9	CELA2B	0
chr1	15488720	15489599	2.08597677252397 3.59614324881964 0.0414068144787034 0.713309300026429	ENSG00000215704.9	CELA2B	0
chr1	15504315	15504711	3.17088029642227 2.24741650853201 0.0340884922517028 0.64184699638956	ENSG00000132906.17	CASP9	0
chr1	15735896	15736159	7.03853845839559 1.08283253392061 0.0457996319433917 0.715267930844576	ENSG00000162461.7	SLC25A34	247
chr1	16966947	16967613	2.0552233677377 3.77045620126602 0.0397697008625285 0.697984149363697	ENSG00000058453.16	CROCC	0
chr1	16978470	16979019	2.60927999341929 2.63275107999858 0.0406832219719042 0.705781430390428	ENSG00000117122.13	MFAP2	0
chr1	17027469	17028191	2.57990285268651 2.60886088515641 0.0449855112411561 0.715267930844576	ENSG00000117118.9	SDHB	0
chr1	17245998	17246228	7.03853845839559 1.08283253392061 0.0457996319433917 0.715267930844576	ENSG00000142623.9	PADI1	0
chr1	17829477	17830040	4.63109632433891 3.46509587923712 0.000451574249614509 0.152446194766111	ENSG00000117148.7	ACTL8	2415
chr1	17923620	17923888	7.03853845839559 1.08283253392061 0.0457996319433917 0.715267930844576	ENSG00000117148.7	ACTL8	96558
chr1	18762429	18762732	7.08708221385741 1.12235719094506 0.0457996319433917 0.715267930844576	ENSG00000009709.11	PAX7	13564
chr1	19123752	19124101	3.15131067463726 2.2313080285866 0.0340884922517028 0.64184699638956	ENSG00000127481.14	UBR4	0
chr1	19139369	19140053	2.66629838139726 2.67916752730652 0.0368441585384271 0.667654139222674	ENSG00000127481.14	UBR4	0
chr1	19644066	19644357	7.7000581146514 1.62805302629388 0.0102159891287033 0.394170954914307	ENSG00000270136.5	MINOS1-NBL1	0
chr1	19644066	19644357	7.7000581146514 1.62805302629388 0.0102159891287033 0.394170954914307	ENSG00000158747.13	NBL1	0
chr1	19728279	19728651	7.2236207921713 1.23400933049456 0.0347809715289371 0.64184699638956	ENSG00000162542.13	TMCO4	0
chr1	21622520	21622675	7.93035546204611 1.82032935604017 0.00540410116543074 0.305539565891661	ENSG00000076864.19	RAP1GAP	0
chr1	22814536	22815869	1.98248250123625 4.71294495061256 0.0338860761521208 0.64184699638956	ENSG00000133216.16	EPHB2	0
chr1	22829731	22830402	2.69597624092695 4.08646958284999 0.00881178167683464 0.372821099700795	ENSG00000133216.16	EPHB2	0
chr1	24335253	24335681	7.26640558371093 1.26913118367366 0.0267060218624618 0.569743592359743	ENSG00000158055.15	GRHL3	0
chr1	26364905	26365232	7.56947417951125 1.51947913584772 0.016225581021757 0.474015619009596	ENSG00000176083.17	ZNF683	0
chr1	26636438	26636926	7.4258835371112 1.40055093716667 0.0207171985249162 0.52418396369075	ENSG00000117713.18	ARID1A	56311
chr1	27057330	27058510	1.90856041495295 4.46516357710632 0.042804782048749 0.715267930844576	ENSG00000280403.1	AL137860.1	6482
chr1	27059146	27059580	3.2092407399934 2.27901037894325 0.0298844173827643 0.609370780680075	ENSG00000280403.1	AL137860.1	5412
chr1	29133615	29134113	8.91400247974031 2.64871361741897 0.000882846942895466 0.177610398058974	ENSG00000253304.1	TMEM200B	9681
chr1	31627387	31628220	2.0552233677377 3.77045620126602 0.0397697008625285 0.697984149363697	ENSG00000121764.11	HCRTR1	0
chr1	37234470	37235331	2.55052053918773 3.45156732916037 0.0198411515388965 0.52418396369075	ENSG00000163873.9	GRIK3	200342
chr1	37391283	37392222	2.02409232992359 3.74590102071838 0.0435040569900331 0.715267930844576	ENSG00000163874.9	ZC3H12A	82331
chr1	37400195	37401060	2.06473136278812 3.57932921541264 0.0435741599818302 0.715267930844576	ENSG00000163874.9	ZC3H12A	73493
chr1	40802378	40802604	8.10552645334862 1.967128007797 0.00365260972851307 0.278716926660704	ENSG00000117013.14	KCNQ4	0
chr1	41390215	41390432	8.44048682397254 2.24882375676873 0.00391564203420191 0.28749805289681	ENSG00000204060.6	FOXO6	6626
chr1	42419420	42419873	2.8347948272999 3.32087066838225 0.0129536926347206 0.420323498133979	ENSG00000177181.14	RIMKLA	0
chr1	42420751	42421578	1.96626544820581 4.16461178391622 0.0433179386382425 0.715267930844576	ENSG00000177181.14	RIMKLA	0
chr1	47023505	47023917	7.34834705974898 1.33656101896756 0.0267060218624618 0.569743592359743	ENSG00000186377.7	CYP4X1	0
chr1	47586235	47586743	2.43962480028436 3.36198415839874 0.0268048927619127 0.571688436087221	ENSG00000186564.5	FOXD2	145545
chr1	48679884	48680040	7.1795282875978 1.19787938087824 0.0347809715289371 0.64184699638956	ENSG00000186094.16	AGBL4	0
chr1	48920619	48921221	2.07116584392715 4.1093168294507 0.0349513281723632 0.643083227628045	ENSG00000186094.16	AGBL4	0
chr1	53419147	53419317	7.26640558371093 1.26913118367366 0.0267060218624618 0.569743592359743	ENSG00000143006.7	DMRTB1	40083
chr1	54667730	54668590	7.66850342154719 1.60178376612393 0.0102159891287033 0.394170954914307	ENSG00000184313.19	MROH7	0
chr1	54667730	54668590	7.66850342154719 1.60178376612393 0.0102159891287033 0.394170954914307	ENSG00000271723.5	MROH7-TTC4	0
chr1	55930906	55931714	2.66718152779168 3.18421736547214 0.0210279454877079 0.52418396369075	ENSG00000162407.8	PLPP3	563034
chr1	56501585	56502103	3.51509621479028 2.53171011437551 0.0142523159811187 0.444331522007756	ENSG00000162407.8	PLPP3	0
chr1	59641795	59642117	7.93035546204611 1.82032935604017 0.00540410116543074 0.305539565891661	ENSG00000172456.17	FGGY	0
chr1	60245249	60245667	7.49946455862637 1.4614290408278 0.016225581021757 0.474015619009596	ENSG00000162598.13	C1orf87	171480
chr1	60886875	60887168	7.2236207921713 1.23400933049456 0.0347809715289371 0.64184699638956	ENSG00000162599.15	NFIA	0
chr1	60896827	60897286	8.6965850030962 2.46488387220409 0.00166463773003197 0.224568033318279	ENSG00000162599.15	NFIA	0
chr1	60950711	60950913	7.2236207921713 1.23400933049456 0.0347809715289371 0.64184699638956	ENSG00000162599.15	NFIA	0
chr1	61241210	61241850	1.95261169698958 4.01613818427805 0.0466799659567584 0.720541702680251	ENSG00000162599.15	NFIA	0
chr1	63199624	63200219	2.5428759812342 3.44538011657165 0.0210494817825104 0.52418396369075	ENSG00000187140.5	FOXD3	122823
chr1	64631307	64632069	2.20153477299411 3.886417858336 0.0280802775495616 0.587977581850276	ENSG00000158966.13	CACHD1	0
chr1	66413258	66414119	3.17088029642227 2.24741650853201 0.0340884922517028 0.64184699638956	ENSG00000184588.17	PDE4B	38680
chr1	67614436	67614597	7.2236207921713 1.23400933049456 0.0347809715289371 0.64184699638956	ENSG00000116717.11	GADD45A	70465
chr1	67674515	67674923	3.741371939319 2.71950598512316 0.0073195701716362 0.342998540211639	ENSG00000116717.11	GADD45A	10139
chr1	68959672	68959894	7.03853845839559 1.08283253392061 0.0457996319433917 0.715267930844576	ENSG00000024526.16	DEPDC1	462452
chr1	69263755	69264457	2.31948970179483 3.26534851529478 0.0367109989022057 0.667110154240869	ENSG00000033122.18	LRRC7	303942
chr1	72636640	72636902	7.26640558371093 1.26913118367366 0.0267060218624618 0.569743592359743	ENSG00000172260.14	NEGR1	353907
chr1	79981622	79982557	2.48828406827649 4.11638520541068 0.0143406437642191 0.446790161630323	ENSG00000162618.12	ADGRL4	974905
chr1	80441584	80441873	7.1795282875978 1.19787938087824 0.0347809715289371 0.64184699638956	ENSG00000117114.19	ADGRL2	864288
chr1	81232330	81232762	7.95672013758392 1.84239661869191 0.00540410116543074 0.305539565891661	ENSG00000117114.19	ADGRL2	73399
chr1	81445823	81446547	2.58070002749223 3.47601069716171 0.0187117031093499 0.507174663389292	ENSG00000117114.19	ADGRL2	0
chr1	83559252	83559772	7.73093738849149 1.65377915775416 0.0102159891287033 0.394170954914307	ENSG00000137941.16	TTLL7	305257
chr1	83799374	83800063	2.79536820831351 3.65068451186964 0.0101351466544254 0.394170954914307	ENSG00000137941.16	TTLL7	64966
chr1	86504231	86504485	7.13404560251302 1.16068311461125 0.0457996319433917 0.715267930844576	ENSG00000016490.15	CLCA1	3943
chr1	88150286	88150928	7.30795800245451 1.30329857474708 0.0267060218624618 0.569743592359743	ENSG00000065243.19	PKN2	533295
chr1	89085853	89086069	7.30795800245451 1.30329857474708 0.0267060218624618 0.569743592359743	ENSG00000162645.12	GBP2	20064
chr1	91622521	91623195	2.81102033170942 4.18063518848609 0.00627030316003912 0.332533412284623	ENSG00000069702.10	TGFBR3	57149
chr1	91845980	91846454	2.79970185826059 2.78800923897348 0.0251211874406314 0.569743592359743	ENSG00000069702.10	TGFBR3	0
chr1	93597600	93598571	3.98915745283715 3.77431668203109 0.00107686453782392 0.191866857922213	ENSG00000137936.16	BCAR3	0
chr1	101250895	101251187	7.03853845839559 1.08283253392061 0.0457996319433917 0.715267930844576	ENSG00000170989.8	S1PR1	9378
chr1	107009090	107009615	8.10552645334862 1.967128007797 0.00365260972851307 0.278716926660704	ENSG00000198890.7	PRMT6	47065
chr1	107182957	107183350	7.2236207921713 1.23400933049456 0.0347809715289371 0.64184699638956	ENSG00000162631.18	NTNG1	0
chr1	110070297	110070862	8.94066493937136 2.67128231054722 0.000783358061673857 0.167773508043262	ENSG00000143093.14	STRIP1	0
chr1	110070297	110070862	8.94066493937136 2.67128231054722 0.000783358061673857 0.167773508043262	ENSG00000156150.6	ALX3	0
chr1	116673789	116674470	2.5401380410863 3.08110180532244 0.0281915323516129 0.587977581850276	ENSG00000143061.17	IGSF3	6035
chr1	116711244	116711577	8.00804666415335 1.88538564222547 0.00442948093037172 0.28749805289681	ENSG00000116824.4	CD2	42809
chr1	119329290	119330000	4.2259672609197 3.12407124719496 0.00163075165207085 0.224568033318279	ENSG00000116882.14	HAO2	38780
chr1	147350918	147351734	3.2199113454154 3.63760644039225 0.00405866694079763 0.28749805289681	ENSG00000131778.17	CHD1L	55153
chr1	154398025	154398430	9.30111335551519 2.97697007000716 0.000239650391258686 0.125004736343644	ENSG00000160712.12	IL6R	6764
chr1	154486010	154486241	7.26640558371093 1.26913118367366 0.0267060218624618 0.569743592359743	ENSG00000169291.9	SHE	0
chr1	156358558	156359014	3.20709996180628 3.62700520256717 0.00429334258671498 0.28749805289681	ENSG00000163468.14	CCT3	0
chr1	156546088	156547059	3.18113075678993 3.60553014262749 0.00454381654478217 0.28749805289681	ENSG00000183856.10	IQGAP3	0
chr1	159197840	159198248	2.54991505849029 2.58449149205693 0.0498141675494167 0.746347443627219	ENSG00000162706.12	CADM3	0
chr1	160410256	160411577	1.80034211475316 5.79536110376141 0.0439645147875437 0.715267930844576	ENSG00000162738.5	VANGL2	0
chr1	160610293	160610890	3.06650665869923 3.00670443871133 0.0123877815849013 0.419114885615563	ENSG00000117090.14	SLAMF1	0
chr1	161037736	161038009	7.60324486946809 1.54752215865312 0.0128214077562048 0.419114885615563	ENSG00000270149.5	RP11-544M22.13	0
chr1	161037736	161038009	7.60324486946809 1.54752215865312 0.0128214077562048 0.419114885615563	ENSG00000215845.10	TSTD1	0
chr1	162882227	162882792	8.03304101804044 1.90633305812752 0.00442948093037172 0.28749805289681	ENSG00000185860.13	CCDC190	13413
chr1	165560751	165561516	3.46229396806458 3.33369181619042 0.0039167137932575 0.28749805289681	ENSG00000162763.3	LRRC52	0
chr1	166980828	166981169	8.15190274304868 2.00605857866642 0.00302917307580513 0.272120714643161	ENSG00000143194.12	MAEL	0
chr1	168497909	168498704	2.28298642564244 3.51959417933798 0.0337120635094712 0.64184699638956	ENSG00000143185.3	XCL2	42062
chr1	172181495	172181714	7.08708221385741 1.12235719094506 0.0457996319433917 0.715267930844576	ENSG00000197959.13	DNM3	0
chr1	174430100	174430596	8.12890093935089 1.98674653472518 0.00302917307580513 0.272120714643161	ENSG00000152061.23	RABGAP1L	0
chr1	180182136	180183045	2.58594768146527 3.99692280936767 0.0121094333692975 0.419114885615563	ENSG00000116260.16	QSOX1	0
chr1	180343806	180344338	2.57990285268651 2.60886088515641 0.0449855112411561 0.715267930844576	ENSG00000230124.6	ACBD6	0
chr1	197606175	197606507	7.4258835371112 1.40055093716667 0.0207171985249162 0.52418396369075	ENSG00000213047.11	DENND1B	0
chr1	197916932	197917437	2.14417526831339 3.40885179111039 0.0470331546011177 0.722704570700102	ENSG00000143355.15	LHX9	0
chr1	198295148	198295486	7.38763612765494 1.36896432152849 0.0207171985249162 0.52418396369075	ENSG00000151414.14	NEK7	0
chr1	203555797	203556728	1.97187371739154 5.49687416126922 0.0289366934181133 0.598600851903061	ENSG00000188770.9	OPTC	46934
chr1	203557243	203558697	2.15807811419262 6.25205423666582 0.0158042408730291 0.474015619009596	ENSG00000188770.9	OPTC	48380
chr1	203559162	203559807	2.42705402317225 5.15395661303979 0.00938259509999785 0.383122633249912	ENSG00000188770.9	OPTC	50299
chr1	203572072	203572556	3.65026856373799 4.64822071907442 0.000478611759174777 0.156346507997094	ENSG00000058668.14	ATP2B4	54006
chr1	203577101	203577275	9.32154524687334 2.99433318402467 0.000239650391258686 0.125004736343644	ENSG00000058668.14	ATP2B4	49287
chr1	203581567	203582237	2.89791988886388 5.45722879006061 0.00232433050564804 0.25158171840744	ENSG00000058668.14	ATP2B4	44325
chr1	203582617	203582779	3.8788957298124 3.68154599907544 0.000978199295795607 0.187559082367766	ENSG00000058668.14	ATP2B4	43783
chr1	203589070	203589767	2.68125322727887 4.86383798754573 0.00530477476006886 0.305539565891661	ENSG00000058668.14	ATP2B4	36795
chr1	203591746	203592446	3.13101109601303 5.46276188970652 0.0011251549335068 0.191866857922213	ENSG00000058668.14	ATP2B4	34116
chr1	203597300	203598312	4.11839099335453 6.22169592900097 0.0000322587392019336 0.0823616546676736	ENSG00000058668.14	ATP2B4	28250
chr1	203606897	203607755	3.5006053935268 5.88190793229888 0.000298191446153193 0.134433758801461	ENSG00000058668.14	ATP2B4	18807
chr1	203609217	203610050	5.14466352041532 4.76811288063516 0.0000160273453550595 0.0676075237542554	ENSG00000058668.14	ATP2B4	16512
chr1	203625660	203625905	3.39077393663189 5.03966431799222 0.000722482167057405 0.167773508043262	ENSG00000058668.14	ATP2B4	657
chr1	203626215	203627173	2.99365848750628 7.42845257021222 0.00100207474282867 0.18758850451758	ENSG00000058668.14	ATP2B4	0
chr1	203627756	203628764	2.8057567305963 6.61346044433014 0.00212217083991578 0.243520157817181	ENSG00000058668.14	ATP2B4	0
chr1	203637182	203638383	2.6953756425636 5.74188156632049 0.00379989884060779 0.287123197442187	ENSG00000058668.14	ATP2B4	0
chr1	203649520	203650809	2.33653171246184 5.73673599023428 0.0106869009208704 0.39912437804727	ENSG00000058668.14	ATP2B4	0
chr1	203651713	203652153	1.99842704333733 3.89872024102839 0.0434367163990853 0.715267930844576	ENSG00000058668.14	ATP2B4	0
chr1	203671862	203672631	2.94627601433613 5.30625696811186 0.00210131672954173 0.243520157817181	ENSG00000058668.14	ATP2B4	0
chr1	203673604	203674488	2.23159213003249 6.05934510561329 0.0131022769599436 0.424860598480525	ENSG00000058668.14	ATP2B4	0
chr1	203677534	203678124	3.62705738833672 4.86499762687113 0.000421260673274352 0.147765127329686	ENSG00000058668.14	ATP2B4	0
chr1	203686096	203686519	3.56331953527432 3.41768015674114 0.00278049544196314 0.268377189241694	ENSG00000058668.14	ATP2B4	0
chr1	203692541	203693454	2.50881414087592 5.97937444912485 0.00589252971381485 0.328687527821325	ENSG00000058668.14	ATP2B4	0
chr1	203695192	203695391	3.23260996235658 3.6481189195035 0.00383867151869896 0.28749805289681	ENSG00000058668.14	ATP2B4	0
chr1	203702011	203702435	3.39991529998005 4.67154871558799 0.000910655927509664 0.178849874670015	ENSG00000058668.14	ATP2B4	0
chr1	203744010	203744806	3.15854084565261 4.66838942313692 0.00179571969398893 0.225967217523743	ENSG00000058668.14	ATP2B4	0
chr1	203768416	203770116	4.02893545420499 6.44623566243509 0.0000404974330554408 0.0843309795630588	ENSG00000122188.12	LAX1	0
chr1	203776752	203776938	2.55031781672564 3.08934981389343 0.0281915323516129 0.587977581850276	ENSG00000122188.12	LAX1	520
chr1	203794794	203796453	2.74419513341303 7.55076835430511 0.00229933234612245 0.251565040144361	ENSG00000058673.15	ZC3H11A	0
chr1	203794794	203796453	2.74419513341303 7.55076835430511 0.00229933234612245 0.251565040144361	ENSG00000257315.1	ZBED6	0
chr1	203811589	203811948	2.44513562535241 3.00424812295792 0.0354224221775179 0.648920581507324	ENSG00000058673.15	ZC3H11A	0
chr1	203860436	203861956	2.76479875641077 7.67722997468342 0.00212341498378221 0.243520157817181	ENSG00000182004.12	SNRPE	0
[truncated: 2,044 more rows]

## Sheet: Table 7
chr#	Peak_start	Peak_end	LogFold Change	ENSG#	Gene ID	Distance to gene(bp)
[truncated: 4,470 more rows]

## Sheet: Table 8
Motif Name	Consensus	P-value	Log P-value	q-value (Benjamini)	# of Target Sequences with Motif(of 2155)	% of Target Sequences with Motif	# of Background Sequences with Motif(of 46681)	% of Background Sequences with Motif
[truncated: 428 more rows]

[truncated: 4 more sheets: Table 9, Table 10, Table 11, Table 12]
