# Supplementary material for: A single-cell atlas of glioblastoma evolution under therapy reveals cell-intrinsic and cell-extrinsic therapeutic targets
Source: Nat Cancer. 2022 Dec 20;3(12):1534–52. doi: 10.1038/s43018-022-00475-x (PMC9767870; doi:10.1038/s43018-022-00475-x)
Supplement: Source Data Fig. 4 — Statistical source data. [file 43018_2022_475_MOESM3_ESM.xlsx]

## Sheet: Fig 4H
Weight/survival			day 0	day 7	day 10	day 14	day 16	day 18	day 20	day 23
mouse #	sex	treatment	2022-11-23	2022-11-30	2022-12-03	2022-12-07	2022-12-09	2022-12-11	2022-12-13	2022-12-16
80	F	day 10 5Gy x 3	20.6	21.2	did not weigh	21	19.8	20.2	20.9	20.4	sac 12/26	day 33
81	F	day 10 5Gy x 3	17.3	18.5	did not weigh	16.9	16.3	16.7	17.3	15.8	sac 12/20	day 27
82	F	day 10 5Gy x 3	19.8	20.6	did not weigh	19.2	18.1	18	18.3	17.5	sac 12/20	day 27
90	F	sham	22.6	22.3	did not weigh	21.8	22.2	19.1	18.1	14.6	sac 12/16 day 23
91	F	sham	23.5	22.1	did not weigh	21.6	22.3	20	17.8		sac 12/14 day 21
92	F	sham	20.4	21.1	did not weigh	20	20.3	16.1	14.5		sac 12/13 day 20
BLI			day 0	day 7	day 10	day 14	day 16	day 18	day 20	day 23
mouse #	sex	treatment	2022-11-23	2022-11-30	2022-12-03	2022-12-07	2022-12-09	2022-12-11	2022-12-13	2022-12-16
80	F	day 10 5Gy x 3	n/a	n/a	21200	138400	18430	17720	55510	19580
81	F	day 10 5Gy x 3	n/a	n/a	54670	149400	76620	112100	53440	146100
82	F	day 10 5Gy x 3	n/a	n/a	35020	125700	33960	44020	58660	142100
90	F	sham	n/a	n/a	21610	124000	23390	112200	166500	121400
91	F	sham	n/a	n/a	23320	133000	26820	1500000	58720
92	F	sham	n/a	n/a	55500	290000	92890	32680	60860

## Sheet: Fig 4I
Gene	Treatment	Gene expression(TMM)	P-value
Cd44	Sham	487.871	0.02836
Cd44	Sham	476.075
Cd44	Sham	429.49
Cd44	IR	496.685
Cd44	IR	555.812
Cd44	IR	541.641
Fosl1	Sham	0	4.861e-05
Fosl1	Sham	0
Fosl1	Sham	0
Fosl1	IR	59.7471
Fosl1	IR	59.2713
Fosl1	IR	58.3432
Jun	Sham	39.4999	1.507e-06
Jun	Sham	38.504
Jun	Sham	38.1157
Jun	IR	90.0988
Jun	IR	90.7472
Jun	IR	92.2275
Tlk1	Sham	133.908	0.001032
Tlk1	Sham	128.209
Tlk1	Sham	124.948
Tlk1	IR	211.242
Tlk1	IR	191.058
Tlk1	IR	204.026

## Sheet: Fig 4F,4J,4L
Drug	Treatment	Cell count
Panobinostat	control	252000
Panobinostat	Panobinostat_100nM	147000
Panobinostat	IR	246000
Panobinostat	IR+Panobinostat_100nM	82100
Panobinostat	control	270000
Panobinostat	Panobinostat_100nM	106000
Panobinostat	IR	229000
Panobinostat	IR+Panobinostat_100nM	88000
UNC0642	control	305000
UNC0642	UNC_130nM	188000
UNC0642	IR	217000
UNC0642	IR+UNC_130nM	199000
UNC0642	control	328000
UNC0642	UNC_130nM	152000
UNC0642	IR	194000
UNC0642	IR+UNC_130nM	188000
T-5224	control	282000
T-5224	T-5224_20uM	199000
T-5224	IR	211000
T-5224	IR+T-5224_20uM	182000
T-5224	control	229000
T-5224	T-5224_20uM	194000
T-5224	IR	223000
T-5224	IR+T-5224_20uM	170000
Thiridazine	control	358000
Thiridazine	Thiridazine_15uM	23500
Thiridazine	IR	223000
Thiridazine	IR_Thiridazine_15uM	17600
Thiridazine	control	346000
Thiridazine	Thiridazine_15uM	46900
Thiridazine	IR	194000
Thiridazine	IR_Thiridazine_15uM	5860
Fluspirilene	control	475000
Fluspirilene	FLUSPIRILENE_2.5uM	311000
Fluspirilene	IR	317000
Fluspirilene	IR+FLUSPIRILENE_2.5uM	452000
Fluspirilene	control	540000
Fluspirilene	FLUSPIRILENE_2.5uM	446000
Fluspirilene	IR	323000
Fluspirilene	IR+FLUSPIRILENE_2.5uM	381000
Pizotifen	control	586000
Pizotifen	PIZOTIFEN_10uM	305000
Pizotifen	IR	311000
Pizotifen	IR+PIZOTIFEN_10uM	317000
Pizotifen	control	487000
Pizotifen	PIZOTIFEN_10uM	323000
Pizotifen	IR	364000
Pizotifen	IR+PIZOTIFEN_10uM	352000

## Sheet: Fig 4M
Drug1	TMZ	Conc1(umol/L)	Conc2(umol/L)	Inhibition (%)
Panobinostat	TMZ	0	0	0
Panobinostat	TMZ	2	0	8.27068
Panobinostat	TMZ	4	0	9.3985
Panobinostat	TMZ	8	0	14.2857
Panobinostat	TMZ	0	100	8.64662
Panobinostat	TMZ	0	200	26.3158
Panobinostat	TMZ	2	100	15.0376
Panobinostat	TMZ	4	100	21.8045
Panobinostat	TMZ	2	200	31.203
Panobinostat	TMZ	4	200	36.4662
Panobinostat	TMZ	8	200	46.9925
Panobinostat	TMZ	0	0	0
Panobinostat	TMZ	2	0	6.3197
Panobinostat	TMZ	4	0	16.7286
Panobinostat	TMZ	8	0	19.7026
Panobinostat	TMZ	0	100	16.7286
Panobinostat	TMZ	0	200	30.1115
Panobinostat	TMZ	2	100	19.3309
Panobinostat	TMZ	4	100	20.0743
Panobinostat	TMZ	2	200	35.316
Panobinostat	TMZ	4	200	35.316
Panobinostat	TMZ	8	200	44.6097
Panobinostat	TMZ	0	0	0
Panobinostat	TMZ	2	0	4.7619
Panobinostat	TMZ	4	0	16.1172
Panobinostat	TMZ	8	0	23.0769
Panobinostat	TMZ	0	100	20.5128
Panobinostat	TMZ	0	200	34.0659
Panobinostat	TMZ	2	100	15.3846
Panobinostat	TMZ	4	100	19.4139
Panobinostat	TMZ	2	200	35.1648
Panobinostat	TMZ	4	200	44.6886
Panobinostat	TMZ	8	200	50.5495
UNC	TMZ	0	0	0
UNC	TMZ	2	0	5.73395
UNC	TMZ	4	0	10.7798
UNC	TMZ	8	0	12.6147
UNC	TMZ	0	100	18.8073
UNC	TMZ	0	200	33.2569
UNC	TMZ	2	100	10.3211
UNC	TMZ	2	200	28.6697
UNC	TMZ	4	100	28.6697
UNC	TMZ	4	200	47.4771
UNC	TMZ	8	100	33.4862
UNC	TMZ	8	200	50.4587
UNC	TMZ	0	0	0
UNC	TMZ	2	0	18.0467
UNC	TMZ	4	0	14.6497
UNC	TMZ	8	0	22.293
UNC	TMZ	0	100	17.1975
UNC	TMZ	0	200	32.6964
UNC	TMZ	2	100	26.9639
UNC	TMZ	2	200	43.5244
UNC	TMZ	4	100	24.2038
UNC	TMZ	4	200	43.949
UNC	TMZ	8	100	28.0255
UNC	TMZ	8	200	47.5584
UNC	TMZ	0	0	0
UNC	TMZ	2	0	2.83224
UNC	TMZ	4	0	22.8758
UNC	TMZ	8	0	29.4118
UNC	TMZ	0	100	19.6078
UNC	TMZ	0	200	40.0871
UNC	TMZ	2	100	21.7865
UNC	TMZ	2	200	38.9978
UNC	TMZ	4	100	26.1438
UNC	TMZ	4	200	39.2157
UNC	TMZ	8	100	36.1656
UNC	TMZ	8	200	56.6449
