# Supplementary material for: A single-cell atlas of glioblastoma evolution under therapy reveals cell-intrinsic and cell-extrinsic therapeutic targets
Source: Nat Cancer. 2022 Dec 20;3(12):1534–52. doi: 10.1038/s43018-022-00475-x (PMC9767870; doi:10.1038/s43018-022-00475-x)
Supplement: Source Data Fig. 8 — Statistical source data. [file 43018_2022_475_MOESM4_ESM.xlsx]

## Sheet: Fig 8A
Cell line	Treatment	Cell count	P-value
GPMP4_P6_SF12210	Control	481000
GPMP4_P6_SF12210	Onc_2nM	484000	0.2175
GPMP4_P6_SF12210	WNT3A_40nM	643000	0.004605
GPMP4_P6_SF12210	WNT3A_80nM	688000	0.0006227
GPMP4_P6_SF12210	CNTF_10nM	507000	0.01822
GPMP4_P6_SF12210	CNTF_20nM	546000	0.02407
GPMP4_P6_SF12210	PTN_2nM	532000	0.02178
GPMP4_P6_SF12210	PTN_4nM	609000	0.02218
GPMP4_P6_SF12210	Control	483000
GPMP4_P6_SF12210	Onc_2nM	500000
GPMP4_P6_SF12210	WNT3A_40nM	657000
GPMP4_P6_SF12210	WNT3A_80nM	673000
GPMP4_P6_SF12210	CNTF_10nM	534000
GPMP4_P6_SF12210	CNTF_20nM	523000
GPMP4_P6_SF12210	PTN_2nM	529000
GPMP4_P6_SF12210	PTN_4nM	579000
GPMP4_P6_SF12210	Control	503000
GPMP4_P6_SF12210	Onc_2nM	500000
GPMP4_P6_SF12210	WNT3A_40nM	633000
GPMP4_P6_SF12210	WNT3A_80nM	696000
GPMP4_P6_SF12210	CNTF_10nM	539000
GPMP4_P6_SF12210	CNTF_20nM	535000
GPMP4_P6_SF12210	PTN_2nM	527000
GPMP4_P6_SF12210	PTN_4nM	563000
GPMP4_P3_SF12210	Control	460000
GPMP4_P3_SF12210	Onc_2nM	505000	0.1616
GPMP4_P3_SF12210	WNT3A_40nM	722000	0.003114
GPMP4_P3_SF12210	WNT3A_80nM	815000	0.002432
GPMP4_P3_SF12210	CNTF_10nM	507000	0.02048
GPMP4_P3_SF12210	CNTF_20nM	595000	0.01597
GPMP4_P3_SF12210	PTN_2nM	526000	0.02938
GPMP4_P3_SF12210	PTN_4nM	609000	0.001308
GPMP4_P3_SF12210	Control	467000
GPMP4_P3_SF12210	Onc_2nM	500000
GPMP4_P3_SF12210	WNT3A_40nM	782000
GPMP4_P3_SF12210	WNT3A_80nM	842000
GPMP4_P3_SF12210	CNTF_10nM	501000
GPMP4_P3_SF12210	CNTF_20nM	551000
GPMP4_P3_SF12210	PTN_2nM	528000
GPMP4_P3_SF12210	PTN_4nM	620000
GPMP4_P3_SF12210	Control	496000
GPMP4_P3_SF12210	Onc_2nM	484000
GPMP4_P3_SF12210	WNT3A_40nM	752000
GPMP4_P3_SF12210	WNT3A_80nM	811000
GPMP4_P3_SF12210	CNTF_10nM	520000
GPMP4_P3_SF12210	CNTF_20nM	581000
GPMP4_P3_SF12210	PTN_2nM	523000
GPMP4_P3_SF12210	PTN_4nM	634000
GPMP5_P5_SF12255	Control	485000
GPMP5_P5_SF12255	Onc_2nM	487000	0.8199
GPMP5_P5_SF12255	WNT3A_40nM	693000	0.008568
GPMP5_P5_SF12255	WNT3A_80nM	711000	0.006395
GPMP5_P5_SF12255	CNTF_10nM	501000	0.0483
GPMP5_P5_SF12255	CNTF_20nM	515000	0.04182
GPMP5_P5_SF12255	PTN_2nM	518000	0.09541
GPMP5_P5_SF12255	PTN_4nM	527000	0.07518
GPMP5_P5_SF12255	Control	449000
GPMP5_P5_SF12255	Onc_2nM	445000
GPMP5_P5_SF12255	WNT3A_40nM	681000
GPMP5_P5_SF12255	WNT3A_80nM	724000
GPMP5_P5_SF12255	CNTF_10nM	511000
GPMP5_P5_SF12255	CNTF_20nM	531000
GPMP5_P5_SF12255	PTN_2nM	537000
GPMP5_P5_SF12255	PTN_4nM	543000
GPMP5_P5_SF12255	Control	505000
GPMP5_P5_SF12255	Onc_2nM	492000
GPMP5_P5_SF12255	WNT3A_40nM	668000
GPMP5_P5_SF12255	WNT3A_80nM	719000
GPMP5_P5_SF12255	CNTF_10nM	560000
GPMP5_P5_SF12255	CNTF_20nM	556000
GPMP5_P5_SF12255	PTN_2nM	520000
GPMP5_P5_SF12255	PTN_4nM	527000
GPMP17_P3_SF12577	Control	540000
GPMP17_P3_SF12577	Onc_2nM	719000
GPMP17_P3_SF12577	WNT3A_40nM	897000
GPMP17_P3_SF12577	CNTF_10nM	735000
GPMP17_P3_SF12577	Lif_1nM	551000
GPMP17_P3_SF12577	PTN_1nM	683000
GPMP17_P3_SF12577	HGF_10nM	534000
GPMP17_P3_SF12577	Control	555000
GPMP17_P3_SF12577	Onc_2nM	582000
GPMP17_P3_SF12577	WNT3A_40nM	938000
GPMP17_P3_SF12577	CNTF_10nM	733000
GPMP17_P3_SF12577	Lif_1nM	694000
GPMP17_P3_SF12577	PTN_1nM	646000
GPMP17_P3_SF12577	HGF_10nM	537000
GPMP8_P4_SF12333	Control	558000
GPMP8_P4_SF12333	Onc_2nM	878000
GPMP8_P4_SF12333	WNT3A_40nM	932000
GPMP8_P4_SF12333	CNTF_10nM	721000
GPMP8_P4_SF12333	Lif_1nM	562000
GPMP8_P4_SF12333	PTN_1nM	777000
GPMP8_P4_SF12333	HGF_10nM	684000
GPMP8_P4_SF12333	Control	538000
GPMP8_P4_SF12333	Onc_2nM	897000
GPMP8_P4_SF12333	WNT3A_40nM	990000
GPMP8_P4_SF12333	CNTF_10nM	872000
GPMP8_P4_SF12333	Lif_1nM	591000
GPMP8_P4_SF12333	PTN_1nM	717000
GPMP8_P4_SF12333	HGF_10nM	615000
GPMP5_P4_SF12255	Control	541000
GPMP5_P4_SF12255	Onc_2nM	513000
GPMP5_P4_SF12255	WNT3A_40nM	724000
GPMP5_P4_SF12255	CNTF_10nM	701000
GPMP5_P4_SF12255	Lif_1nM	498000
GPMP5_P4_SF12255	PTN_1nM	720000
GPMP5_P4_SF12255	HGF_10nM	521000
GPMP5_P4_SF12255	Control	526000
GPMP5_P4_SF12255	Onc_2nM	609000
GPMP5_P4_SF12255	WNT3A_40nM	812000
GPMP5_P4_SF12255	CNTF_10nM	816000
GPMP5_P4_SF12255	Lif_1nM	572000
GPMP5_P4_SF12255	PTN_1nM	833000
GPMP5_P4_SF12255	HGF_10nM	530000

## Sheet: Fig 8B
Day	Treatment	Cell count	P-value
2days	Control	48900
2days	OSM_2nM	53200
2days	OSM_4nM	58400
2days	WNT3A_20nM	64900
2days	WNT3A_40nM	68200
2days	WNT3A_80nM	72700
2days	CNTF_10nM	50800
2days	CNTF_20nM	58000
2days	PTN_2nM	52600
2days	PTN_4nM	57100
2days	Control	51100
2days	OSM_2nM	48200
2days	OSM_4nM	49000
2days	WNT3A_20nM	62400
2days	WNT3A_40nM	64600
2days	WNT3A_80nM	70100
2days	CNTF_10nM	51000
2days	CNTF_20nM	61500
2days	PTN_2nM	48800
2days	PTN_4nM	54700
6days	Control	46000
6days	OSM_2nM	50500	0.04807
6days	WNT3A_40nM	72200	0.003114
6days	WNT3A_80nM	81500	0.002432
6days	CNTF_10nM	50700	0.02048
6days	CNTF_20nM	59500	0.02048
6days	PTN_2nM	52600	0.02938
6days	PTN_4nM	60900	0.001308
6days	Control	46700
6days	OSM_2nM	50000
6days	WNT3A_40nM	78200
6days	WNT3A_80nM	84200
6days	CNTF_10nM	50100
6days	CNTF_20nM	55100
6days	PTN_2nM	52800
6days	PTN_4nM	62000
6days	Control	49600
6days	OSM_2nM	50800
6days	WNT3A_40nM	75200
6days	WNT3A_80nM	81100
6days	CNTF_10nM	52000
6days	CNTF_20nM	58100
6days	PTN_2nM	52300
6days	PTN_4nM	63400

## Sheet: Fig 8C
Treatment	Cell count	P-value
Control	572000
TMZ_400nM	264000	0.0002326
TMZ_800nM	170000	0.0002394
WNT3A_10nM	593000	0.03681
WNT3A_20nM	630000	0.02616
WNT3A_40nM	817000	0.002814
TMZ_400_WNT3A_40nM	301000	0.003513
TMZ_800_WNT3A_40nM	233000	0.0007083
Control	554000
TMZ_400nM	236000
TMZ_800nM	192000
WNT3A_10nM	599000
WNT3A_20nM	678000
WNT3A_40nM	779000
TMZ_400_WNT3A_40nM	277000
TMZ_800_WNT3A_40nM	259000
Control	522000
TMZ_400nM	241000
TMZ_800nM	161000
WNT3A_10nM	581000
WNT3A_20nM	652000
WNT3A_40nM	792000
TMZ_400_WNT3A_40nM	326000
TMZ_800_WNT3A_40nM	208000

## Sheet: Fig 8D
Treatment	Cell count	P-value
Control	469000
WNT3A_10nM	502000	0.1312
WNT3A_20nM	561000	0.0318
WNT3A_40nM	678000	0.007589
WNT3A_40_Endo-IWR_0.5nM	592000	0.0293
WNT3A_40_Endo-IWR_1nM	533000	0.006417
WNT3A_40_Endo-IWR_2nM	499000	0.006912
WNT3A_40_Endo-IWR_4nM	452000	0.004427
WNT3A_40_Exo-IWR_0.5nM	729000	0.37503
WNT3A_40_Exo-IWR_1nM	711000	0.4776
WNT3A_40_Exo-IWR_2nM	682000	0.108
WNT3A_40_Exo-IWR_4nM	610000	0.02136
Control	492000
WNT3A_10nM	488000
WNT3A_20nM	590000
WNT3A_40nM	699000
WNT3A_40_Endo-IWR_0.5nM	629000
WNT3A_40_Endo-IWR_1nM	509000
WNT3A_40_Endo-IWR_2nM	509000
WNT3A_40_Endo-IWR_4nM	480000
WNT3A_40_Exo-IWR_0.5nM	683000
WNT3A_40_Exo-IWR_1nM	663000
WNT3A_40_Exo-IWR_2nM	666000
WNT3A_40_Exo-IWR_4nM	598000
Control	454000
WNT3A_10nM	523000
WNT3A_20nM	578000
WNT3A_40nM	734000
WNT3A_40_Endo-IWR_0.5nM	563000
WNT3A_40_Endo-IWR_1nM	559000
WNT3A_40_Endo-IWR_2nM	460000
WNT3A_40_Endo-IWR_4nM	468000
WNT3A_40_Exo-IWR_0.5nM	744000
WNT3A_40_Exo-IWR_1nM	727000
WNT3A_40_Exo-IWR_2nM	612000
WNT3A_40_Exo-IWR_4nM	561000

## Sheet: Fig 8E
Drug	Treatment	Cell count
PPP	Control	270000
PPP	PPP_1uM	141000
PPP	IR	217000
PPP	IR+PPP_1uM	88000
PPP	Control	264000
PPP	PPP_1uM	117000
PPP	IR	229000
PPP	IR+PPP_1uM	99700
PPP+IGF	Control	317000
PPP+IGF	PPP_1uM+IGF_25nM	194000
PPP+IGF	IR	211000
PPP+IGF	IR_PPP_1uM+IGF_25nM	117000
PPP+IGF	Control	235000
PPP+IGF	PPP_1uM+IGF_25nM	123000
PPP+IGF	IR	223000
PPP+IGF	IR_PPP_1uM+IGF_25nM	111000

## Sheet: Fig 8F
Treatment	Condition	Cell count
Wnt3a	Control	328000
Wnt3a	Wnt3a_1nM	375000
Wnt3a	IR	305000
Wnt3a	Wnt3a_1nM+IR	305000
Wnt3a	Control	328000
Wnt3a	Wnt3a_1nM	375000
Wnt3a	IR	305000
Wnt3a	Wnt3a_1nM+IR	317000
Wnt3a_IWREndo	Control	346000
Wnt3a_IWREndo	Wnt3a_1nM+IWREndo_4uM	217000
Wnt3a_IWREndo	IR	287000
Wnt3a_IWREndo	Wnt3a_1nM+IR+IWREndo_4uM	135000
Wnt3a_IWREndo	Control	323000
Wnt3a_IWREndo	Wnt3a_1nM+IWREndo_4uM	246000
Wnt3a_IWREndo	IR	299000
Wnt3a_IWREndo	Wnt3a_1nM+IR+IWREndo_4uM	199000
Wnt3a_IWRExo	Control	317000
Wnt3a_IWRExo	Wnt3a_1nM+IWREndo_4uM	305000
Wnt3a_IWRExo	IR	305000
Wnt3a_IWRExo	Wnt3a_1nM+IR+IWREndo_4uM	182000
Wnt3a_IWRExo	Control	317000
Wnt3a_IWRExo	Wnt3a_1nM+IWREndo_4uM	334000
Wnt3a_IWRExo	IR	293000
Wnt3a_IWRExo	Wnt3a_1nM+IR+IWREndo_4uM	264000

## Sheet: Fig 8G-H
Condition	Treatment	Colony area (%)
Control	IR_0	9.4
Control	IR_0	10.7
Control	IR_3	7
Control	IR_3	2.7
Control	IR_4	1.7
Control	IR_4	0.6
Wnt3a	IR_0	17.9
Wnt3a	IR_0	15.7
Wnt3a	IR_3	16.5
Wnt3a	IR_3	11.9
Wnt3a	IR_4	2
Wnt3a	IR_4	3.1
