# Supplementary material for: A single-cell atlas of glioblastoma evolution under therapy reveals cell-intrinsic and cell-extrinsic therapeutic targets
Source: Nat Cancer. 2022 Dec 20;3(12):1534–52. doi: 10.1038/s43018-022-00475-x (PMC9767870; doi:10.1038/s43018-022-00475-x)
Supplement: Source Data Extended Data Fig. 4 — Statistical source data. [file 43018_2022_475_MOESM5_ESM.xlsx]

## Sheet: Ext Fig 4D
Gene	Treatment	Gene expression(TMM)	P-value
Fyn	Sham	102.282	0.001265
Fyn	Sham	101.344
Fyn	Sham	106.026
Fyn	IR	141.606
Fyn	IR	137.131
Fyn	IR	132.536
Yap1	Sham	37.8863	2.205e-06
Yap1	Sham	39.1887
Yap1	Sham	39.0446
Yap1	IR	86.699
Yap1	IR	84.5256
Yap1	IR	85.4432
Nfkb1	Sham	123.785	0.00457
Nfkb1	Sham	131.615
Nfkb1	Sham	131.665
Nfkb1	IR	369.843
Nfkb1	IR	354.1
Nfkb1	IR	350.66
Kmt5a	Sham	37.9546	5.699e-06
Kmt5a	Sham	39.3753
Kmt5a	Sham	38.7898
Kmt5a	IR	75.4557
Kmt5a	IR	74.0305
Kmt5a	IR	73.312
Kmt2c	Sham	184.287	0.005288
Kmt2c	Sham	169.077
Kmt2c	Sham	188.528
Kmt2c	IR	259.929
Kmt2c	IR	259.609
Kmt2c	IR	260.974
Fgfr1	Sham	295.819	0.002213
Fgfr1	Sham	296.481
Fgfr1	Sham	297.951
Fgfr1	IR	427.804
Fgfr1	IR	408.456
Fgfr1	IR	412.378

## Sheet: Ext Fig 4F
Drug1	TMZ	Conc1(umol/L)	Conc2(umol/L)	Inhibition (%)
YM155	TMZ	0	0	0
YM155	TMZ	10	0	5.6391
YM155	TMZ	20	0	36.0902
YM155	TMZ	0	100	8.64662
YM155	TMZ	0	200	26.3158
YM155	TMZ	10	100	18.797
YM155	TMZ	10	200	29.6992
YM155	TMZ	20	100	39.4737
YM155	TMZ	20	200	46.6165
YM155	TMZ	0	0	0
YM155	TMZ	10	0	12.2677
YM155	TMZ	20	0	28.6245
YM155	TMZ	0	100	16.7286
YM155	TMZ	0	200	30.1115
YM155	TMZ	10	100	22.3048
YM155	TMZ	10	200	32.7138
YM155	TMZ	20	100	43.8662
YM155	TMZ	20	200	49.8141
YM155	TMZ	0	0	0
YM155	TMZ	10	0	11.7216
YM155	TMZ	20	0	41.0256
YM155	TMZ	0	100	20.5128
YM155	TMZ	0	200	34.0659
YM155	TMZ	10	100	18.6813
YM155	TMZ	10	200	28.5714
YM155	TMZ	20	100	42.8571
YM155	TMZ	20	200	46.1538
AZD4547	TMZ	0	0	0
AZD4547	TMZ	5	0	5.57491
AZD4547	TMZ	10	0	5.92334
AZD4547	TMZ	20	0	16.0279
AZD4547	TMZ	0	100	11.8467
AZD4547	TMZ	0	200	33.101
AZD4547	TMZ	5	100	12.892
AZD4547	TMZ	5	200	34.4948
AZD4547	TMZ	10	100	17.0732
AZD4547	TMZ	10	200	40.0697
AZD4547	TMZ	20	100	19.5122
AZD4547	TMZ	20	200	42.8571
AZD4547	TMZ	0	0	0
AZD4547	TMZ	5	0	6.35452
AZD4547	TMZ	10	0	14.0468
AZD4547	TMZ	20	0	13.3779
AZD4547	TMZ	0	100	11.8467
AZD4547	TMZ	0	200	33.101
AZD4547	TMZ	5	100	18.3946
AZD4547	TMZ	5	200	40.1338
AZD4547	TMZ	10	100	17.0569
AZD4547	TMZ	10	200	37.4582
AZD4547	TMZ	20	100	20.0669
AZD4547	TMZ	20	200	43.1438
AZD4547	TMZ	0	0	0
AZD4547	TMZ	5	0	-2.8777
AZD4547	TMZ	10	0	10.4317
AZD4547	TMZ	20	0	12.2302
AZD4547	TMZ	0	100	11.8467
AZD4547	TMZ	0	200	33.101
AZD4547	TMZ	5	100	16.1871
AZD4547	TMZ	5	200	28.4173
AZD4547	TMZ	10	100	17.6259
AZD4547	TMZ	10	200	30.2158
AZD4547	TMZ	20	100	21.223
AZD4547	TMZ	20	200	27.6978
Fostamatinib	TMZ	0	0	0
Fostamatinib	TMZ	4	0	4.18118
Fostamatinib	TMZ	8	0	8.36237
Fostamatinib	TMZ	16	0	15.331
Fostamatinib	TMZ	0	100	11.8467
Fostamatinib	TMZ	0	200	33.101
Fostamatinib	TMZ	4	100	16.0279
Fostamatinib	TMZ	4	200	39.7213
Fostamatinib	TMZ	8	100	12.1951
Fostamatinib	TMZ	8	200	43.9024
Fostamatinib	TMZ	16	100	25.4355
Fostamatinib	TMZ	16	200	47.3868
Fostamatinib	TMZ	0	0	0
Fostamatinib	TMZ	4	0	6.02007
Fostamatinib	TMZ	8	0	14.7157
Fostamatinib	TMZ	16	0	25.0836
Fostamatinib	TMZ	0	100	19.398
Fostamatinib	TMZ	0	200	30.4348
Fostamatinib	TMZ	4	100	17.0569
Fostamatinib	TMZ	4	200	39.1304
Fostamatinib	TMZ	8	100	19.7324
Fostamatinib	TMZ	8	200	49.8328
Fostamatinib	TMZ	16	100	23.4114
Fostamatinib	TMZ	16	200	38.796
Fostamatinib	TMZ	0	0	0
Fostamatinib	TMZ	4	0	2.8777
Fostamatinib	TMZ	8	0	10.7914
Fostamatinib	TMZ	16	0	21.9424
Fostamatinib	TMZ	0	100	18.705
Fostamatinib	TMZ	0	200	34.1727
Fostamatinib	TMZ	4	100	20.1439
Fostamatinib	TMZ	4	200	27.6978
Fostamatinib	TMZ	8	100	16.9065
Fostamatinib	TMZ	8	200	38.4892
Fostamatinib	TMZ	16	100	26.9784
Fostamatinib	TMZ	16	200	35.6115
